# Supplementary material for: Synaptically-targeted long non-coding RNA SLAMR promotes structural plasticity by increasing translation and CaMKII activity
Source: Nat Commun. 2024 Mar 27;15:2694. doi: 10.1038/s41467-024-46972-8 (PMC10973417; doi:10.1038/s41467-024-46972-8)
Supplement: Supplementary file 4 — Supplementary Data 1-12 [file 41467_2024_46972_MOESM4_ESM.xlsx]

## Sheet: Sheet1
				SUPPLEMENTARY TABLES
Synaptic-targeted long non-coding RNA SLAMR promotes structural plasticity by increasing translation and CaMKII activity
Isabel Espadas1#, Jenna Wingfield1#, Yoshihisa Nakahata2, Kaushik Chanda1, Eddie Grinman1, Ilika Ghosh2, Karl Bauer3, Bindu Raveendra1, Michael Kiebler3, Ryohei Yasuda2, Vidhya Rangaraju2, Sathyanarayanan Puthanveettil1*
				12 Supplementary Tables (S1-S12)

## Sheet: Supplementary Table S1
Figure 1 B, D, E, F, G, H & Supplementary Figure S1 A,B,C
List of significant genes in dorsal CA1 after CFC training
			Context + Shock vs Context								Shock vs Context + Shock								Shock vs Context
		baseMean	log2FoldChange	lfcSE	stat	pvalue				baseMean	log2FoldChange	lfcSE	stat	pvalue				baseMean	log2FoldChange	lfcSE	stat	pvalue
	Gm25099	776.024	-1.30221	0.197983	-6.57739	4.78771e-11			Ttr	34.9065	4.27969	0.687192	6.22779	4.73049e-10			Sgk1	1421.36	-1.30826	0.236661	-5.528	3.23894e-08
	Gm23262	899.276	-1.41217	0.22786	-6.19755	5.73501e-10			Fut9	1406.46	0.991528	0.188045	5.27282	1.34346e-07			Ttr	34.9065	3.00816	0.609176	4.93808	7.88971e-07
	Qk	6768.1	-0.876128	0.147829	-5.92661	3.09254e-09			Arhgap5	4453.33	0.821678	0.155848	5.27232	1.3471e-07			Map3k15	34.1787	2.63442	0.673698	3.91039	9.21488e-05
	mt-Rnr1	577722	-1.0197	0.172576	-5.90867	3.44886e-09			Ube3a	4681.32	0.85372	0.169518	5.03616	4.74973e-07			Fgf5	17.1083	4.89079	1.25429	3.89926	9.64857e-05
	Rny1	1572.13	-1.07832	0.18927	-5.69723	1.21766e-08			Nr4a1	1945.53	-1.1894	0.24005	-4.95479	7.24075e-07			Adamts3	232.515	1.08572	0.286869	3.78472	0.000153884
	Arhgap5	4453.33	-0.865242	0.15598	-5.54714	2.90385e-08			Pura	7736.47	0.77542	0.165245	4.69253	2.69842e-06			Vaultrc5	204.598	-1.1095	0.300579	-3.69119	0.000223207
	Rnu12	1415.2	-1.16596	0.217214	-5.36782	7.96958e-08			Purb	12853.9	0.658704	0.140829	4.67735	2.90613e-06			Nfkbia	312.017	-0.901212	0.247206	-3.6456	0.000266769
	Snord15b	656.905	-1.11628	0.209561	-5.32675	9.99849e-08			Cadm2	9687.34	0.684997	0.148231	4.62116	3.81604e-06			Ntf3	24.8666	3.06813	0.842876	3.64007	0.000272563
	Pfkl	2108.77	0.81696	0.1553	5.26051	1.43653e-07			Rasl11b	1287.77	-0.890861	0.193741	-4.59821	4.26139e-06			Tsc22d3	1051.28	-0.613048	0.170173	-3.6025	0.000315177
	Gm26447	344.9	-1.21186	0.231179	-5.24212	1.58746e-07			Fzd3	1372.4	0.751121	0.165472	4.53926	5.64526e-06			Arrdc2	171.393	-1.19883	0.333916	-3.59021	0.000330413
	mt-Rnr2	2.31454e+06	-0.778486	0.150716	-5.16524	2.40137e-07			Fam208a	1850.44	0.758321	0.167295	4.53283	5.8198e-06			Col6a4	84.7423	1.5882	0.442412	3.58987	0.00033084
	Gm25541	202.046	-1.35571	0.262522	-5.16416	2.41517e-07			Gucy1a2	1545.43	0.719166	0.158896	4.52601	6.01076e-06			Gm42644	93.2133	-1.26364	0.378875	-3.33526	0.000852202
	Fut9	1406.46	-0.944434	0.188493	-5.01045	5.4303e-07			Dusp5	604.238	-1.22656	0.27261	-4.4993	6.81773e-06			Cacng5	88.5518	1.46814	0.441449	3.32572	0.000881896
	Ermn	677.812	-1.11693	0.226529	-4.93062	8.19686e-07			Bhlhe40	1539.86	-0.912703	0.203048	-4.49501	6.95656e-06			Rgs14	1454.64	0.726711	0.224527	3.23663	0.00120949
	mt-Nd5	15982.5	-0.725702	0.151599	-4.78698	1.69307e-06			Dzip3	2096.29	0.744641	0.167508	4.4454	8.77285e-06			Plekhf1	54.5518	-1.59015	0.499654	-3.1825	0.0014601
	mt-Nd6	1572.4	-1.031	0.215807	-4.7774	1.77575e-06			Gm23262	899.276	1.00316	0.227981	4.40019	1.08154e-05			Kcnq5	848.642	0.538087	0.17595	3.05818	0.00222686
	Gm23442	230.696	-1.31903	0.279053	-4.72682	2.28066e-06			Snord15b	656.905	0.915273	0.209274	4.37356	1.22235e-05			Lpar1	376.126	-0.923611	0.304967	-3.02856	0.00245724
	Itgb8	1009.22	-0.7959	0.168999	-4.7095	2.48326e-06			Pgm2l1	4523.45	0.725524	0.166443	4.35899	1.30662e-05			Id4	452.235	-0.595954	0.197165	-3.02261	0.00250604
	Rogdi	988.313	0.860087	0.183615	4.68418	2.81084e-06			Egr1	2360.29	-1.02784	0.236564	-4.34487	1.39356e-05			Fhod3	155.614	0.916931	0.303535	3.02084	0.00252075
	Erbb2ip	1380.09	-1.01151	0.216157	-4.67954	2.87526e-06			Taok1	9010.89	0.673215	0.155379	4.33273	1.47269e-05			PISD	1618.15	0.476861	0.158022	3.01769	0.00254707
	Vaultrc5	204.598	-1.41276	0.302924	-4.66376	3.10489e-06			Pfkl	2108.77	-0.664643	0.154621	-4.29852	1.71946e-05			Gpr17	546.313	-0.65444	0.217748	-3.00549	0.00265156
	Aldoa	11288	0.888169	0.190458	4.66335	3.1111e-06			Tenm1	849.604	0.718264	0.167539	4.28714	1.8099e-05			Prdm8	187.72	1.09777	0.371243	2.95702	0.00310628
	Tmem229a	1406.7	-0.730478	0.158544	-4.6074	4.07731e-06			Rnu12	1415.2	0.915445	0.217134	4.21604	2.48625e-05			Arrdc3	886.135	-0.549181	0.186363	-2.94684	0.00321035
	Gm25360	1389.73	-0.90337	0.196519	-4.59687	4.28891e-06			St8sia4	354.563	0.868057	0.206628	4.20105	2.65675e-05			Acan	58.172	1.24616	0.42624	2.92362	0.00345992
	Sh3bgrl3	644.225	1.09394	0.238234	4.59186	4.39318e-06			Usp9x	6625.45	0.639767	0.153364	4.17155	3.02536e-05			Spsb1	117.056	-1.01276	0.34952	-2.89758	0.00376055
	Prex2	2700.06	-0.705818	0.154555	-4.56677	4.95298e-06			Top2b	2181.78	0.63877	0.15529	4.1134	3.89872e-05			Amigo2	163.034	2.66849	0.924795	2.8855	0.00390799
	Rgs5	1896.95	-0.731281	0.162259	-4.50688	6.57888e-06			mt-Nd5	15982.5	0.622935	0.151568	4.10994	3.95768e-05			Il16	165.243	1.06794	0.371358	2.87578	0.00403024
	Fam208a	1850.44	-0.749693	0.16765	-4.47179	7.75686e-06			Sox11	291.063	0.930592	0.226897	4.10138	4.10702e-05			Prkca	6386.59	0.410232	0.147049	2.78977	0.00527458
	Crym	2155.23	0.86786	0.194885	4.45319	8.46023e-06			Gm25360	1389.73	0.803886	0.196249	4.09625	4.19901e-05			Ermn	677.812	-0.627088	0.225171	-2.78494	0.00535376
	Gm26448	916.856	-1.08976	0.244767	-4.45223	8.49814e-06			Lnpep	2263.67	0.630177	0.154108	4.08919	4.32881e-05			Camk4	2403.78	0.497632	0.179393	2.77398	0.00553755
	Brinp2	1026.62	0.769093	0.173234	4.43963	9.01133e-06			Lmbrd2	1633.09	0.637458	0.155905	4.08877	4.33662e-05			Stxbp5l	3144.69	0.427694	0.154384	2.77033	0.00560001
	Ube3a	4681.32	-0.737154	0.169701	-4.34385	1.40008e-05			Spata2l	454.836	-0.800435	0.196042	-4.08297	4.44635e-05			Arl4d	188.583	-0.826678	0.298944	-2.76532	0.00568663
	Caly	1136.66	0.765553	0.176728	4.33182	1.47879e-05			Gm25099	776.024	0.804572	0.198331	4.05671	4.97692e-05			Kcnv1	777.2	0.55215	0.201646	2.73821	0.00617749
	Ugt8a	857.281	-1.06561	0.246672	-4.31996	1.56058e-05			Ptpn4	2910.49	0.704255	0.173799	4.05213	5.07537e-05			Tenm3	2860.18	0.614838	0.225211	2.73005	0.00633247
	Gm23946	266.637	-1.44713	0.336304	-4.30304	1.68467e-05			Zfp292	1797.17	0.644495	0.159239	4.04735	5.18018e-05			Fam160a1	10.7924	3.6727	1.34608	2.72844	0.00636343
	Dpy19l4	671.825	-0.778666	0.180981	-4.30246	1.68908e-05			Ap2s1	703.044	-0.737095	0.182952	-4.0289	5.60394e-05			Map1b	13364.8	0.39595	0.145556	2.72026	0.00652315
	Purb	12853.9	-0.603687	0.140899	-4.28452	1.83131e-05			Snhg14	5605.19	0.663129	0.164645	4.02763	5.63418e-05			Gal3st1	93.906	-1.00947	0.371447	-2.71767	0.0065743
	Gm25939	997.705	-0.929054	0.216967	-4.28201	1.85211e-05			Bmpr2	6108.31	0.627826	0.156556	4.01024	6.06572e-05			Marcksl1	203.63	-0.736803	0.272264	-2.70621	0.00680554
	Ap2s1	703.044	0.787718	0.184298	4.27416	1.91861e-05			Rock2	5417.43	0.583626	0.146728	3.97761	6.96117e-05			mt-Rnr1	577722	-0.465934	0.172574	-2.69991	0.00693589
	Snora31	85.0357	-2.09733	0.490978	-4.27174	1.93957e-05			C77370	1529.57	0.680715	0.172178	3.95356	7.69965e-05			Trpm3	410.701	0.621677	0.230864	2.69282	0.00708499
	Snora28	117.072	-1.37556	0.3224	-4.26663	1.98446e-05			Zbtb20	10407.8	0.572286	0.14476	3.95335	7.70647e-05			Gm15344	15.5878	-2.0474	0.763119	-2.68293	0.00729798
	Rab3a	2837.65	0.647815	0.152958	4.23526	2.28285e-05			Qk	6768.1	0.584212	0.147817	3.95226	7.7415e-05			Rhpn2	62.6324	-1.14495	0.427776	-2.67652	0.00743914
	Nptx2	516.322	0.825834	0.195461	4.22505	2.38889e-05			Nbeal1	1180.65	0.694741	0.176581	3.9344	8.34065e-05			Ddit4	619.545	-0.648818	0.245074	-2.64744	0.00811033
	Gm22486	506.891	-0.852214	0.202223	-4.21423	2.50633e-05			Rtn4rl2	213.105	-0.924239	0.235493	-3.9247	8.68372e-05			Slc2a1	943.667	-0.490205	0.185968	-2.63597	0.00838973
	Faah	1604.79	0.662591	0.158027	4.1929	2.75414e-05			mt-Nd6	1572.4	0.846414	0.215672	3.92455	8.68922e-05			Plxna4os1	3.73984	-5.24404	1.99317	-2.631	0.00851335
	Tmem47	1810.73	-0.702774	0.168421	-4.17273	3.00973e-05			Prex2	2700.06	0.605816	0.154374	3.92435	8.69639e-05			Tmem63a	302.952	-0.831027	0.316764	-2.62349	0.00870352
	Hpca	23314.2	0.70038	0.168561	4.15504	3.25224e-05			Rogdi	988.313	-0.71208	0.182388	-3.90421	9.45347e-05			Ccp110	1080.4	-0.487996	0.186501	-2.6166	0.00888115
	Xiap	1817.7	-0.658181	0.158681	-4.14783	3.35642e-05			Itgb8	1009.22	0.656899	0.168639	3.8953	9.80765e-05			Snora31	85.0357	-1.25218	0.478903	-2.61469	0.00893092
	Trim59	199.538	-1.14633	0.278943	-4.10954	3.96456e-05			Xpo1	1701.05	0.644595	0.166174	3.87903	0.000104872			Rnf122	67.6356	-1.21836	0.467165	-2.60799	0.00910757
	Rgs14	1454.64	0.920785	0.224349	4.10426	4.05607e-05			Tmem229a	1406.7	0.610553	0.158237	3.85847	0.0001141			Pgm2l1	4523.45	0.434027	0.166471	2.60723	0.00912778
	Thy1	5772.5	0.692818	0.169014	4.09917	4.1463e-05			Sacs	3713.35	0.609192	0.158056	3.85428	0.000116069			Ugt8a	857.281	-0.640356	0.245827	-2.6049	0.00919004
	Gm22767	178.849	-1.27351	0.311544	-4.08773	4.35623e-05			Xiap	1817.7	0.608976	0.158359	3.84553	0.000120293			Ctgf	37.2993	-1.26794	0.488177	-2.59729	0.00939632
	Rp2	436.971	-0.859166	0.211354	-4.06505	4.80218e-05			Pcm1	2293.82	0.577571	0.150623	3.83454	0.000125799			Trp53inp1	413.877	-0.517935	0.199676	-2.59387	0.00949023
	Tspan2	1697.94	-0.99532	0.24491	-4.06402	4.82349e-05			Dmxl1	2793.49	0.594473	0.155469	3.82373	0.000131446			Arg2	35.7577	1.65653	0.64011	2.58788	0.00965683
	Msi2	1164.68	-0.676113	0.166417	-4.06276	4.84956e-05			Dnajb5	2189.99	-0.680301	0.178539	-3.81038	0.000138756			Dgkg	2392.29	0.390442	0.151137	2.58336	0.00978433
	Trp53inp1	413.877	-0.816304	0.201077	-4.05966	4.91433e-05			Zfp518a	404.601	0.839345	0.220585	3.80509	0.000141752			Fam110b	322.283	0.574321	0.222554	2.58059	0.00986323
	Rps6kl1	511.004	0.770617	0.189838	4.05934	4.92117e-05			Slitrk4	1809.78	0.641272	0.168941	3.79584	0.000147143			Ndn	1118.98	0.494392	0.193334	2.5572	0.010552
	Nek7	755.436	-0.703224	0.173358	-4.05649	4.98153e-05			Zfp933	471.579	0.735845	0.194232	3.78849	0.000151563			Gm25099	776.024	-0.497641	0.195665	-2.54333	0.01098
	Edil3	1159.27	-0.708557	0.175877	-4.02872	5.60822e-05			Slc1a2	44917.9	0.566365	0.149685	3.78372	0.000154501			Cd9	432.716	-0.567751	0.225133	-2.52184	0.0116743
	Ptpn4	2910.49	-0.700787	0.174015	-4.02717	5.6453e-05			Faah	1604.79	-0.595266	0.157333	-3.78348	0.000154649			Kcna4	1047.39	0.483873	0.19237	2.51532	0.0118925
	Pura	7736.47	-0.665012	0.165359	-4.02164	5.77953e-05			Rundc1	517.839	-0.74039	0.197724	-3.74456	0.000180708			Zfp276	264.56	-0.709711	0.282368	-2.51343	0.0119564
	Rhof	268.584	1.05352	0.26341	3.99954	6.34658e-05			Egr4	365.753	-0.938468	0.250873	-3.74081	0.000183427			Nptx2	516.322	0.493442	0.19646	2.51166	0.0120164
	St8sia4	354.563	-0.830641	0.208198	-3.98967	6.61648e-05			Mdh2	1905.45	-0.635429	0.170022	-3.73734	0.000185975			Plxna4	3505.25	0.377118	0.150155	2.51152	0.0120213
	Adgrl4	269.123	-0.887728	0.222685	-3.98647	6.70645e-05			1700020I14Rik	7949.13	0.582071	0.156282	3.72449	0.000195711			Tspan2	1697.94	-0.613206	0.244533	-2.50767	0.0121531
	Abca9	222.35	-0.964542	0.242229	-3.98195	6.83524e-05			Ptprg	1580.27	0.593953	0.159928	3.71389	0.000204101			Pclo	4875.15	0.363837	0.145093	2.5076	0.0121554
	Gpi1	3636.88	0.679108	0.170673	3.97901	6.92029e-05			Dpy19l4	671.825	0.669937	0.180398	3.71366	0.000204284			Gm22748	114.882	-0.927325	0.370027	-2.5061	0.0122072
	Dek	551.323	-0.748993	0.188377	-3.97603	7.00766e-05			Cnot6l	1233.92	0.588783	0.158887	3.70567	0.000210835			Lilra5	3.08783	5.13566	2.05696	2.49672	0.0125348
	Snord22	428.044	-0.8369	0.210769	-3.97071	7.16599e-05			Zfp729b	445.619	0.775258	0.209498	3.70055	0.000215134			Sh3gl3	208.357	-0.676018	0.274709	-2.46085	0.0138608
	Rasd1	917.916	0.708714	0.178902	3.96146	7.44918e-05			Cdc73	1265.92	0.665909	0.181385	3.67125	0.000241369			Enpp6	79.4731	-0.961474	0.393351	-2.44432	0.0145126
	Cpne6	2894.66	0.59674	0.150776	3.95779	7.56479e-05			Zfp81	803.977	0.651159	0.177511	3.66828	0.000244187			E230001N04Rik	19.7209	-1.71152	0.705959	-2.42439	0.0153339
	Snora73b	2848.58	-0.962936	0.243873	-3.94851	7.86397e-05			Sh3bgrl3	644.225	-0.864467	0.236415	-3.65657	0.000255615			Tmem154	3.03265	-5.27512	2.17783	-2.4222	0.015427
	Actg1	1318.63	0.677484	0.172098	3.93661	8.26401e-05			Gm42664	246.834	1.0067	0.275499	3.6541	0.000258086			Strip2	1064.07	0.479758	0.198539	2.41644	0.0156731
	Snx32	503.351	0.775957	0.197301	3.93286	8.39424e-05			Crebrf	2678.44	0.558368	0.153424	3.63937	0.00027331			Rps21	1778.57	-0.383468	0.158784	-2.41503	0.0157339
	Got1	2673.9	0.765973	0.19486	3.93088	8.46352e-05			Nus1	1489.95	0.608596	0.167636	3.63046	0.000282912			Gm13189	13.5029	2.12373	0.882556	2.40635	0.016113
	Stag2	1834.22	-0.622726	0.158681	-3.92439	8.69493e-05			Abcc8	357.356	-0.733803	0.202363	-3.62618	0.000287649			Mir697	2.49058	-5.35214	2.23005	-2.40001	0.0163946
	Gm22154	66.5446	-1.54121	0.395056	-3.90126	9.5694e-05			Rif1	769.597	0.638257	0.177086	3.60422	0.00031309			Cdr2	67.5794	-1.08839	0.454413	-2.39515	0.0166136
	Sox11	291.063	-0.889014	0.228641	-3.88825	0.000100969			Smc6	908.954	0.601217	0.167006	3.59997	0.000318255			Wipf3	5532.68	0.426455	0.178224	2.39281	0.01672
	Acot7	1367.74	0.726561	0.186926	3.8869	0.000101533			Wnk3	1271.12	0.614006	0.171021	3.59024	0.00033037			Zfp335os	21.1733	1.59133	0.665715	2.3904	0.0168301
	Cpt1c	1121.78	0.682763	0.176501	3.86833	0.000109583			Tnfrsf25	109.844	-1.29968	0.362981	-3.58058	0.000342832			Mpp3	326.357	0.621407	0.26061	2.38443	0.0171054
	Lpar1	376.126	-1.18296	0.305961	-3.86636	0.00011047			Kctd13	816.694	-0.633528	0.177392	-3.57135	0.000355147			Zbtb20	10407.8	0.344292	0.144791	2.37786	0.0174135
	Aqp4	1494.92	-0.677624	0.175327	-3.86491	0.000111128			Ttbk2	2116.42	0.546131	0.153356	3.5612	0.000369167			Calr	3683.31	0.397453	0.1672	2.37711	0.017449
	Rif1	769.597	-0.686465	0.177757	-3.86182	0.000112547			Edil3	1159.27	0.621596	0.175487	3.54213	0.000396913			Gm25541	202.046	-0.608615	0.256117	-2.37632	0.0174863
	Rmrp	35037	-0.610153	0.158973	-3.8381	0.000123991			Ccdc88a	2244.28	0.579352	0.163566	3.542	0.000397099			Efnb3	1121.67	-0.494924	0.208368	-2.37525	0.0175372
	Slc12a2	1326.14	-0.931493	0.243045	-3.83259	0.000126801			Erbb4	1420.47	0.578888	0.163735	3.53552	0.000406968			5930412G12Rik	13.1087	2.43642	1.02634	2.37389	0.0176016
	Twf2	541.839	0.752096	0.19669	3.82377	0.000131428			Scai	2741.55	0.634976	0.179709	3.53337	0.000410305			Tiam2	136.727	0.846162	0.357347	2.3679	0.0178893
	Gm25788	96.8261	-1.49641	0.393563	-3.8022	0.000143417			Rny1	1572.13	0.666605	0.189359	3.52032	0.00043103			Errfi1	656.803	-0.479755	0.203092	-2.36225	0.0181643
	Tcea1	515.484	-0.768969	0.202323	-3.80069	0.000144294			Rb1cc1	2283.39	0.606299	0.172954	3.50556	0.00045565			Higd1b	35.6876	-1.17102	0.495746	-2.36213	0.0181701
	Slc1a2	44917.9	-0.56847	0.149701	-3.79737	0.000146239			Gm37602	233.928	0.87724	0.250482	3.50221	0.000461424			Rapgef5	2409.06	0.467237	0.197932	2.36059	0.0182457
	Mlf2	3201.94	0.576659	0.152366	3.78469	0.000153897			Strbp	5261.26	0.531833	0.151926	3.5006	0.000464207			Gm21967	171.891	0.683073	0.289434	2.36003	0.0182734
	Rrp1	2273.3	0.603333	0.159415	3.78465	0.000153922			Mib1	5444.43	0.50321	0.143987	3.49484	0.000474354			Cldn1	17.1855	1.72104	0.729631	2.35878	0.0183353
	Gm22748	114.882	-1.4204	0.375443	-3.78327	0.000154782			BC030336	1543.49	0.585601	0.16762	3.49361	0.000476536			Zfp366	43.0093	-1.27623	0.541222	-2.35806	0.0183708
	Kif5b	5185.41	-0.550677	0.145777	-3.77753	0.000158392			Aqp4	1494.92	0.61089	0.174996	3.49088	0.000481441			Tmem241	55.9505	-0.935901	0.397343	-2.3554	0.018503
	Gm24044	124.997	-1.4012	0.372155	-3.76511	0.000166474			Gm25939	997.705	0.753294	0.21674	3.47556	0.000509784			Snora15	50.3859	-1.04343	0.443253	-2.35402	0.0185716
	Gm25835	434.651	-0.779736	0.207272	-3.7619	0.000168626			Stag2	1834.22	0.550354	0.158387	3.47475	0.000511334			Egr1	2360.29	-0.557184	0.237042	-2.35057	0.0187447
	Cttn	2139.42	0.595369	0.158667	3.75232	0.000175207			Rhof	268.584	-0.903087	0.260064	-3.47255	0.000515537			Cpne4	228.195	2.11057	0.900709	2.34324	0.0191173
	Cfh	227.107	-0.871479	0.232271	-3.752	0.00017543			Kif5b	5185.41	0.505338	0.14565	3.46954	0.000521347			Gprin3	267.644	0.592147	0.252708	2.34321	0.0191187
	Gabrg1	296.683	-0.844373	0.225077	-3.75148	0.000175791			Rp2	436.971	0.726767	0.21068	3.44963	0.000561352			Kcnj2	243.165	0.633596	0.270492	2.34238	0.019161
	Utp14b	774.329	-0.762541	0.203615	-3.74501	0.000180385			Sgk1	1421.36	-0.816319	0.236804	-3.44724	0.000566346			Txnip	384.693	-0.503736	0.215262	-2.34011	0.0192781
	Slc2a6	304.717	0.824509	0.220356	3.74172	0.000182767			Arap2	3458.2	0.56921	0.165395	3.44153	0.000578443			Gm3764	603.554	0.453382	0.194848	2.32685	0.019973
	Gba2	939.4	0.640347	0.17127	3.73881	0.000184896			Manea	685.28	0.663641	0.193205	3.43492	0.000592739			Utp14b	774.329	-0.471052	0.202906	-2.32153	0.0202583
	Prkcg	6667.45	0.577747	0.154582	3.73749	0.00018587			Nf1	4193.66	0.506816	0.147918	3.42634	0.000611777			Car14	73.5105	-0.953526	0.412431	-2.31197	0.0207795
	Rny3	1334.11	-0.868924	0.232605	-3.73562	0.00018725			Gng3	926.837	-0.731917	0.213938	-3.42117	0.000623528			Tmem80	193.095	-0.585249	0.253383	-2.30974	0.0209026
	Rnf112	2519.98	0.5574	0.14942	3.73041	0.000191169			Aldoa	11288	-0.648777	0.190333	-3.40863	0.000652891			Large	3258.12	0.34346	0.148864	2.30721	0.0210432
	Gm25820	89.0992	-1.39734	0.37539	-3.72236	0.000197368			Acot7	1367.74	-0.632907	0.186178	-3.39947	0.000675161			Pcdhga2	199.464	0.559167	0.242493	2.30591	0.0211158
	Ranbp6	1555.83	-0.628228	0.169045	-3.71635	0.000202124			Atrx	4568.69	0.533878	0.157252	3.39505	0.000686166			Gm20721	71.2331	-1.21886	0.529021	-2.304	0.0212228
	mt-Nd4	12072.5	-0.604472	0.162866	-3.71148	0.000206051			Prmt2	734.649	-0.685183	0.201869	-3.3942	0.00068829			Gm21984	12.3896	-1.99584	0.869065	-2.29654	0.0216449
	Tmem59l	2079.9	0.601901	0.162193	3.71102	0.000206428			Rasa1	1082.17	0.571397	0.169093	3.37919	0.000726997			Cryab	427.722	-0.599944	0.261373	-2.29535	0.0217129
	Crebrf	2678.44	-0.568741	0.153685	-3.7007	0.000215007			Creb5	94.8991	1.40951	0.418028	3.37182	0.000746743			Ccdc117	234.905	-0.540091	0.235735	-2.2911	0.0219577
	Ndufs7	671.804	0.667403	0.180604	3.69541	0.000219536			Hcfc1r1	207.672	-0.827865	0.245753	-3.36869	0.000755256			Qprt	4.43711	-4.29284	1.87642	-2.28778	0.0221501
	Sox2ot	282.767	-0.981756	0.265709	-3.69486	0.000220008			Cltc	11657.1	0.523839	0.155876	3.3606	0.000777722			Gm42583	580.97	0.480025	0.209916	2.28675	0.0222102
	Baiap2	3009.18	0.600796	0.162748	3.69157	0.000222872			Cyb5r3	448.164	-0.654471	0.194826	-3.35926	0.000781522			Nmral1	92.7912	-0.810358	0.354575	-2.28543	0.0222874
	Gm25848	20.8571	-2.89772	0.786586	-3.68392	0.000229676			Hltf	718.464	0.675582	0.201151	3.35859	0.000783421			Pcdhgb1	133.245	0.646388	0.282941	2.28453	0.0223403
	mt-Nd1	31331	-0.570881	0.154972	-3.68376	0.000229819			Erbb2ip	1380.09	0.725363	0.216111	3.35644	0.000789527			Mpped2	410.431	0.448519	0.196439	2.28325	0.0224159
	Gapdh	3859.79	0.695734	0.189068	3.6798	0.000233419			Zfp182	219.068	0.786919	0.234469	3.35617	0.000790286			Gm38056	60.9055	-1.14243	0.501048	-2.28009	0.0226026
	Rmst	101.86	-1.1939	0.32492	-3.67443	0.000238383			Gm4944	256.583	0.786308	0.234641	3.35111	0.000804882			Tmem215	10.3634	2.86169	1.25758	2.27555	0.0228727
	Phyhip	3560.51	0.551091	0.150154	3.67017	0.000242386			Kcnv1	777.2	0.672923	0.201042	3.34717	0.000816397			Mtus1	324.383	-0.472986	0.20835	-2.27015	0.0231985
	Prrg1	84.3841	-1.31452	0.358367	-3.66809	0.000244367			Atm	770.66	0.610038	0.183167	3.33049	0.000866923			Gm38381	45.9164	1.01066	0.445555	2.26832	0.0233099
	Camk2b	13195.4	0.52968	0.144404	3.66803	0.000244426			Dmd	4012	0.540714	0.162553	3.32639	0.000879789			Gabrg1	296.683	-0.505452	0.223078	-2.26581	0.0234628
	Tecr	1804.29	0.761659	0.207848	3.6645	0.000247821			Lrrcc1	315.676	0.775358	0.233242	3.32427	0.000886516			Mirt1	21.4433	1.46744	0.647709	2.26558	0.0234771
	Med24	1075.7	0.599061	0.163795	3.65739	0.000254801			Tmx3	1763.44	0.62099	0.186872	3.32308	0.000890307			Ccbe1	14.4603	2.52182	1.11431	2.26312	0.023628
	2900011O08Rik	1478.79	0.633922	0.173444	3.65491	0.000257269			Zfp644	3110.56	0.510811	0.153721	3.32297	0.000890642			Fhl2	616.818	0.433059	0.191761	2.25832	0.0239254
	Fmnl2	521.423	-0.698877	0.191768	-3.64438	0.000268035			Ranbp6	1555.83	0.560217	0.168714	3.32052	0.00089851			St6gal2	683.263	0.419849	0.186051	2.25664	0.0240306
	Actb	21100.9	0.564807	0.155052	3.6427	0.00026979			Siah1a	395.818	0.652885	0.196673	3.31964	0.000901336			Pdk4	144.145	-0.608737	0.26979	-2.25634	0.0240493
	Ndrg3	5661.61	0.657137	0.180503	3.6406	0.000272006			Gabra2	1296.67	0.622744	0.187713	3.31753	0.00090818			Brinp2	1026.62	0.392103	0.173885	2.25496	0.0241357
	Arrdc3	886.135	-0.67951	0.186652	-3.64053	0.000272082			Rgs5	1896.95	0.536302	0.162115	3.30817	0.000939094			Gm24916	2.41389	-5.06791	2.25271	-2.24969	0.0244686
	Copg1	3231.07	0.628829	0.172737	3.64038	0.00027224			Ahnak	699.375	0.617348	0.18676	3.30558	0.00094781			Ccdc3	60.3483	2.63195	1.17008	2.24937	0.0244889
	Mdh2	1905.45	0.619942	0.17045	3.63708	0.000275745			Rps6kl1	511.004	-0.617706	0.187599	-3.2927	0.00099232			Gm22009	836.139	-0.445755	0.198333	-2.24751	0.0246074
	Xpnpep1	667.655	0.683364	0.188146	3.63209	0.00028114			Ncam2	655.139	0.58432	0.178155	3.27984	0.00103866			Frmd8	219.118	-0.72866	0.324476	-2.24565	0.0247265
	Wfs1	5186.51	0.569069	0.156856	3.62797	0.000285661			Gm26944	47.5311	1.45979	0.445907	3.27375	0.00106131			Mxd3	7.07434	3.25173	1.44838	2.24509	0.0247625
	Smpd3	1269.68	0.611921	0.168668	3.62795	0.000285677			Cttn	2139.42	-0.515984	0.158143	-3.26277	0.00110328			Ephb1	270.623	-0.589987	0.262791	-2.24508	0.0247628
	Grina	2830.64	0.543556	0.149973	3.62437	0.000289671			Cpne6	2894.66	-0.48943	0.150341	-3.25546	0.00113209			Rtn4rl2	213.105	-0.538564	0.24014	-2.24271	0.0249158
	Rasl11b	1287.77	0.701982	0.194001	3.61843	0.00029639			Ddx3y	1542.49	0.56545	0.173759	3.25423	0.00113701			Kif15	12.1928	-1.84977	0.82824	-2.23338	0.0255239
	Tuba4a	4194.69	0.719876	0.199092	3.61581	0.000299416			Mfap3l	1142.61	0.552344	0.169782	3.25326	0.00114089			Myo1d	199.602	-0.671009	0.300471	-2.23319	0.0255362
	mt-Nd2	9147.91	-0.696055	0.192568	-3.6146	0.000300815			Myo9a	4162.69	0.494446	0.152302	3.24648	0.00116843			Serpinb8	23.0432	1.35028	0.605699	2.22929	0.0257946
	Pdzd2	114.755	-1.17515	0.32521	-3.61352	0.000302069			Gm43879	301.456	0.826947	0.255128	3.2413	0.00118987			Fam198b	103.997	0.726503	0.326238	2.22691	0.0259531
	Ckb	7884.44	0.575854	0.15939	3.61287	0.000302826			Fam126b	3708.22	0.585157	0.180636	3.23943	0.00119771			Cars	443.022	0.471984	0.211996	2.22638	0.0259887
	Id4	452.235	-0.71153	0.19764	-3.60013	0.000318061			Arrdc4	345.984	-0.700039	0.21643	-3.23448	0.00121867			Dusp14	108.035	0.689785	0.310372	2.22245	0.026253
	Syp	8545.11	0.533801	0.148286	3.5998	0.000318467			Tug1	1315.55	0.549728	0.170228	3.22937	0.00124063			Htr1f	128.006	0.723244	0.325646	2.22095	0.0263545
	Zfp81	803.977	-0.641547	0.178288	-3.59837	0.000320221			Slc30a3	500.391	-0.633501	0.196335	-3.22663	0.00125256			Cdkn1a	76.1625	-0.80103	0.36081	-2.22009	0.0264128
	Prmt7	430.52	0.785357	0.218328	3.59714	0.00032173			Rab3a	2837.65	-0.491785	0.152467	-3.22552	0.00125744			Clk1	1634.22	-0.379706	0.171288	-2.21676	0.0266394
	Tubb2a	3639.7	0.691826	0.192337	3.59694	0.000321984			Zfp867	82.7312	1.14183	0.354017	3.22536	0.00125815			Hapln4	556.797	0.502741	0.227126	2.21349	0.0268641
	Zfp292	1797.17	-0.573648	0.159704	-3.59195	0.000328215			Wfs1	5186.51	-0.504744	0.156646	-3.2222	0.00127209			Tifa	79.2854	-0.7569	0.342047	-2.21285	0.0269078
	Snord64	132.965	-1.04091	0.291039	-3.57654	0.000348167			Mir99ahg	561.737	0.604346	0.187681	3.22007	0.00128159			Cdh1	2.18518	-5.13898	2.33101	-2.20461	0.0274813
	Dleu2	320.805	-0.807338	0.22618	-3.56944	0.000357742			Dek	551.323	0.604614	0.187804	3.21939	0.00128466			Slitrk1	1280.22	0.35998	0.163294	2.20449	0.0274902
	Lmbrd2	1633.09	-0.557358	0.15644	-3.56277	0.000366967			Gapdh	3859.79	-0.60744	0.188811	-3.21719	0.00129454			Sorcs3	1715.93	0.377464	0.171429	2.20187	0.0276745
	Rem2	168.904	1.01926	0.286226	3.56102	0.000369416			Csde1	6996.32	0.503357	0.156659	3.21307	0.00131326			Ptpn3	1341.89	0.347828	0.158024	2.20111	0.0277284
	Smc6	908.954	-0.595765	0.167734	-3.55185	0.000382531			Tm9sf3	3470.39	0.469235	0.146121	3.21128	0.00132147			Gm24812	2.40731	-5.00652	2.27701	-2.19872	0.0278978
	Gatm	895.718	-0.818785	0.230761	-3.5482	0.000387877			mt-Rnr1	577722	0.553763	0.172577	3.20879	0.00133296			Qdpr	1876.51	-0.457572	0.208153	-2.19825	0.0279313
	Ddx24	1898.25	0.617745	0.174101	3.54819	0.000387888			Gm36939	102.946	0.992928	0.309632	3.2068	0.00134222			Gm25820	89.0992	-0.806665	0.367128	-2.19723	0.028004
	Atp6v1g2	2232.93	0.580278	0.163854	3.54143	0.000397967			Rorb	657.376	0.586235	0.182978	3.20386	0.00135598			Cenpn	7.68307	-2.45545	1.11844	-2.19542	0.0281338
	Ercc1	146.171	0.97512	0.275482	3.53969	0.000400599			Ube2v2	805.691	0.641505	0.200507	3.19941	0.00137709			Pgam2	29.1105	-1.25337	0.572583	-2.18898	0.0285982
	2900052N01Rik	444.602	-0.685833	0.193796	-3.53894	0.000401737			Gm16299	20.3874	2.28025	0.713189	3.19727	0.00138737			Gm15972	2.31922	4.83796	2.21097	2.18817	0.0286574
	Nbeal1	1180.65	-0.626698	0.177208	-3.53651	0.000405447			Dcp2	1381.68	0.507887	0.159347	3.1873	0.0014361			Dpy19l1	543.994	-0.446267	0.204081	-2.18672	0.0287632
	Tomm34	1068.55	0.697713	0.198833	3.50904	0.000449734			Pdlim7	290.851	-0.728316	0.228859	-3.18238	0.00146069			Rny1	1572.13	-0.41171	0.188341	-2.18598	0.0288169
	Rmnd5b	502.223	0.699089	0.199393	3.50609	0.000454748			Atp11b	999.75	0.530127	0.166752	3.17914	0.00147714			Syndig1l	23.701	1.4879	0.68089	2.18522	0.0288724
	Tulp4	2699.14	-0.572877	0.163421	-3.50552	0.000455714			Nek7	755.436	0.548683	0.172923	3.17299	0.00150877			Sorl1	9064.74	0.324972	0.148895	2.18256	0.0290682
	Ppp1r1a	1075.16	0.663457	0.189297	3.50484	0.000456879			Dleu2	320.805	0.713857	0.225148	3.17061	0.00152119			Gm38137	2.78332	4.59656	2.10901	2.17948	0.029296
	Gpr34	263.649	-0.806121	0.230247	-3.50111	0.000463326			Zdhhc2	3448.3	0.549316	0.173677	3.16287	0.00156224			Pcp4	54.2707	2.35029	1.07889	2.17844	0.0293736
	Ccp110	1080.4	-0.652646	0.186801	-3.49381	0.000476182			Hsp90b1	4723.87	0.57121	0.181163	3.15302	0.00161592			Ppp1r14a	100.637	-0.781649	0.359733	-2.17286	0.029791
	Camkv	9061.62	0.498396	0.1428	3.49018	0.000482701			Gm26447	344.9	0.730805	0.231798	3.15276	0.00161735			Tex15	13.3133	1.75714	0.809299	2.17119	0.0299172
	Gnb5	1103.19	0.647543	0.185672	3.48756	0.000487446			Pvrl3	632.972	0.586982	0.186553	3.14646	0.00165261			Cmtm5	367.372	-0.504803	0.233373	-2.16308	0.0305354
	Gm25776	411.537	-1.90881	0.547416	-3.48695	0.000488561			Mchr1	337.894	-0.740966	0.235631	-3.1446	0.00166314			Gm42771	263.556	0.555439	0.256912	2.16199	0.0306192
	Serpina3n	813.704	0.790306	0.226901	3.48304	0.000495747			Wasl	2683.73	0.525199	0.167294	3.13938	0.00169306			Tagap	20.5531	-1.38518	0.643175	-2.15365	0.0312673
	Gm26493	145.856	-0.969816	0.278531	-3.48189	0.000497881			Eif5a2	1131.34	0.562588	0.179423	3.13555	0.00171535			Fam107b	157.543	-0.56777	0.264078	-2.15001	0.0315544
	Gm16286	726.538	0.684958	0.197001	3.47693	0.000507196			Nrxn1	8728.04	0.456224	0.145508	3.1354	0.00171622			Sms	936.008	0.403552	0.18791	2.14757	0.0317476
	Gng3	926.837	0.743864	0.214723	3.46429	0.000531631			Cope	712.412	-0.611895	0.195349	-3.13232	0.00173429			Gm23482	2.33823	-4.88313	2.27643	-2.14508	0.0319462
	Dock10	713.957	-0.819533	0.236788	-3.46103	0.000538106			Tcea1	515.484	0.631745	0.201731	3.13162	0.00173844			Dchs2	91.2482	0.736394	0.34483	2.13553	0.0327181
	Rora	788.951	-0.625418	0.181057	-3.45426	0.000551813			Pank3	2030.59	0.538913	0.172295	3.12786	0.00176085			A330070K13Rik	2.76185	4.71467	2.20845	2.13484	0.0327745
	Tmx3	1763.44	-0.645248	0.187179	-3.44723	0.000566363			Ggt7	878.816	-0.569549	0.182169	-3.12649	0.00176909			3110021N24Rik	11.21	2.0364	0.956014	2.13009	0.0331639
	Dmtn	2763.66	0.520399	0.151223	3.44127	0.000578995			Gm42770	428.661	0.788375	0.25226	3.12524	0.00177658			Sytl2	463.932	-0.453254	0.212805	-2.1299	0.03318
	Stx1a	564.178	0.653948	0.190035	3.44119	0.000579157			Stxbp5l	3144.69	0.48164	0.154137	3.12475	0.00177955			Cables1	138.131	-0.599329	0.282005	-2.12524	0.0335662
	Nefm	733.727	0.625446	0.181923	3.43798	0.000586078			Ptprz1	3780.47	0.458507	0.146826	3.1228	0.0017914			Ak5	655.263	0.536559	0.252518	2.12483	0.0336005
	Cep290	400.72	-0.706088	0.205407	-3.43751	0.000587088			Dcun1d1	864.189	0.600069	0.192349	3.11969	0.00181041			Srf	808.538	-0.410012	0.19297	-2.12474	0.0336079
	Chrm1	2859.08	0.531342	0.154574	3.43746	0.000587195			Eif5	2409.92	0.498528	0.159831	3.11909	0.00181412			Tbc1d12	233.492	-0.482889	0.227357	-2.12392	0.0336764
	Cyp46a1	1064.43	0.592878	0.172496	3.43705	0.00058809			Polr2e	405.051	-0.672089	0.215923	-3.11263	0.00185428			Gm22154	66.5446	-0.810097	0.381469	-2.12362	0.0337017
	Myo6	2010.96	-0.538995	0.156921	-3.43481	0.000592971			Ckb	7884.44	-0.495208	0.159248	-3.10967	0.00187296			Ppm1e	9375.71	0.308447	0.145374	2.12175	0.0338586
	Ptprz1	3780.47	-0.504503	0.147	-3.432	0.00059914			Serpinb8	23.0432	1.91395	0.616702	3.10352	0.00191235			Nkain4	272.143	-0.468048	0.220964	-2.11821	0.0341571
	Gm26165	70.0228	-1.84341	0.537543	-3.42933	0.00060508			2410002F23Rik	413.326	-0.616177	0.198712	-3.10086	0.00192961			Zfp14	107.963	-0.647398	0.305724	-2.11759	0.0342098
	Grin1	6571.66	0.555438	0.162084	3.42684	0.000610648			Crym	2155.23	-0.602097	0.194228	-3.09996	0.0019355			Faim	151.665	-0.567789	0.268149	-2.11744	0.0342229
	Mchr1	337.894	0.814246	0.237935	3.42214	0.000621309			Smarca1	1556.88	0.507684	0.164071	3.0943	0.00197279			Grin2b	21456.9	0.312027	0.147373	2.11726	0.0342376
	Sgsm3	579.739	0.644903	0.188899	3.41401	0.000640145			Alg3	63.2989	-1.20284	0.388843	-3.09337	0.00197896			Gm26447	344.9	-0.48106	0.227209	-2.11726	0.0342377
	Mir124a-1hg	1624.05	0.530339	0.155447	3.41171	0.000645564			Gm43874	184.818	0.913258	0.295432	3.09126	0.00199309			Klhdc8b	65.7721	-0.853906	0.403425	-2.11664	0.0342902
	B4gat1	1062.94	0.580191	0.170116	3.41057	0.000648283			Hspa4l	3028.8	0.510625	0.165453	3.08623	0.00202713			Ptpn5	406.365	0.506786	0.239751	2.1138	0.0345321
	Gm22988	650.716	-0.691025	0.202675	-3.40953	0.00065076			Gm22486	506.891	0.62265	0.201918	3.08369	0.00204453			Cdk18	68.8494	-0.915797	0.433413	-2.11299	0.0346016
	Gm24616	54.7236	-1.48704	0.43634	-3.40799	0.000654423			Banp	266.057	-0.73192	0.237544	-3.0812	0.00206171			Cyp27a1	30.3281	-1.25996	0.597134	-2.11001	0.0348571
	Syndig1	466.184	0.750662	0.220378	3.40625	0.000658616			Cul5	1787.09	0.516734	0.167912	3.07741	0.00208806			mt-Rnr2	2.31454e+06	-0.317931	0.150716	-2.10947	0.0349041
	Maged1	5781.85	0.594365	0.17457	3.40474	0.00066228			Tonsl	619.621	-0.67875	0.220653	-3.0761	0.0020973			1700024P16Rik	47.2592	1.18693	0.563383	2.1068	0.0351352
	Gm25989	115.384	-1.40977	0.414197	-3.40363	0.00066497			Lcorl	510.585	0.608439	0.198235	3.06928	0.00214576			Ccnd2	580.145	-0.387847	0.184226	-2.10528	0.0352667
	Plxdc2	500.576	-0.697984	0.205411	-3.39799	0.000678835			Arl5a	1266.81	0.529386	0.172611	3.06692	0.00216276			Pcdhb10	83.6986	0.764784	0.363687	2.10286	0.0354779
	Gm10754	51.4942	-1.51675	0.446893	-3.39398	0.000688842			Galnt13	594.326	0.570567	0.186134	3.06535	0.00217415			Slc4a2	270.327	-0.584509	0.277961	-2.10285	0.0354792
	Csnk2b	460.178	0.676493	0.199696	3.38761	0.000705052			Tmem168	429.053	0.644685	0.210729	3.05932	0.00221843			Mpzl1	249.149	-0.485593	0.230936	-2.10272	0.0354903
	Slc25a11	856.204	0.667157	0.196945	3.38754	0.000705237			Fbxo11	1843.25	0.469691	0.153595	3.05798	0.00222832			Sostdc1	7.45066	2.73578	1.30117	2.10256	0.0355039
	Uchl1	2359.48	0.567882	0.167727	3.38576	0.000709808			Fnip1	1822.16	0.557954	0.182529	3.05679	0.00223718			Klf6	471.304	-0.401472	0.191017	-2.10176	0.035574
	Dus1l	255.556	0.782795	0.231603	3.3799	0.000725118			mt-Rnr2	2.31454e+06	0.460555	0.150716	3.05577	0.00224481			Prss23	115.46	0.682445	0.324714	2.10168	0.0355812
	Taok1	9010.89	-0.52541	0.155493	-3.37899	0.000727524			Slco1a4	721.772	0.558296	0.182803	3.05409	0.00225746			Prr5	56.589	-0.838876	0.399408	-2.1003	0.0357027
	Pfn1	1341.35	0.610091	0.18069	3.37646	0.000734256			Fam199x	426.087	0.613983	0.201504	3.047	0.00231139			Zc3h6	272.78	0.465956	0.221931	2.09955	0.0357683
	Snora15	50.3859	-1.53063	0.453822	-3.37275	0.000744212			Gm25835	434.651	0.629578	0.206636	3.0468	0.00231294			Tspan14	326.969	-0.450675	0.215089	-2.09529	0.0361448
	Tonsl	619.621	0.746015	0.221962	3.361	0.000776595			Prkab2	679.926	-0.561507	0.184409	-3.04489	0.00232762			Lipc	9.27485	-2.26836	1.08331	-2.09391	0.0362681
	Gm25395	8289.13	-0.553998	0.164831	-3.361	0.000776619			Tmem47	1810.73	0.511836	0.16827	3.04175	0.00235203			Syndig1	466.184	0.463228	0.221236	2.09381	0.0362766
	Slc30a3	500.391	0.663831	0.197937	3.35374	0.000797264			Lypla2	816.831	-0.525457	0.172755	-3.04162	0.00235307			Gm9694	4.36568	-3.40185	1.62744	-2.0903	0.0365906
	Nsf	8476.06	0.524336	0.156392	3.35271	0.000800236			Fam63b	1010.25	0.498723	0.163998	3.04102	0.00235775			Lrrc1	68.4448	-0.793266	0.379809	-2.08859	0.0367442
	Tmub2	578.017	0.63878	0.190583	3.35172	0.000803101			Gm38162	10.9523	3.30123	1.08591	3.04005	0.00236538			Hist1h3i	85.7045	-0.713195	0.342184	-2.08425	0.0371378
	Zbtb6	590.043	-0.668116	0.1994	-3.35064	0.000806257			Arfgef1	2410.11	0.462491	0.152292	3.03687	0.00239045			Dusp1	173.284	-0.551669	0.264807	-2.08329	0.0372251
	Crot	589.238	-0.628963	0.187958	-3.3463	0.000818974			N4bp2l2	1513.79	0.542887	0.178881	3.03491	0.0024061			Pcsk2	3205.86	0.323053	0.155093	2.08297	0.0372543
	Gm14305	208.139	-0.86762	0.259324	-3.3457	0.000820759			Gm14305	208.139	0.782718	0.257909	3.03486	0.00240644			Kcns2	705.392	0.386872	0.186049	2.07941	0.0375793
	Ahnak	699.375	-0.627371	0.187562	-3.34488	0.00082319			Rmrp	35037	0.48171	0.15896	3.03038	0.0024425			Med7	304.559	-0.509938	0.245304	-2.0788	0.0376355
	Psmc4	712.873	0.721914	0.215925	3.34336	0.0008277			St6gal2	683.263	0.559686	0.1854	3.0188	0.0025378			S100a10	137.322	-0.608277	0.292696	-2.07819	0.0376923
	Scai	2741.55	-0.601645	0.179954	-3.34333	0.000827794			Rora	788.951	0.544497	0.180482	3.01691	0.00255368			Gm24346	2.24218	-4.70309	2.27047	-2.07142	0.0383199
	Dmxl1	2793.49	-0.520798	0.155781	-3.34314	0.000828371			Mir124a-1hg	1624.05	-0.466793	0.154782	-3.01581	0.00256294			Rpl11	897.699	-0.368303	0.177901	-2.07027	0.038427
	Brinp1	3319.71	0.504901	0.151198	3.33934	0.00083977			Neto2	1597.93	0.671374	0.222873	3.01237	0.00259219			Klhl26	619.546	0.382046	0.185026	2.06482	0.0389402
	Napa	1850.8	0.557928	0.167102	3.33885	0.000841248			Ptprd	3254.03	0.493664	0.164032	3.00957	0.0026162			Hopxos	2.02106	-4.79214	2.32543	-2.06076	0.0393263
	Ccdc88a	2244.28	-0.547176	0.163897	-3.33854	0.000842195			Pten	3094.85	0.472917	0.157469	3.00324	0.0026712			Pcdhga11	438.673	0.398983	0.193794	2.0588	0.0395132
	mt-Tp	138.886	-1.04967	0.314459	-3.33801	0.000843821			Slc4a4	2066.44	0.471338	0.156953	3.00306	0.00267283			Cpm	131.861	-0.744447	0.361965	-2.05668	0.0397167
	Rorb	657.376	-0.612505	0.183805	-3.33237	0.000861112			Thy1	5772.5	-0.506464	0.168779	-3.00075	0.00269319			Shisa7	6.87655	-2.7563	1.34128	-2.05498	0.0398809
	Cnot6	947.457	-0.607624	0.182413	-3.33104	0.000865235			Rmnd5b	502.223	-0.592065	0.197462	-2.99838	0.00271422			Kcnf1	177.265	-0.601794	0.293031	-2.05369	0.0400059
	Dcun1d1	864.189	-0.64148	0.19292	-3.32511	0.000883831			Pik3c2a	1371.31	0.502682	0.16768	2.99786	0.00271878			Gm43566	13.9548	1.65439	0.805589	2.05364	0.0400109
	Nrgn	7579.98	0.474201	0.142634	3.32461	0.000885433			Zfp160	420.057	0.645654	0.215511	2.99592	0.00273621			Gm15624	60.7344	-0.810175	0.394609	-2.05311	0.0400623
	Cope	712.412	0.652495	0.196516	3.32031	0.00089917			Suco	1219.6	0.511332	0.170918	2.99168	0.00277444			Slain1	688.104	-0.372132	0.181427	-2.05114	0.0402535
	Stxbp6	234.663	-0.787736	0.237395	-3.31825	0.000905835			Zfp53	97.3955	0.947875	0.317121	2.98901	0.00279887			2900052N01Rik	444.602	-0.394657	0.192527	-2.04988	0.0403761
	Ckmt1	1652.39	0.702142	0.211692	3.31681	0.000910524			Ifitm10	276.368	-0.641602	0.214735	-2.98788	0.00280924			Sap30	93.3444	-0.665209	0.324808	-2.04801	0.0405594
	Lpcat4	424.782	0.69087	0.208581	3.31223	0.000925543			AI504432	188.139	0.739941	0.247995	2.98369	0.00284793			Gm37140	46.0464	0.930101	0.454208	2.04774	0.0405851
	Snhg14	5605.19	-0.545598	0.164807	-3.31052	0.000931232			Slc16a7	701.905	0.560958	0.188491	2.97604	0.00291998			Zfp599	111.301	0.681401	0.33285	2.04717	0.0406411
	Gm22422	115.299	-1.0205	0.308418	-3.30881	0.000936919			Cul3	2067.38	0.476319	0.160139	2.9744	0.00293558			Dnajb1	545.051	-0.404721	0.198094	-2.04307	0.0410451
	Fxyd7	147.065	0.921441	0.278827	3.3047	0.000950778			Spock3	829.48	0.570761	0.191907	2.97416	0.0029379			Fat3	5463.41	0.304321	0.149009	2.0423	0.0411216
	Ppp2r1a	4804.42	0.488148	0.147755	3.30376	0.00095399			Nfib	2864.34	0.455852	0.153343	2.97275	0.00295142			Chgb	1679.47	0.352942	0.172984	2.04031	0.0413194
	Pfkp	1700.94	0.574757	0.174216	3.2991	0.000969966			Gm10311	32.2401	1.57623	0.530745	2.96985	0.00297947			Txlnb	18.4773	-1.39529	0.68408	-2.03965	0.0413849
	Numbl	1275.42	0.557721	0.169168	3.29685	0.000977764			Dusp6	2065.02	-0.673356	0.22695	-2.96698	0.00300736			Vash2	17.0356	1.44897	0.711103	2.03764	0.0415861
	Got2	1285.37	0.54311	0.165092	3.28974	0.00100279			Alcam	1944.52	0.587241	0.197961	2.96645	0.00301262			Pde1c	114.453	-0.608143	0.298488	-2.03742	0.0416084
	Rnf185	383.978	0.772309	0.235199	3.28363	0.00102478			Ranbp2	5559.66	0.546103	0.184228	2.96428	0.00303393			Morc4	37.9954	-1.02435	0.503213	-2.03562	0.0417884
	Tmem179	1208.28	0.551479	0.168508	3.27271	0.00106522			Pum2	5908.27	0.468774	0.158315	2.96101	0.00306631			Ppp1r3c	1039.41	-0.370379	0.182051	-2.03448	0.041903
	Eif6	332.131	0.723289	0.221036	3.27227	0.00106688			Top2a	45.169	1.43405	0.484488	2.95992	0.0030772			Sstr2	17.9104	1.53108	0.754218	2.03002	0.0423546
	Camk2n1	6987.81	-0.47498	0.145173	-3.27181	0.0010686			Phyhip	3560.51	-0.443015	0.149803	-2.95732	0.00310322			Gab1	367.427	-0.518946	0.255799	-2.02873	0.0424863
	Capzb	2454.49	0.535625	0.163714	3.27171	0.00106901			Gm22767	178.849	0.921764	0.311695	2.95726	0.00310382			Adipor2	680.588	-0.424374	0.209279	-2.02779	0.0425817
	Zfp518a	404.601	-0.726749	0.222169	-3.27115	0.0010711			Dsel	478.67	0.604412	0.204545	2.9549	0.00312766			Gm43010	4.34741	-3.19794	1.57728	-2.02751	0.04261
	Akr1a1	2383.26	0.643833	0.196839	3.27087	0.00107219			Tor2a	200.422	-0.74299	0.251899	-2.94955	0.00318235			Gm15440	134.256	-0.777659	0.383688	-2.0268	0.0426826
	Sept2	1087.33	-0.547239	0.16734	-3.27023	0.00107459			Atp11c	191.166	0.754318	0.25586	2.94817	0.00319663			Tiparp	591.114	-0.46635	0.230869	-2.01998	0.0433856
	Nipsnap1	546.236	0.830867	0.254315	3.26708	0.00108663			Nfkbia	312.017	-0.726458	0.246541	-2.94661	0.0032128			Tmem150a	62.6901	-0.772036	0.382401	-2.01892	0.043496
	Gmpr	801.451	0.599595	0.183657	3.26476	0.00109559			Lztfl1	649.744	0.61671	0.20932	2.94625	0.0032165			Per1	947.342	-0.501549	0.248448	-2.01873	0.0435156
	Smarca1	1556.88	-0.536693	0.164466	-3.26324	0.00110146			Pafah1b1	10831.5	0.4552	0.154569	2.94496	0.00323001			Tmem163	63.1229	-0.818418	0.405487	-2.01836	0.043554
	Dbn1	2221.47	0.543393	0.16677	3.25834	0.00112064			Gpi1	3636.88	-0.500736	0.170311	-2.94013	0.00328072			Rasd1	917.916	0.362172	0.179556	2.01705	0.0436908
	Nsg2	8164.28	0.569232	0.174744	3.25752	0.0011239			Dnajb1	545.051	-0.577197	0.196491	-2.93753	0.00330842			Zbtb40	146.096	-0.58134	0.288559	-2.01463	0.0439433
	Cck	4258.46	0.596163	0.183105	3.25586	0.00113051			Slc30a1	604.409	0.529951	0.180518	2.93573	0.00332768			Snord32a	3.65322	-3.94672	1.96103	-2.01258	0.0441593
	Chchd10	577.366	0.626449	0.192413	3.25576	0.0011309			Dcakd	401.397	-0.569921	0.194446	-2.931	0.00337868			Gm37983	26.5425	1.16829	0.580878	2.01125	0.0442986
	Cav2	314.151	-0.784794	0.241549	-3.249	0.0011581			Tpr	1786.89	0.477818	0.16303	2.93086	0.0033803			Slc4a7	801.968	0.377865	0.187967	2.01027	0.0444025
	Lypla2	816.831	0.564126	0.17387	3.24454	0.00117642			Unc5c	766.322	0.518152	0.176807	2.9306	0.00338305			Gm36944	14.565	-1.56257	0.777757	-2.00907	0.04453
	Phb2	487.644	0.637516	0.196671	3.24153	0.00118888			Tulp4	2699.14	0.47824	0.163241	2.92965	0.00339339			Resp18	194.536	-0.511282	0.254694	-2.00744	0.044703
	Enpp2	2514.18	-0.532204	0.164208	-3.24103	0.00119099			Atp13a3	1720.65	0.488331	0.166719	2.92906	0.00339984			Rcsd1	42.9153	-0.951559	0.474121	-2.007	0.0447501
	Ap3b2	1870.24	0.507607	0.156663	3.24013	0.00119475			Dad1	624.493	-0.534083	0.182501	-2.92646	0.00342847			Dbi	770.134	-0.347464	0.173255	-2.0055	0.0449093
	Gm26397	133.959	-1.35754	0.419188	-3.23849	0.00120163			Prpf40a	1004.42	0.488302	0.167295	2.91881	0.00351366			Sept2	1087.33	-0.333969	0.166918	-2.00079	0.0454145
	C77370	1529.57	-0.559041	0.172747	-3.23619	0.00121136			Tubb2a	3639.7	-0.559755	0.192043	-2.91474	0.0035598			Rhou	486.801	-0.491607	0.245808	-1.99996	0.0455041
	Cyb5r3	448.164	0.635337	0.196367	3.23545	0.0012145			Tmem179	1208.28	-0.488465	0.167681	-2.91306	0.0035791			Plcb1	3388.97	0.301088	0.150707	1.99784	0.0457344
	Pum2	5908.27	-0.512088	0.15842	-3.23247	0.00122724			Abcg4	514.974	-0.551754	0.189487	-2.91183	0.00359324			Gars	1409.38	0.365607	0.183276	1.99485	0.0460596
	Tlr3	190.414	-0.826467	0.255946	-3.22906	0.00124197			Ppp1cb	7818.48	0.49858	0.17133	2.91005	0.00361369			Carhsp1	447.641	-0.511888	0.256709	-1.99404	0.0461482
	Ggt7	878.816	0.590595	0.183117	3.22524	0.00125866			Usp34	5033.25	0.446686	0.153558	2.9089	0.00362704			Nwd2	214.833	0.486575	0.24426	1.99204	0.0463671
	Zfx	876.371	-0.567565	0.176175	-3.2216	0.00127477			Cops2	2824.87	0.541258	0.186091	2.90856	0.00363093			Ccl28	67.7892	0.772468	0.388224	1.98975	0.0466184
	Pnpo	370.419	0.703732	0.218453	3.22143	0.00127554			Traip	271.49	-0.746971	0.256902	-2.90761	0.00364205			Gm36939	102.946	0.613557	0.308844	1.98663	0.0469639
	Pkm	8987.16	0.471243	0.146447	3.21784	0.00129161			Tlr3	190.414	0.73929	0.254389	2.90613	0.00365925			Cacna2d3	2171.82	0.304181	0.15322	1.98526	0.0471157
	Elmo2	2062.04	0.514576	0.159965	3.21681	0.00129625			Got1	2673.9	-0.564525	0.194399	-2.90395	0.00368485			Clca3a2	2.33873	4.46757	2.25067	1.98499	0.0471451
	Syt3	460.289	0.678996	0.211105	3.21639	0.00129816			Rtn4r	413.491	-0.655623	0.226011	-2.90085	0.00372154			Slc35f4	200.353	0.517183	0.261219	1.97989	0.0477162
	Zfp61	152.012	0.884394	0.275161	3.2141	0.00130853			Ccng1	2287.73	0.543494	0.187423	2.89982	0.00373375			A330015K06Rik	37.4042	-1.005	0.507815	-1.97907	0.0478082
	Magt1	246.38	-0.78311	0.243737	-3.21293	0.00131388			Vps13a	2279.72	0.557764	0.192508	2.89735	0.00376328			Gm37646	2.17392	4.73439	2.39315	1.97831	0.0478942
	6430511E19Rik	215.765	-0.799438	0.248883	-3.2121	0.00131768			Yes1	258.485	0.673998	0.232821	2.89492	0.00379258			Gm43633	8.5329	2.26553	1.14535	1.97803	0.0479255
	Cdc37	1018.14	0.526875	0.164463	3.2036	0.0013572			Slc25a46	1740.39	0.475315	0.164232	2.89417	0.00380161			Gm26397	133.959	-0.820416	0.414776	-1.97797	0.0479316
	Ctsb	5494.98	0.604621	0.188799	3.20246	0.0013626			Msi2	1164.68	0.480923	0.166189	2.89384	0.00380562			Qk	6768.1	-0.291916	0.147601	-1.97774	0.0479584
	Prkd3	363.569	-0.693843	0.21687	-3.19935	0.0013774			Jmjd6	222.84	-0.711482	0.245889	-2.89351	0.00380967			March8	663.902	-0.412159	0.208437	-1.97738	0.0479986
	Fgf5	17.1083	4.04214	1.26365	3.19878	0.00138008			Srf	808.538	-0.555255	0.191916	-2.89321	0.0038132			Gm23442	230.696	-0.539578	0.273638	-1.97187	0.048625
	Lnpep	2263.67	-0.494204	0.154556	-3.19756	0.00138595			Camk1g	424.033	-0.559345	0.193449	-2.89144	0.00383485			Trpc5	882.251	0.346283	0.175742	1.97041	0.0487918
	Bhlhe40	1539.86	0.649263	0.203145	3.19606	0.00139318			Serbp1	4194.33	0.490288	0.169572	2.89133	0.0038361			Nabp1	177.464	0.600439	0.304987	1.96874	0.0489832
	mt-Co1	150122	-0.513695	0.160736	-3.19589	0.00139399			Mlf2	3201.94	-0.439207	0.151954	-2.8904	0.00384753			Gucy1a2	1545.43	0.312522	0.158773	1.96836	0.0490269
	Hltf	718.464	-0.644629	0.201967	-3.19175	0.00141414			Mif	586.411	-0.625752	0.216635	-2.88851	0.00387067			Hist1h2an	3.73341	-3.82336	1.94487	-1.96587	0.0493137
	Prmt2	734.649	0.647085	0.202739	3.19172	0.00141429			Wbscr22	219.638	-0.711375	0.24648	-2.88614	0.00389999			4930477O15Rik	2.15619	4.45991	2.26946	1.96519	0.0493927
	Ntf3	24.8666	2.69903	0.847006	3.18655	0.00143978			Chpt1	1004.68	0.51274	0.177976	2.88095	0.00396484			Dsp	5.15014	-2.71753	1.38297	-1.96499	0.0494154
	Hapln4	556.797	0.721475	0.226591	3.18404	0.00145234			Prkcsh	559.41	-0.570145	0.197906	-2.88089	0.00396554			Gm9754	11.124	-1.89024	0.962254	-1.96439	0.049485
	Tgfbr1	609.186	-0.597597	0.187689	-3.18398	0.00145265			Mrpl38	267.758	-0.640316	0.222358	-2.87967	0.00398093			Fra10ac1	88.029	-0.649894	0.330935	-1.96381	0.0495521
	Bmpr2	6108.31	-0.498913	0.156717	-3.18352	0.00145497			Plcl1	590.893	0.553538	0.192386	2.87722	0.00401192			Prpf8	3436.73	0.29568	0.150595	1.9634	0.0495994
	Ikzf2	86.105	-1.12264	0.353138	-3.17903	0.00147768			Usf1	477.27	-0.542687	0.188779	-2.87472	0.00404381			Snora28	117.072	-0.614484	0.313159	-1.96221	0.0497378
	Sept9	1446.77	0.50609	0.159395	3.17507	0.00149801			Impad1	2345.2	0.514843	0.179108	2.87448	0.00404694			Gm37107	48.5513	0.911916	0.464898	1.96154	0.0498164
	Nell2	10431.9	0.463005	0.146094	3.16922	0.0015285			Ar	1093.3	0.469631	0.163669	2.8694	0.00411255			Zfp105	42.7348	0.901635	0.459659	1.96153	0.0498171
	Dhx33	1359.08	0.544835	0.172053	3.16667	0.00154198			Safb	595.575	-0.542669	0.189427	-2.86479	0.00417291			Serpina3n	813.704	0.44607	0.227471	1.961	0.0498789
	Kctd13	816.694	0.56318	0.178164	3.16102	0.00157219			Mrpl4	310.783	-0.628169	0.219406	-2.86305	0.00419589
	N4bp2l2	1513.79	-0.56643	0.17926	-3.15983	0.00157861			Napa	1850.8	-0.476407	0.16653	-2.8608	0.00422579
	Kat2b	315.204	-0.66363	0.2101	-3.15864	0.00158505			Trpv2	181.57	-0.717508	0.250906	-2.85967	0.00424087
	Atp6v0e2	2504.57	0.584093	0.185172	3.15432	0.00160873			Zdhhc21	1113.01	0.501511	0.17539	2.8594	0.00424438
	Esco1	685.641	-0.575366	0.182585	-3.15122	0.00162588			Dpm2	242.202	-0.767507	0.26894	-2.85382	0.00431969
	Ndufv1	1793.45	0.560432	0.177895	3.15036	0.00163071			Gm15624	60.7344	-1.10147	0.386377	-2.85077	0.00436134
	Actl6b	600.614	0.592285	0.188009	3.1503	0.00163105			Clock	2775.63	0.473906	0.166261	2.85038	0.00436677
	Pcm1	2293.82	-0.475287	0.151045	-3.14665	0.0016515			Letmd1	436.502	-0.5736	0.20124	-2.85033	0.00436735
	Flywch1	2050.23	0.50127	0.159311	3.1465	0.00165239			Reps2	6667.58	0.457177	0.160481	2.84878	0.00438867
	Usp5	1647.36	0.491062	0.15611	3.14562	0.00165734			Cys1	129.431	-0.961676	0.337708	-2.84766	0.00440426
	Cnot6l	1233.92	-0.501745	0.159598	-3.1438	0.00166769			Mob4	1537.49	0.530319	0.186995	2.83601	0.00456812
	Fam199x	426.087	-0.636026	0.202667	-3.13828	0.00169943			Camk4	2403.78	0.507766	0.179067	2.83561	0.00457381
	Rap1gap	1403.93	0.539564	0.171938	3.13813	0.00170029			Sgsm3	579.739	-0.530596	0.187132	-2.8354	0.00457679
	Yes1	258.485	-0.734483	0.234243	-3.13556	0.00171527			Rpl28	690.15	-0.555396	0.195946	-2.83443	0.00459073
	Reep3	466.051	-0.641228	0.205008	-3.12783	0.00176105			Gnb5	1103.19	-0.523308	0.1847	-2.83328	0.00460729
	Xpo1	1701.05	-0.521181	0.16671	-3.12627	0.00177037			Rrp1	2273.3	-0.449243	0.158838	-2.82831	0.0046794
	Ndrg4	9635.04	0.458183	0.146612	3.12513	0.00177724			Ergic3	727.717	-0.505593	0.17877	-2.82817	0.00468154
	Katnb1	373.609	0.638821	0.204464	3.12436	0.0017819			Gm25541	202.046	0.747092	0.264215	2.82759	0.00468999
	Zfp644	3110.56	-0.480768	0.153977	-3.12234	0.00179418			Prmt7	430.52	-0.610222	0.2159	-2.82641	0.0047073
	Snora69	11.297	-3.62573	1.16225	-3.11959	0.00181103			Gm22513	93.9578	1.03192	0.3653	2.82486	0.00473013
	2310033P09Rik	142.098	0.921853	0.295558	3.11903	0.00181449			Adgrl4	269.123	0.627357	0.222349	2.8215	0.00477994
	Krcc1	159.621	-0.837059	0.268442	-3.11821	0.00181954			Caly	1136.66	-0.494516	0.17539	-2.81953	0.00480946
	Otub1	2199.75	0.487118	0.156277	3.11701	0.00182698			Pak3	2685.7	0.566723	0.201034	2.81904	0.0048167
	Nudcd3	1722.5	0.509566	0.163485	3.1169	0.00182765			Mgrn1	1849.43	-0.481067	0.170748	-2.81742	0.00484117
	Cbr1	389.158	0.747246	0.239822	3.11584	0.00183422			Asphd2	1330.55	-0.45151	0.160702	-2.80961	0.0049601
	Lcorl	510.585	-0.620496	0.199261	-3.11398	0.00184581			Arl4d	188.583	-0.834437	0.297001	-2.80955	0.00496112
	Stk25	3283.64	0.534639	0.171852	3.11105	0.00186426			Bbs12	114.865	0.911644	0.324505	2.80934	0.00496437
	Gaa	3065.64	0.53155	0.171061	3.10738	0.00188756			Lgalsl	1627.77	0.461104	0.164288	2.80668	0.00500553
	Thbs4	419.067	-0.838012	0.26969	-3.10732	0.00188794			Zfp638	3806.16	0.469583	0.167562	2.80244	0.00507177
	Snora57	72.5299	-1.45529	0.469527	-3.09947	0.00193864			Csnk2b	460.178	-0.553289	0.197534	-2.80098	0.0050947
	Miip	114.24	0.982495	0.317049	3.09888	0.00194257			Nob1	314.157	-0.593352	0.211843	-2.80091	0.00509585
	Chgb	1679.47	0.535408	0.172783	3.09874	0.00194347			Tecr	1804.29	-0.580432	0.207231	-2.8009	0.00509609
	Gm24523	75.2988	-1.49662	0.483692	-3.09416	0.00197369			Chic1	972.095	0.509151	0.181808	2.80049	0.00510258
	Rtn1	6800.15	0.442278	0.142991	3.09305	0.00198109			Gm37180	108.227	0.86092	0.307434	2.80034	0.00510492
	Ddx3y	1542.49	-0.538794	0.174204	-3.09289	0.00198219			Stk25	3283.64	-0.480363	0.171559	-2.79999	0.00511049
	Pfkm	2674.36	0.507648	0.164497	3.08606	0.00202828			Col4a3bp	1552.1	0.442959	0.158341	2.7975	0.00514995
	Abcg4	514.974	0.589494	0.191094	3.08483	0.00203666			Rasal1	938.448	-0.489265	0.174915	-2.79716	0.00515539
	Alas1	612.321	0.599525	0.194412	3.08378	0.00204391			Uty	841.56	0.552693	0.197648	2.79635	0.0051684
	Dennd6b	341.063	0.697983	0.22645	3.08228	0.0020542			Raph1	539.615	0.545903	0.195359	2.79435	0.00520034
	Gm4944	256.583	-0.729414	0.23668	-3.08186	0.00205713			Ercc2	240.601	-0.683365	0.244636	-2.7934	0.00521572
	Snrpa	297.101	0.733574	0.238094	3.08103	0.00206288			Tbl1xr1	2359.23	0.433822	0.155352	2.79251	0.00523006
	Atp6v0d1	1719.74	0.502494	0.163112	3.08067	0.00206534			Wwp2	385.647	-0.562319	0.20141	-2.79191	0.00523974
	Map3k15	34.1787	2.09288	0.679447	3.08027	0.0020681			Ndufv1	1793.45	-0.494745	0.17736	-2.7895	0.005279
	Rnu11	102.426	-1.02712	0.333635	-3.07856	0.00208002			6430511E19Rik	215.765	0.690446	0.24759	2.78866	0.00529259
	Siah1a	395.818	-0.609826	0.198227	-3.0764	0.00209518			Gm22422	115.299	0.856049	0.307031	2.78815	0.00530105
	Il33	400.942	-0.825168	0.268419	-3.07418	0.00211082			Abcb7	1204.54	0.511598	0.183522	2.78766	0.00530899
	Lrrn2	2014.99	0.579925	0.18867	3.07375	0.00211389			Trim59	199.538	0.777226	0.2792	2.78376	0.00537324
	Mpp3	326.357	0.798995	0.259968	3.07343	0.00211612			Gm23442	230.696	0.779457	0.280101	2.78277	0.00538964
	Zfp729b	445.619	-0.647331	0.211083	-3.06672	0.00216423			Rfx3	1283.31	0.442926	0.159179	2.78257	0.00539299
	Zbtb41	829.359	-0.571795	0.186706	-3.06254	0.00219465			Med24	1075.7	-0.452403	0.162631	-2.78177	0.00540629
	Cx3cl1	5546.94	0.501377	0.164026	3.05669	0.00223794			Smim13	3275.06	0.418323	0.15039	2.7816	0.00540925
	Map2k2	515.861	0.583669	0.190962	3.05647	0.00223958			Snx32	503.351	-0.541291	0.194756	-2.77933	0.00544716
	Fzd3	1372.4	-0.508101	0.16631	-3.05514	0.00224957			Ireb2	1735.6	0.475689	0.171155	2.77929	0.00544786
	Opalin	250.076	-0.93808	0.307297	-3.05269	0.00226804			Sox9	306.049	0.67715	0.243672	2.77894	0.00545362
	Pik3c2a	1371.31	-0.512819	0.168148	-3.04981	0.00228988			Calb1	1123.09	0.590609	0.213044	2.77223	0.00556731
	Prpf40a	1004.42	-0.511473	0.167907	-3.04617	0.00231774			Trip11	955.594	0.482845	0.174181	2.77209	0.00556974
	Ndufa11	541.601	0.658682	0.216293	3.04533	0.00232429			Ankrd13c	1413.24	0.482456	0.174051	2.77192	0.00557266
	Prrt2	1657.06	0.552232	0.181422	3.0439	0.0023353			Slc25a44	1002.16	-0.471651	0.17036	-2.76856	0.00563038
	Matk	1180.59	0.600409	0.19731	3.04297	0.00234254			Hdgfrp3	1798.44	0.439252	0.15867	2.76833	0.00563437
	Slco1a4	721.772	-0.558603	0.18363	-3.042	0.00235015			Gm43882	140.884	0.901245	0.325655	2.76748	0.00564914
	Tm9sf3	3470.39	-0.444332	0.14636	-3.03588	0.00239834			Ormdl3	476.041	-0.566586	0.204932	-2.76474	0.00569676
	Cops7a	943.943	0.578978	0.190791	3.03463	0.00240834			Rnpc3	484.876	0.55196	0.199781	2.76283	0.00573031
	Deaf1	355.69	0.653111	0.215223	3.03458	0.00240867			Ccdc50	1076.96	0.45196	0.163745	2.76014	0.00577763
	Vps11	882.972	0.603342	0.198965	3.0324	0.00242621			Katnb1	373.609	-0.557543	0.202131	-2.75833	0.00580982
	Mob4	1537.49	-0.567874	0.187336	-3.03132	0.00243488			Snord64	132.965	0.800841	0.290377	2.75794	0.00581671
	Slc16a1	1078.03	-0.494655	0.163417	-3.02694	0.00247041			Nab2	495.231	-0.594723	0.215774	-2.75623	0.00584723
	Chst8	160.58	0.822957	0.271948	3.02615	0.00247686			Itgav	870.25	0.484618	0.175841	2.75601	0.00585111
	Rasgrf1	7934.58	0.44634	0.147542	3.02517	0.00248497			Hook3	2203.24	0.494219	0.179356	2.75552	0.00585992
	Bscl2	665.827	0.546468	0.180754	3.02327	0.00250063			Ube2g2	614.008	-0.527682	0.191747	-2.75197	0.00592383
	1700020I14Rik	7949.13	-0.472607	0.156402	-3.02175	0.0025132			Thsd4	915.246	-0.523793	0.190335	-2.75195	0.00592416
	Spata2l	454.836	0.593185	0.196627	3.0168	0.00255457			Akap9	1582.96	0.447061	0.162882	2.74469	0.00605676
	Stag1	1222.03	-0.497026	0.164992	-3.01242	0.00259172			Gm26448	916.856	0.671609	0.244895	2.74243	0.00609857
	Gpr22	4771.79	-0.57733	0.191792	-3.0102	0.00261079			Hnrnpd	1453.26	0.440285	0.160596	2.74157	0.00611464
	Kcnip2	1862.51	0.484487	0.161006	3.00913	0.00262			Galnt1	642.064	0.51236	0.186895	2.74144	0.00611714
	Atp6v0c	246.633	0.686479	0.228235	3.00777	0.00263169			Cdk10	322.192	-0.567845	0.207173	-2.74092	0.0061267
	Zswim4	246.52	0.715203	0.237815	3.0074	0.00263497			Gm38381	45.9164	1.21288	0.442508	2.74092	0.00612671
	Zdhhc2	3448.3	-0.522907	0.173878	-3.00733	0.00263554			Syncrip	1675.62	0.519084	0.189404	2.74061	0.00613245
	Pcdhb10	83.6986	1.08409	0.36061	3.00628	0.00264463			Gm22988	650.716	0.554068	0.202197	2.74024	0.00613948
	Nr4a1	1945.53	0.720953	0.239902	3.0052	0.00265405			A830018L16Rik	771.091	0.516161	0.188396	2.73976	0.00614845
	Crmp1	2094.06	0.501686	0.166979	3.00449	0.0026603			4930447C04Rik	145.863	0.798772	0.291598	2.73929	0.00615713
	Dusp16	188.487	-0.84793	0.282284	-3.00382	0.00266616			Gm42771	263.556	0.7003	0.255689	2.73888	0.00616497
	Myo1d	199.602	-0.906786	0.302043	-3.00217	0.0026806			Otub1	2199.75	-0.42664	0.155798	-2.73842	0.00617348
	Cend1	1392.62	0.476924	0.15907	2.99819	0.00271584			Wdr26	2006.02	0.426201	0.155644	2.7383	0.00617576
	Clic4	829.763	-0.772924	0.257845	-2.99763	0.00272083			Myo6	2010.96	0.428993	0.156685	2.73793	0.0061828
	Ccdc50	1076.96	-0.492317	0.164299	-2.99647	0.00273121			Gm43889	267.117	0.680358	0.248565	2.73715	0.0061975
	Dnajb5	2189.99	0.535506	0.178747	2.99589	0.00273647			Grina	2830.64	-0.409056	0.149506	-2.73604	0.00621833
	Creb5	94.8991	-1.26239	0.421599	-2.99429	0.00275086			Ascc3	1203.71	0.537853	0.196742	2.7338	0.00626081
	Klhl26	619.546	0.552344	0.184549	2.99293	0.00276311			Cd47	2451.81	0.442888	0.162102	2.73216	0.00629215
	Gm22009	836.139	-0.59453	0.198655	-2.99277	0.00276454			Bscl2	665.827	-0.490091	0.179388	-2.73201	0.00629484
	Cnpy3	548.238	0.547259	0.182936	2.99152	0.0027759			Appl1	2255.7	0.474152	0.173741	2.72908	0.00635118
	Snora78	100.169	-1.32686	0.443915	-2.989	0.00279892			Cox8a	3912.83	-0.406344	0.149068	-2.72589	0.00641285
	Apba2	2030.93	0.474774	0.15892	2.9875	0.00281272			Olfm3	983.123	0.516914	0.189946	2.72137	0.00650117
	Slc4a4	2066.44	-0.469511	0.157301	-2.9848	0.00283761			Gm25107	81.0269	0.977765	0.359395	2.72059	0.00651659
	Mgrn1	1849.43	0.511087	0.171233	2.98475	0.00283812			Kif2a	1297.61	0.432112	0.158899	2.71942	0.00653969
	mt-Tv	17.7046	-2.34537	0.786043	-2.98377	0.00284721			Arrdc2	171.393	-0.90698	0.333685	-2.71807	0.0065663
	Gm14326	291.297	-0.656008	0.220079	-2.98078	0.00287516			Mtdh	1266.88	0.442057	0.162776	2.71574	0.00661287
	Itgb1	1002.28	-0.488896	0.16405	-2.98017	0.00288089			2010111I01Rik	714.101	-0.487551	0.179616	-2.71441	0.00663947
	Dpy19l1	543.994	-0.609543	0.204613	-2.979	0.00289191			Actb	21100.9	-0.420276	0.154989	-2.71165	0.00669499
	Cdc73	1265.92	-0.541783	0.182042	-2.97614	0.00291905			Calcrl	124.389	0.77666	0.286711	2.70886	0.00675139
	Banf1	309.055	0.731011	0.245649	2.97584	0.00292189			Dolpp1	145.898	-0.753131	0.278088	-2.70825	0.00676391
	Tubb3	2000.95	0.491742	0.165319	2.97449	0.00293474			B3galt2	1161.33	0.637764	0.235491	2.70823	0.00676437
	Hcfc1r1	207.672	0.737046	0.247821	2.97411	0.00293844			Zbtb44	880.795	0.474986	0.175456	2.70715	0.00678643
	Mrps18a	284.861	0.67857	0.228173	2.97392	0.00294019			Zfp101	454.865	0.539002	0.199166	2.70629	0.00680387
	Ppp1r3c	1039.41	-0.542163	0.182374	-2.97281	0.00295091			Nsg2	8164.28	-0.472146	0.174614	-2.70393	0.00685239
	Bmp2k	348.996	-0.621149	0.208963	-2.97253	0.00295352			Anapc2	821.05	-0.467714	0.173179	-2.70075	0.00691839
	Dync1i1	1303.85	0.514852	0.17338	2.9695	0.00298288			Atp6v1g2	2232.93	-0.440348	0.163302	-2.69653	0.00700651
	Tmem168	429.053	-0.62916	0.211971	-2.96813	0.00299613			Timm13	518.452	-0.525408	0.194959	-2.69496	0.00703966
	Cenpf	29.6456	-1.73421	0.584786	-2.96554	0.00302149			Esco1	685.641	0.490284	0.181936	2.69482	0.00704258
	Bre	256.299	0.74332	0.250894	2.96268	0.00304972			Ercc1	146.171	-0.723745	0.268666	-2.69384	0.00706332
	Elovl7	204.219	-0.797223	0.269411	-2.95913	0.00308507			Deaf1	355.69	-0.57317	0.212888	-2.69236	0.0070949
	1700037H04Rik	251.514	0.695243	0.235142	2.9567	0.00310952			Gm9017	51.8149	1.13193	0.420795	2.68998	0.00714554
	Zfp882	194.74	-0.745271	0.252155	-2.95561	0.0031205			Ptges3	1077.29	0.531562	0.197614	2.6899	0.00714727
	Mpp5	735.442	-0.61383	0.207789	-2.9541	0.00313577			Asb8	406.745	-0.639223	0.237822	-2.68783	0.00719188
	Nus1	1489.95	-0.496932	0.168229	-2.95391	0.00313775			Bmpr1a	1452.35	0.478581	0.178119	2.68686	0.00721275
	Chic1	972.095	-0.538703	0.182377	-2.95379	0.00313894			Pdzd2	114.755	0.872719	0.325048	2.68489	0.00725531
	Atl3	779.22	-0.516266	0.174806	-2.95336	0.00314331			Gm37895	463.601	0.545233	0.203173	2.68359	0.0072837
	Gabra2	1296.67	-0.555098	0.188257	-2.94862	0.00319199			Dmxl2	6396.27	0.391017	0.145715	2.68344	0.00728688
	Pip4k2c	1904.65	0.452549	0.153712	2.94413	0.00323865			Slco5a1	82.2011	0.955205	0.356033	2.68291	0.00729842
	Tcf25	4654.53	0.454037	0.154298	2.94259	0.00325478			Itfg1	4705.14	0.399991	0.149108	2.68256	0.00730608
	Tbc1d12	233.492	-0.671895	0.228674	-2.93823	0.00330094			Gpr151	30.8496	-1.41713	0.528475	-2.68154	0.00732851
	Naa30	917.08	-0.51985	0.177188	-2.93389	0.00334739			B230334C09Rik	4394.33	0.452596	0.168801	2.68124	0.0073349
	Cpeb2	922.851	-0.500821	0.17077	-2.93273	0.00335999			Slc5a5	73.8159	-0.948193	0.353721	-2.68063	0.00734847
	Pepd	332.803	0.674811	0.230167	2.93183	0.00336973			Rnf112	2519.98	-0.398821	0.148867	-2.67904	0.00738329
	Npdc1	2083.33	0.453048	0.154571	2.931	0.00337872			Zfp788	1232.53	0.475192	0.177507	2.67703	0.00742786
	Fhl2	616.818	0.561015	0.19141	2.93096	0.00337921			Sp3	1503.56	0.46965	0.175454	2.67677	0.0074335
	Noc2l	733.505	0.522377	0.178294	2.92987	0.00339106			N4bp3	179.712	-0.809296	0.302517	-2.67521	0.00746826
	Sh3bgrl	3728.88	-0.550174	0.188083	-2.92517	0.0034427			Cfl2	839.601	0.536436	0.200569	2.67457	0.00748244
	Polr2e	405.051	0.635669	0.217384	2.92418	0.00345366			Thoc2	1239.06	0.533597	0.199664	2.67247	0.00752954
	Foxm1	14.5291	-2.35163	0.804646	-2.92256	0.00347164			Lrp1b	2826.5	0.432763	0.161959	2.67205	0.00753896
	Grm3	1022.52	-0.51401	0.175917	-2.92189	0.0034792			2610035D17Rik	146.465	-0.713203	0.266973	-2.67144	0.00755257
	Eno1	1955.03	0.485719	0.166284	2.92102	0.00348889			Gadd45b	124.669	-0.830356	0.310887	-2.67093	0.00756421
	Pcdh11x	157.741	-0.821988	0.281543	-2.91958	0.00350501			Akap11	9953.87	0.434933	0.162868	2.67047	0.00757448
	Adamts3	232.515	0.840326	0.287865	2.91917	0.00350968			Nebl	2490.46	0.420642	0.157567	2.66961	0.00759404
	Ak5	655.263	0.735616	0.252146	2.91742	0.00352942			Hn1	647.346	-0.629302	0.235758	-2.66928	0.00760152
	Hn1	647.346	0.690765	0.236898	2.91587	0.00354697			Sall2	791.898	-0.452997	0.169791	-2.66797	0.00763107
	Aspa	190.042	-0.795857	0.273192	-2.91318	0.00357772			Bmyc	263.232	-0.603344	0.226213	-2.66714	0.00764988
	Rtfdc1	755.853	0.575325	0.197511	2.91287	0.00358124			Fibp	301.007	-0.623009	0.233602	-2.66697	0.00765389
	Top2a	45.169	-1.42172	0.488974	-2.90757	0.00364253			Hif1a	1468.1	0.464966	0.174422	2.66575	0.00768164
	Snora52	28.2304	-1.6328	0.561785	-2.90644	0.00365562			Rnf185	383.978	-0.620354	0.232794	-2.66481	0.00770307
	Pnkd	1506.56	0.5114	0.17618	2.90272	0.00369943			Cacnb4	3183.24	0.465407	0.174661	2.66463	0.00770738
	Ptpn5	406.365	0.693824	0.239152	2.90119	0.00371748			Pgap1	532.218	0.496428	0.186361	2.66379	0.00772661
	Fibp	301.007	0.684428	0.236029	2.89976	0.00373449			Slc25a25	665.111	-0.531624	0.199679	-2.6624	0.00775856
	Rasa1	1082.17	-0.491349	0.169843	-2.89296	0.00381636			Camkv	9061.62	-0.379731	0.142653	-2.66192	0.00776961
	Tor2a	200.422	0.736758	0.254729	2.89232	0.00382406			Tsga10	567.656	0.536103	0.201421	2.66161	0.00777688
	Gm25107	81.0269	-1.04666	0.362067	-2.89078	0.00384288			Casp8ap2	408.663	0.531363	0.19979	2.65961	0.00782322
	Cwf19l2	316.66	-0.62906	0.21768	-2.88984	0.00385442			Cxx1c	340.702	-0.575146	0.216287	-2.65918	0.00783302
	Itgav	870.25	-0.50935	0.176509	-2.88569	0.00390554			2810474O19Rik	318.742	0.614477	0.23129	2.65674	0.00789009
	Ly6e	660.285	0.647806	0.22466	2.8835	0.0039328			Ctsb	5494.98	-0.501026	0.188616	-2.65632	0.00789986
	Mib1	5444.43	-0.415399	0.144169	-2.88133	0.00396001			Limk2	681.69	-0.478873	0.180329	-2.65555	0.00791792
	Slc7a2	429.41	-0.641862	0.222769	-2.88129	0.00396056			Gm21967	171.891	0.761967	0.287133	2.65371	0.00796131
	Myadm	508.901	0.569698	0.19774	2.88105	0.00396359			Spr	252.975	-0.612415	0.230958	-2.65162	0.00801055
	Zfp101	454.865	-0.576785	0.200225	-2.88068	0.00396817			Adck3	466.298	-0.524006	0.197728	-2.65014	0.00804589
	Slc7a4	481.944	0.590992	0.205213	2.87989	0.00397809			Gm19938	119.373	0.781706	0.295191	2.64813	0.00809377
	Abtb1	229.395	0.716562	0.248974	2.87806	0.00400125			Exoc5	1607.08	0.500177	0.18894	2.64728	0.00811412
	Abcf2	926.374	0.562665	0.195544	2.87744	0.00400919			Higd2a	410.458	-0.565621	0.213725	-2.64649	0.00813317
	Cdipt	1031.6	0.572762	0.199244	2.87468	0.00404433			Gm43594	80.1792	1.04868	0.396647	2.64387	0.00819629
	Chpt1	1004.68	-0.51242	0.178596	-2.86916	0.00411564			Fxyd7	147.065	-0.719995	0.272793	-2.63935	0.0083066
	Calcrl	124.389	-0.829425	0.289107	-2.86892	0.00411874			Naa50	1585.1	0.537048	0.203524	2.63875	0.00832127
	Lrrc58	2687.86	-0.434151	0.15139	-2.86778	0.00413367			Chchd6	452.986	-0.550505	0.208935	-2.63482	0.00841825
	Maea	947.136	0.539965	0.188329	2.86714	0.00414204			Map2k2	515.861	-0.498379	0.189158	-2.63473	0.00842051
	Fam63b	1010.25	-0.472211	0.164722	-2.86671	0.0041476			Gdi2	3246.74	0.389598	0.147898	2.63424	0.00843263
	Hbb-bs	426.257	-0.773333	0.269809	-2.86622	0.00415406			Dhx33	1359.08	-0.451042	0.171279	-2.63337	0.00845426
	Atp11c	191.166	-0.739272	0.258089	-2.86441	0.00417781			Dock11	296.349	0.648122	0.246257	2.63189	0.00849102
	Tug1	1315.55	-0.488743	0.170815	-2.86124	0.00421982			Brap	771.096	-0.481021	0.182956	-2.62916	0.00855969
	Pcdh15	175.828	-0.809536	0.283131	-2.85923	0.00424673			Rbms3	340.538	0.586667	0.22324	2.62797	0.00858966
	Abcc8	357.356	0.581513	0.203403	2.85893	0.00425078			Cpt1c	1121.78	-0.460367	0.175278	-2.6265	0.00862675
	Dzip3	2096.29	-0.480003	0.168075	-2.85589	0.0042917			Hmox1	59.7507	-1.04155	0.39666	-2.6258	0.00864466
	Rb1cc1	2283.39	-0.494937	0.17333	-2.85547	0.00429738			Hpca	23314.2	-0.442396	0.168495	-2.62557	0.00865052
	Gm24289	22.8273	-1.97247	0.690776	-2.85544	0.00429772			Zbtb40	146.096	-0.747296	0.284657	-2.62525	0.00865859
	2810474O19Rik	318.742	-0.663531	0.232522	-2.85363	0.00432231			Tbl3	426.295	-0.52157	0.198799	-2.62361	0.00870032
	Disp2	4321.44	0.422605	0.148109	2.85333	0.00432631			Gm23946	266.637	0.884348	0.337119	2.62325	0.00870955
	Gm9017	51.8149	-1.20997	0.424148	-2.8527	0.004335			Tomm34	1068.55	-0.518753	0.197773	-2.62297	0.0087166
	Myl12b	931.122	0.654538	0.229716	2.84933	0.00438113			mt-Nd1	31331	0.406353	0.154961	2.6223	0.00873394
	Men1	489.424	0.553688	0.194367	2.84867	0.00439023			Thbd	100.307	0.834954	0.318456	2.62188	0.00874464
	Snap47	3217.03	0.541613	0.19015	2.84835	0.00439466			Gm38260	224.07	0.67952	0.259402	2.61956	0.0088044
	Mrpl4	310.783	0.630915	0.221505	2.8483	0.00439531			Flywch1	2050.23	-0.415875	0.158773	-2.61931	0.00881072
	Cdh19	116.879	-0.865495	0.304038	-2.84667	0.00441793			Kras	1829.88	0.479616	0.183116	2.61919	0.00881383
	Mfsd4	978.149	0.481979	0.169465	2.84412	0.0044534			Akr1a1	2383.26	-0.513922	0.196408	-2.61661	0.00888076
	Marcks	1472.61	-0.48314	0.170091	-2.84048	0.00450459			Fat3	5463.41	0.389477	0.148881	2.61602	0.00889601
	Wwp2	385.647	0.577185	0.20329	2.83922	0.00452246			Sept9	1446.77	-0.414875	0.158624	-2.61546	0.00891076
	Ubald1	549.942	0.533981	0.188104	2.83875	0.00452899			Puf60	1119.06	-0.433986	0.166036	-2.61381	0.00895379
	Dusp5	604.238	0.771461	0.272219	2.83397	0.00459735			Rnf128	225.062	0.649846	0.248709	2.61287	0.00897842
	Suco	1219.6	-0.485454	0.171493	-2.83075	0.00464388			Ralgds	1107.79	-0.434638	0.166393	-2.61213	0.00899809
	Mrpl28	307.075	0.713807	0.252171	2.83065	0.0046454			Cd2ap	304.031	0.552392	0.211573	2.61088	0.0090309
	Wipf1	158.322	-0.843845	0.298238	-2.82944	0.00466298			Per1	947.342	-0.646665	0.247758	-2.61006	0.0090526
	Eif2b4	277.083	0.633409	0.223885	2.82917	0.00466694			Jakmip1	713.839	-0.457523	0.175353	-2.60915	0.00907661
	Ttll1	266.086	0.659545	0.233153	2.82881	0.00467212			Zfp91	2921.83	0.432312	0.165693	2.60911	0.00907768
	Prkar1b	4263.48	0.413477	0.146202	2.82812	0.0046822			Gpt2	1534.39	-0.538257	0.206373	-2.60817	0.00910268
	Chchd6	452.986	0.595112	0.210628	2.82541	0.004722			Supt5	1155.89	-0.425065	0.162997	-2.6078	0.0091125
	Cacng5	88.5518	1.24948	0.442877	2.82128	0.00478328			Spg7	488.123	-0.49478	0.189776	-2.60717	0.00912936
	Atp5g1	727.964	0.577435	0.204735	2.82041	0.00479628			Prosc	950.861	-0.555743	0.213175	-2.60698	0.00913454
	Gm9938	271.455	-0.650947	0.230863	-2.81962	0.00480802			Atl3	779.22	0.453515	0.174147	2.6042	0.00920885
	Fgd6	240.906	-0.670138	0.237704	-2.81921	0.00481417			Akt3	5497.58	0.37364	0.143687	2.60037	0.00931232
	Prkcsh	559.41	0.561322	0.199144	2.81867	0.00482234			Gm44435	89.1339	0.868291	0.334038	2.59938	0.00933922
	Scarna6	2088.36	-0.503991	0.178827	-2.81831	0.00482767			Acsl4	1838.63	0.474172	0.182587	2.59697	0.009405
	Pick1	276.599	0.625076	0.22208	2.81465	0.00488307			Zfx	876.371	0.456129	0.175703	2.59603	0.00943077
	Pde1b	675.594	0.523542	0.186141	2.81262	0.00491402			Mtif2	589.626	0.477256	0.184034	2.5933	0.00950598
	Asphd2	1330.55	0.45371	0.16135	2.81196	0.00492407			Elavl2	919.608	0.525373	0.202601	2.59314	0.00951031
	Galnt9	1538.89	0.441028	0.157023	2.80869	0.00497439			Nrgn	7579.98	-0.369268	0.142465	-2.592	0.00954202
	Rock2	5417.43	-0.412702	0.146943	-2.80859	0.00497596			Rny3	1334.11	0.602718	0.232538	2.59191	0.00954449
	Rcan2	989.24	-0.478885	0.170566	-2.80763	0.00499082			Slitrk2	727.545	0.499541	0.192794	2.59106	0.00956801
	Ncdn	16606.5	0.498595	0.177743	2.80515	0.00502936			Mpp5	735.442	0.536881	0.207239	2.59063	0.00957999
	Fam126b	3708.22	-0.507104	0.180842	-2.80413	0.00504521			Gm43300	91.0049	0.92461	0.356929	2.59046	0.00958482
	Mtfp1	404.718	0.5845	0.208724	2.80035	0.00510464			Snord15a	67.8714	0.974141	0.376158	2.58971	0.0096056
	Wdr74	266.758	0.67295	0.240434	2.7989	0.00512772			Gm43880	106.586	0.862761	0.333261	2.58884	0.00962988
	Ampd2	746.22	0.513142	0.183379	2.79826	0.00513795			Flad1	257.812	-0.60106	0.232215	-2.58838	0.0096429
	Ywhag	9489.19	0.395465	0.141375	2.79728	0.00515349			Cdip1	1993.53	-0.441189	0.170454	-2.58832	0.00964451
	Mif	586.411	0.60895	0.217708	2.79709	0.00515648			Nfia	1120.1	0.465667	0.179922	2.58816	0.0096489
	Pebp1	1248.6	0.555834	0.198808	2.79583	0.0051766			Fam73a	1771.85	0.399938	0.154561	2.58757	0.00966549
	Smyd5	331.929	0.584201	0.209041	2.79467	0.00519527			Gabrb1	4320	0.43228	0.167095	2.58703	0.00968071
	Snord118	115.944	-1.16168	0.41627	-2.79069	0.00525953			Fam84b	251.052	0.607732	0.234932	2.58684	0.00968609
	Wls	330.916	-0.629013	0.225438	-2.79018	0.0052678			Pclo	4875.15	0.374784	0.144902	2.58646	0.00969687
	Praf2	415.24	0.599129	0.214942	2.7874	0.00531323			Gpat4	962.758	-0.492042	0.190257	-2.5862	0.00970415
	Itga7	393.505	0.68747	0.246642	2.78732	0.00531462			Mkln1	2425.42	0.423865	0.163914	2.5859	0.00971262
	Tlr7	105.909	-0.870251	0.312309	-2.78651	0.00532796			Comt	522.107	-0.540893	0.209182	-2.58575	0.00971664
	Arhgap29	343.285	-0.594818	0.213674	-2.78376	0.00537322			Wdr83os	167.768	-0.659421	0.255066	-2.58529	0.00972965
	Zfpl1	114.665	0.851113	0.30576	2.7836	0.00537596			Clvs2	1116.05	0.427764	0.165501	2.58466	0.00974754
	Mrpl38	267.758	0.625165	0.224618	2.78324	0.00538188			Mrpl2	211.641	-0.64545	0.24982	-2.58366	0.00977577
	Klhdc3	1257.2	0.462356	0.16616	2.7826	0.00539247			Zfp410	289.373	-0.562244	0.217807	-2.58139	0.00984047
	Clstn3	3176.61	0.452542	0.16265	2.7823	0.00539756			Lrch2	736.967	0.5574	0.216283	2.57719	0.00996085
	Cadm2	9687.34	-0.412674	0.148373	-2.78132	0.00541377			Tuba4a	4194.69	-0.512226	0.198804	-2.57653	0.00997961
	Rn7sk	181492	-0.58116	0.208982	-2.78091	0.00542064			Ddx24	1898.25	-0.446453	0.173444	-2.57405	0.0100516
	Tex264	460.998	0.567386	0.204115	2.77973	0.00544043			Myl12b	931.122	-0.588762	0.228897	-2.57217	0.0101064
	Abca8a	128.39	-0.931424	0.335369	-2.77731	0.00548116			Coq5	323.324	-0.579491	0.225403	-2.57091	0.0101431
	Ccng1	2287.73	-0.521159	0.1877	-2.77655	0.00549395			Fgd4	1299.42	0.493711	0.192065	2.57055	0.0101538
	Dnm3	918.41	-0.491545	0.177233	-2.77344	0.00554668			Pbrm1	1312.05	0.422718	0.16475	2.56582	0.0102933
	Mrpl14	101.722	0.914264	0.329926	2.77111	0.00558647			Zfp738	559.415	0.524842	0.204729	2.56359	0.0103596
	Tbl1xr1	2359.23	-0.431341	0.155663	-2.771	0.00558849			Pds5a	1519.98	0.441907	0.172497	2.56182	0.0104125
	Sox9	306.049	-0.679117	0.245091	-2.77088	0.00559052			Alkbh6	149.857	-0.739675	0.288876	-2.56052	0.0104515
	Atrx	4568.69	-0.436217	0.157455	-2.77043	0.00559832			Dnm3	918.41	0.452184	0.176629	2.56007	0.010465
	Zfp160	420.057	-0.600463	0.216866	-2.76882	0.00562592			Map3k6	27.7282	-1.4594	0.57029	-2.55904	0.0104961
	Pde1c	114.453	-0.833144	0.301056	-2.76741	0.00565043			Chchd10	577.366	-0.487521	0.190588	-2.55798	0.0105282
	Ap1m1	485.104	0.529081	0.191337	2.76518	0.00568906			Zfp677	55.3417	1.02992	0.402812	2.55683	0.0105631
	Lct	1179.84	0.536956	0.194256	2.76417	0.00570678			Zbtb37	697.156	0.474207	0.185475	2.55671	0.0105666
	Wdr24	292.748	0.617811	0.223515	2.76407	0.00570859			Tbc1d32	464.127	0.50219	0.196469	2.55608	0.0105859
	Ryr3	4348.17	0.409312	0.148158	2.76267	0.00573311			Katnbl1	158.966	0.728513	0.285034	2.55588	0.0105921
	Hipk3	2241.47	-0.44364	0.160608	-2.76225	0.00574049			Cend1	1392.62	-0.404584	0.158309	-2.55566	0.0105988
	Ergic3	727.717	0.496607	0.179806	2.7619	0.00574655			Lin7a	636.058	0.500065	0.195694	2.55534	0.0106083
	Pros1	153.394	-0.737237	0.267058	-2.76059	0.00576968			Cenpf	29.6456	1.49099	0.583496	2.55527	0.0106105
	Top2b	2181.78	-0.429926	0.155828	-2.75898	0.00579822			Kbtbd7	853.298	0.474092	0.185656	2.55361	0.0106614
	B630005N14Rik	996.894	-0.518544	0.187963	-2.75876	0.00580212			Gm37140	46.0464	1.15367	0.451784	2.5536	0.0106616
	Orai3	451.765	0.557778	0.202212	2.75839	0.00580875			Nap1l3	630.779	0.470409	0.18438	2.5513	0.0107322
	Usp20	936.831	0.507557	0.184124	2.7566	0.0058405			Asb6	266.173	-0.586358	0.229995	-2.54944	0.0107897
	Tsc2	1485.36	0.453693	0.164586	2.75656	0.00584126			Mlx	311.717	-0.617643	0.242307	-2.54901	0.0108028
	Pls1	164.162	-0.869015	0.315324	-2.75594	0.00585233			Zfp729a	354.256	0.560251	0.219814	2.54875	0.0108111
	Lrrtm1	1354.38	0.447409	0.162373	2.75544	0.00586134			Mtcl1	689.712	-0.496897	0.195165	-2.54604	0.0108954
	Ptprn2	3403.61	0.444293	0.161318	2.75415	0.00588454			Gm17066	183.408	0.681237	0.267579	2.54593	0.0108987
	Syt5	1117.21	0.455915	0.165554	2.75386	0.00588962			Smyd5	331.929	-0.526104	0.206657	-2.54578	0.0109033
	Mzt2	188.566	0.682855	0.248083	2.75253	0.00591367			Zxdb	283.009	0.595274	0.233929	2.54468	0.0109378
	Eftud2	1091.57	0.488675	0.177548	2.75236	0.00591678			Rhoq	571.954	0.479191	0.188373	2.54385	0.0109639
	Odf2	668.529	0.503769	0.183109	2.75119	0.00593787			Agps	812.685	0.469982	0.184773	2.54357	0.0109727
	Nicn1	774.178	0.573947	0.20866	2.75064	0.00594797			Gpr22	4771.79	0.487553	0.191703	2.54327	0.0109819
	Zfp638	3806.16	-0.461238	0.167743	-2.74966	0.00596569			Fam135a	827.155	0.450708	0.177241	2.54291	0.0109933
	Rhobtb3	384.636	-0.557573	0.202892	-2.74812	0.00599377			Ttll1	266.086	-0.585489	0.230315	-2.54213	0.011018
	Psap	9369.96	0.395107	0.143815	2.74733	0.00600833			Cbr1	389.158	-0.6037	0.237549	-2.54138	0.0110417
	Epha10	107.414	0.966367	0.351813	2.74682	0.00601769			Yme1l1	2953.24	0.498159	0.196206	2.53896	0.0111183
	Ppp1cb	7818.48	-0.47085	0.171422	-2.74674	0.00601912			Bre	256.299	-0.628928	0.247807	-2.53797	0.0111497
	Pten	3094.85	-0.433149	0.157728	-2.74617	0.0060296			Mios	580.544	0.462527	0.182275	2.53753	0.0111639
	Ppp2r5d	839.262	0.470388	0.171294	2.74608	0.00603121			Dusp1	173.284	-0.663254	0.261593	-2.53545	0.0112304
	A630081D01Rik	20.6166	-2.13737	0.778659	-2.74493	0.00605233			Ikbkb	442.086	-0.531268	0.209543	-2.53537	0.011233
	Strbp	5261.26	-0.417518	0.152116	-2.74473	0.00605612			Tmem115	304.332	-0.567758	0.223971	-2.53496	0.0112459
	Chrnb2	532.205	0.513429	0.187189	2.74284	0.00609104			Ttll7	6061.8	0.416259	0.164235	2.53453	0.0112599
	Slc25a22	1067.31	0.576197	0.210101	2.74247	0.00609787			Krcc1	159.621	0.677223	0.267219	2.53433	0.0112662
	Aars	1729.31	0.439316	0.160275	2.74101	0.00612511			Slc30a4	1336.79	0.459573	0.181373	2.53386	0.0112815
	Klc1	4303.92	0.403338	0.147156	2.74089	0.00612739			Pcdh7	852.178	0.451596	0.17834	2.53222	0.0113343
	Cotl1	762.111	0.539106	0.196803	2.73932	0.00615662			Nicn1	774.178	-0.525673	0.207649	-2.53155	0.0113561
	Dcx	168.862	-0.764303	0.279023	-2.73921	0.00615872			Phb2	487.644	-0.491771	0.194525	-2.52806	0.0114695
	Ypel2	323.157	-0.69967	0.255434	-2.73914	0.00615995			Twf2	541.839	-0.491005	0.194227	-2.528	0.0114714
	Lypd1	1771.09	0.576643	0.210672	2.73715	0.00619733			Atp8a1	4003.19	0.371558	0.147009	2.52744	0.0114896
	Dkk3	6348.01	0.462827	0.169173	2.73582	0.00622249			Sh3bgrl	3728.88	0.474664	0.18796	2.52535	0.0115583
	Ranbp3l	102.467	-0.893398	0.326643	-2.73509	0.00623637			Fam212a	139.796	-0.814107	0.322459	-2.52468	0.0115802
	Spon1	1510.91	0.446362	0.16325	2.73423	0.00625262			Dhx36	1894.69	0.42862	0.169952	2.522	0.011669
	Rtn4r	413.491	0.621188	0.227386	2.73186	0.0062978			Cwf19l2	316.66	0.545984	0.216517	2.52167	0.0116801
	Uba1	4113.88	0.452533	0.165725	2.73063	0.00632138			Flna	1492.92	-0.432916	0.171716	-2.52112	0.0116982
	Cyp2j12	30.1897	-1.54817	0.567328	-2.72889	0.00635486			Pros1	153.394	0.666956	0.265055	2.51629	0.0118598
	Dio2	1009	-0.481017	0.176367	-2.72736	0.00638425			Cnksr2	7158.47	0.363426	0.14444	2.5161	0.0118662
	Cdip1	1993.53	0.466012	0.170893	2.72692	0.00639277			Tex264	460.998	-0.508957	0.202354	-2.51518	0.0118972
	Tmem115	304.332	0.616974	0.226345	2.72581	0.00641437			Ndufa11	541.601	-0.53963	0.214614	-2.51442	0.0119227
	Man2c1	516.366	0.530707	0.194707	2.72568	0.006417			Zfp758	479.147	0.571347	0.227376	2.51279	0.0119782
	Rrp12	538.234	0.53767	0.197299	2.72515	0.00642721			Pcyt2	545.252	-0.470157	0.187247	-2.51089	0.0120428
	Hsp90ab1	14656.5	0.404346	0.148441	2.72394	0.00645078			Crot	589.238	0.470543	0.18745	2.51023	0.0120652
	Foxn3	273.399	-0.67606	0.248222	-2.72361	0.00645729			Gpx1	447.876	-0.548565	0.218743	-2.50781	0.0121483
	Pank3	2030.59	-0.469683	0.172681	-2.71995	0.00652926			Ndufs7	671.804	-0.447796	0.178634	-2.50678	0.0121838
	Gm37310	39.207	-1.35137	0.496867	-2.71979	0.00653234			Psmd9	233.502	-0.628332	0.250801	-2.5053	0.0122348
	Cttnbp2	3004.54	0.40571	0.149182	2.71956	0.00653698			Fam102b	527.856	0.470427	0.187808	2.50483	0.012251
	Exoc5	1607.08	-0.513946	0.189292	-2.7151	0.00662561			Pld3	5382.6	-0.366167	0.146185	-2.50481	0.0122516
	Plk2	7516.85	0.561386	0.206773	2.71499	0.00662784			Prrg1	84.3841	0.899985	0.35933	2.50462	0.0122582
	B4galnt1	831.176	0.497309	0.183299	2.71311	0.00666556			Fmr1	1219.43	0.463872	0.185268	2.50379	0.0122872
	Cpm	131.861	-0.986869	0.36405	-2.71081	0.00671199			Gm37706	81.7833	0.881336	0.352002	2.50378	0.0122873
	Zfp53	97.3955	-0.870304	0.321161	-2.70987	0.00673104			Pip4k2c	1904.65	-0.383362	0.153143	-2.50329	0.0123043
	Oxa1l	344.746	0.626899	0.231368	2.70953	0.00673782			Aip	616.884	-0.50208	0.200581	-2.50313	0.01231
	Tbl3	426.295	0.543068	0.200542	2.708	0.00676897			Rap2c	502.209	0.484845	0.193746	2.50248	0.0123326
	Utrn	931.291	-0.534986	0.197656	-2.70665	0.0067966			Gm25848	20.8571	1.99311	0.796694	2.50173	0.0123589
	Pgap1	532.218	-0.507247	0.187431	-2.70632	0.00680339			Mettl17	222.235	-0.621986	0.248759	-2.50036	0.0124068
	Sstr2	17.9104	2.01506	0.744655	2.70603	0.00680938			Lpcat4	424.782	-0.515024	0.206079	-2.49916	0.0124488
	Cnot10	809.99	0.527756	0.195036	2.70594	0.00681119			Gm43885	155.54	0.881527	0.352774	2.49884	0.0124599
	Gm36989	177.509	-0.717206	0.265266	-2.70373	0.00685667			Gm42583	580.97	0.521345	0.208888	2.49581	0.012567
	Pcsk2	3205.86	0.419144	0.155028	2.70368	0.00685773			Thbs1	50.8519	-1.09859	0.440201	-2.49566	0.0125725
	6330403K07Rik	1839.42	0.430561	0.159253	2.70363	0.00685868			Slc22a17	4557.44	-0.402777	0.161511	-2.49381	0.012638
	Mier1	722.851	-0.494096	0.182799	-2.70295	0.00687281			Zfp871	1733.91	0.443621	0.177916	2.49343	0.0126515
	Dpp6	4116.04	0.400595	0.148293	2.70137	0.00690541			Gm16286	726.538	-0.487063	0.195383	-2.49287	0.0126715
	Atm	770.66	-0.497592	0.184212	-2.7012	0.00690906			Srsf1	2536.04	0.395883	0.158826	2.49256	0.0126828
	Gab1	367.427	-0.692759	0.256488	-2.70094	0.00691432			Dram2	389.367	0.50861	0.204055	2.49251	0.0126842
	Trps1	717.958	-0.502162	0.185936	-2.70073	0.00691868			Rabgap1	2026.28	0.397026	0.159363	2.49133	0.0127267
	Tshz2	50.495	-1.61747	0.598953	-2.7005	0.00692351			Dbpht2	875.908	0.462805	0.185842	2.49032	0.0127629
	Map1lc3b	1448.01	0.585796	0.216972	2.69987	0.00693669			Hipk3	2241.47	0.399234	0.160336	2.48999	0.0127746
	Ppme1	1688.7	0.489683	0.181456	2.69863	0.00696261			Kctd2	603.179	-0.467996	0.187991	-2.48946	0.0127939
	Pdlim7	290.851	0.621352	0.230303	2.69797	0.00697634			Abtb1	229.395	-0.611332	0.245602	-2.48912	0.0128061
	Gm43751	67.7744	-1.00201	0.371985	-2.6937	0.00706648			Pdp1	1177.49	0.443102	0.178316	2.48493	0.0129578
	Gm37436	22.8603	-1.77759	0.660087	-2.69296	0.00708206			Onecut2	389.05	0.504077	0.202924	2.48406	0.0129892
	Sema6a	355.844	-0.79646	0.295766	-2.69287	0.00708392			Ythdc2	819.654	0.424222	0.170817	2.48349	0.0130103
	Ndufa10	1361.48	0.549848	0.204292	2.69149	0.00711342			Tmem106b	4087.53	0.442011	0.178033	2.48275	0.0130372
	Tesc	331.725	0.633421	0.235468	2.69006	0.00714399			Nolc1	610.895	-0.498486	0.200799	-2.48251	0.0130461
	Eno2	7739.65	0.384684	0.143033	2.68949	0.00715619			Pola1	168.904	0.641919	0.258771	2.48064	0.0131146
	Hdgfrp3	1798.44	-0.427805	0.159079	-2.68926	0.00716112			Atad2	97.1436	0.910542	0.367228	2.4795	0.0131567
	Sp3	1503.56	-0.472252	0.175875	-2.68516	0.00724953			Slc4a7	801.968	0.464146	0.187278	2.47838	0.0131981
	Lynx1	2794.44	0.474798	0.176957	2.68313	0.00729361			Gm22973	52.6575	1.03586	0.418134	2.47733	0.0132369
	Safb	595.575	0.511137	0.190542	2.68254	0.00730659			Fem1b	3207.28	0.36389	0.146889	2.47732	0.0132375
	Gbp7	73.2808	-0.968124	0.361077	-2.68121	0.00733557			Zbtb41	829.359	0.461349	0.186233	2.47727	0.0132391
	Tmem130	1123.3	0.453395	0.169203	2.6796	0.00737111			Pnkd	1506.56	-0.434796	0.17553	-2.47705	0.0132475
	Puf60	1119.06	0.446841	0.166802	2.67886	0.00738724			Timm10b	264.974	-0.564941	0.228082	-2.47692	0.013252
	Rnft2	755.2	0.501801	0.187347	2.67846	0.00739613			Oraov1	194.545	-0.619701	0.250241	-2.47641	0.013271
	Ppp2r3a	402.67	-0.568106	0.212208	-2.67712	0.00742578			Cnpy3	548.238	-0.448377	0.181128	-2.47547	0.0133059
	Chpf	949.611	0.550324	0.205725	2.67504	0.00747196			Arc	4991.43	-1.51888	0.613707	-2.47492	0.0133265
	Robo3	185.752	0.739214	0.276352	2.67489	0.00747529			Smarca5	1078.43	0.48277	0.195072	2.47483	0.0133299
	Sall2	791.898	0.456844	0.17082	2.67443	0.00748573			Vamp7	1050.46	0.503425	0.203542	2.47332	0.0133863
	Arl6ip5	1298.14	0.574105	0.214685	2.67417	0.00749147			Btbd6	488.985	-0.499284	0.201905	-2.47286	0.0134035
	P4htm	483.836	0.53325	0.199498	2.67296	0.00751861			Npdc1	2083.33	-0.380412	0.154049	-2.46942	0.0135332
	Rpn2	1082.04	0.476749	0.178391	2.67249	0.00752905			Tkt	890.302	-0.42924	0.173916	-2.46808	0.013584
	Efcab7	32.3105	-1.53098	0.57317	-2.67107	0.00756106			Suz12	677.811	0.451945	0.183201	2.46693	0.0136276
	Dad1	624.493	0.490155	0.183553	2.67038	0.00757652			Cops7a	943.943	-0.467953	0.189738	-2.4663	0.0136515
	Letmd1	436.502	0.540941	0.20267	2.66908	0.00760601			Gm42644	93.2133	-0.93385	0.378855	-2.46492	0.0137042
	Trpv2	181.57	0.676965	0.253646	2.66894	0.00760913			Klhl15	793.54	0.466829	0.189414	2.46459	0.013717
	Stxbp3	251.357	-0.60944	0.228426	-2.668	0.00763038			Cox6a1	1792.77	-0.395061	0.160315	-2.46429	0.0137285
	2210408I21Rik	420.533	-0.555105	0.208099	-2.6675	0.00764172			Fmnl2	521.423	0.47168	0.191441	2.46384	0.0137459
	Wars	788.472	0.454706	0.170492	2.66703	0.00765258			Gm14326	291.297	0.539541	0.219007	2.46358	0.0137556
	Traip	271.49	0.689335	0.25863	2.66533	0.0076913			Rara	361.48	-0.64482	0.261754	-2.46346	0.0137604
	Timm13	518.452	0.522731	0.196322	2.66262	0.00775356			Ddit4	619.545	-0.601894	0.24444	-2.46234	0.0138035
	Gm26944	47.5311	-1.20825	0.453941	-2.66168	0.00777512			B630005N14Rik	996.894	0.461302	0.187472	2.46065	0.0138685
	Reep2	558.216	0.560728	0.210785	2.66019	0.00780962			Psd3	14512.3	0.436247	0.177311	2.46035	0.01388
	Edc4	929.416	0.452723	0.17022	2.65964	0.00782251			Kansl1l	619.084	0.462438	0.187969	2.46018	0.0138868
	Gal3st3	481.638	0.570707	0.214585	2.65958	0.0078237			Stag1	1222.03	0.404594	0.164593	2.45815	0.0139654
	Mfap3l	1142.61	-0.453322	0.170527	-2.65835	0.00785239			Nelfa	162.08	-0.660237	0.268794	-2.45629	0.0140379
	Col6a4	84.7423	1.18309	0.44525	2.65714	0.00788067			Mut	732.869	0.439028	0.178926	2.45369	0.0141399
	Inpp5j	595.85	0.557727	0.20996	2.65634	0.00789929			Atp8b2	761.333	-0.455508	0.185665	-2.45339	0.0141518
	Ndufs2	1969.46	0.457776	0.172339	2.65626	0.00790125			Gfra4	278.554	-0.546092	0.222655	-2.45264	0.0141811
	Slit1	1985.8	0.453939	0.170947	2.65544	0.00792046			Plxdc2	500.576	0.502603	0.204989	2.45186	0.0142121
	Ppp5c	835.42	0.452635	0.170492	2.65488	0.00793376			Lin7b	660.771	-0.492919	0.201047	-2.45176	0.0142158
	Ctnna1	620.571	-0.476684	0.179651	-2.65338	0.00796897			Eif2b4	277.083	-0.541604	0.220951	-2.45124	0.0142365
	Gm24336	570.63	-0.630109	0.237665	-2.65125	0.00801949			Bex4	76.7345	-0.877935	0.358912	-2.4461	0.0144412
	Lgalsl	1627.77	-0.436365	0.16474	-2.6488	0.0080777			Numbl	1275.42	-0.411336	0.168227	-2.44512	0.0144805
	Arl5a	1266.81	-0.458781	0.173231	-2.64839	0.0080877			Dalrd3	631.982	-0.439844	0.179914	-2.44474	0.0144957
	Pde2a	6027.86	0.385837	0.145714	2.64791	0.00809908			Sugt1	1108.27	0.423418	0.17326	2.44383	0.0145322
	Camkk1	1916.73	0.417975	0.157855	2.64784	0.00810089			Mbd1	376.11	-0.537226	0.220002	-2.44191	0.0146099
	Hsdl2	376.934	-0.573958	0.216895	-2.64625	0.00813907			Phip	2401.47	0.434568	0.178219	2.4384	0.0147526
	Akt3	5497.58	-0.380529	0.14383	-2.6457	0.00815228			Abcf2	926.374	-0.474251	0.194553	-2.43764	0.0147835
	Atf4	1312.25	0.513735	0.194262	2.64455	0.00818			Gm37911	19.911	1.83012	0.75078	2.43763	0.014784
	Sqstm1	3557.24	0.404269	0.152929	2.64351	0.00820507			Rcsd1	42.9153	-1.13595	0.466243	-2.4364	0.0148342
	Fam76b	324.574	-0.575023	0.217567	-2.64297	0.00821816			Taf12	163.817	-0.706031	0.28995	-2.43501	0.0148914
	Hars	841.854	0.527145	0.199503	2.64229	0.00823481			Cep290	400.72	0.498816	0.204933	2.43404	0.0149315
	Camk2d	259.832	-0.600437	0.227249	-2.6422	0.00823703			Vps35	4263.75	0.401432	0.165026	2.43253	0.0149936
	Cd53	144.827	-0.713837	0.270198	-2.6419	0.00824423			Slc2a3	1049.75	-0.460734	0.189513	-2.43115	0.0150509
	D130043K22Rik	408.167	0.522634	0.197914	2.64071	0.0082733			Trps1	717.958	0.450162	0.185234	2.43023	0.0150893
	Mob1a	514.048	-0.536389	0.203139	-2.6405	0.00827835			Myo5a	5537.55	0.34939	0.143815	2.42945	0.0151219
	Bop1	481.645	0.541865	0.205265	2.63983	0.00829473			Atp6v0e2	2504.57	-0.44838	0.184739	-2.4271	0.01522
	Nxpe3	467.48	0.561244	0.212677	2.63895	0.00831642			4632427E13Rik	550.445	0.475627	0.196078	2.42571	0.0152786
	Lin7b	660.771	0.533519	0.202228	2.63821	0.00833458			AU041133	209.622	0.607972	0.25065	2.42558	0.0152839
	Por	777.044	0.479348	0.181763	2.63722	0.00835894			Arhgap39	1897.19	-0.427535	0.176285	-2.42525	0.0152979
	Ankrd13c	1413.24	-0.460287	0.174537	-2.63719	0.00835952			Cck	4258.46	-0.44336	0.182837	-2.42489	0.0153129
	Pknox2	237.418	0.62173	0.235778	2.63693	0.00836607			Gm37298	101.394	0.836286	0.344898	2.42474	0.0153194
	Cd9	432.716	-0.593725	0.225201	-2.63642	0.00837852			Rab11a	1463.01	0.462769	0.191083	2.42182	0.0154429
	Mtdh	1266.88	-0.430086	0.163341	-2.63306	0.00846192			Fbxo21	1569.96	-0.389441	0.160838	-2.42132	0.0154641
	Ciz1	207.684	0.638856	0.242648	2.63285	0.00846711			Clec2d	95.435	0.831624	0.343538	2.42076	0.0154879
	Aar2	423.472	0.517952	0.196752	2.63251	0.00847571			Lrrc58	2687.86	0.365857	0.151168	2.4202	0.0155118
	Stk17b	119.658	-0.785164	0.298311	-2.63203	0.00848765			Anks3	458.196	-0.474196	0.195958	-2.41989	0.0155252
	Prosc	950.861	0.562941	0.213894	2.63187	0.00849164			Pafah1b3	38.8461	-1.16854	0.483032	-2.41918	0.0155557
	Scamp5	3849.37	0.405932	0.154377	2.62949	0.00855129			Fbxl17	1064.28	0.405178	0.167543	2.41835	0.015591
	Olfml2b	441.213	0.580322	0.220772	2.6286	0.00857366			Snora73b	2848.58	0.589674	0.243894	2.41775	0.0156168
	Zfp182	219.068	-0.624082	0.237542	-2.62725	0.00860774			Gm37363	70.0046	0.936672	0.387486	2.4173	0.0156359
	Galnt13	594.326	-0.492016	0.187363	-2.62601	0.0086393			Zbtb33	882.48	0.502297	0.207854	2.41658	0.0156669
	Gm43879	301.456	-0.675189	0.257141	-2.62575	0.00864577			Psmd4	889.047	-0.448357	0.185699	-2.41443	0.0157599
	Rnf167	687.876	0.56478	0.215129	2.6253	0.00865716			Rassf1	124.431	-0.747589	0.309871	-2.41258	0.01584
	Gabarapl1	5938.17	0.439398	0.167373	2.62526	0.00865833			Hspbp1	735.971	-0.443109	0.183695	-2.4122	0.0158566
	Strn4	2129.5	0.397688	0.151498	2.62504	0.00866395			Gm43113	8.9611	2.64449	1.09714	2.41035	0.0159373
	Vps51	610.938	0.505752	0.192713	2.62438	0.00868064			Gprin3	267.644	0.603926	0.250629	2.40964	0.0159685
	Myo9a	4162.69	-0.399717	0.152532	-2.62054	0.00877909			Edc4	929.416	-0.407751	0.169234	-2.4094	0.0159787
	Srp68	689.058	0.500806	0.191117	2.62042	0.00878212			Sox2ot	282.767	0.639937	0.265779	2.40778	0.01605
	Gm26079	79.7525	-1.14909	0.438737	-2.61908	0.00881681			Rnf41	1003.34	-0.438952	0.182409	-2.40642	0.0161099
	Dagla	1953.3	0.493576	0.188585	2.61727	0.00886371			Plek	269.31	0.603144	0.250746	2.4054	0.0161548
	Cpne3	295.47	-0.561019	0.214368	-2.61708	0.00886861			Cnot6	947.457	0.437969	0.182104	2.40505	0.0161705
	Tmed5	486.525	-0.620611	0.237236	-2.61601	0.00889644			Rnf26	202.867	-0.576863	0.23987	-2.4049	0.0161769
	Sstr4	1041.19	0.447276	0.17111	2.61396	0.00894985			Serp1	799.133	0.454337	0.189006	2.40382	0.0162248
	Slc30a4	1336.79	-0.475196	0.181813	-2.61365	0.00895809			Fam171a2	597.203	-0.444432	0.18489	-2.40377	0.0162271
	Cdc25b	234.959	0.640821	0.245216	2.61329	0.00896752			Chrm4	108.292	-0.817984	0.34044	-2.40273	0.0162733
	Fam135a	827.155	-0.464686	0.177968	-2.61106	0.00902618			Gm42843	107.139	0.744943	0.310223	2.40131	0.0163364
	Hk1	2821.16	0.41492	0.159042	2.60887	0.00908406			Cpeb2	922.851	0.408836	0.17026	2.40125	0.0163393
	Wscd2	1059.08	0.479731	0.183891	2.60878	0.00908657			Actl6b	600.614	-0.447083	0.186209	-2.40098	0.0163512
	Nol6	1375.58	0.451846	0.173205	2.60874	0.00908763			Pnpla8	2230.45	0.474457	0.197745	2.39934	0.0164248
	Galnt1	642.064	-0.490118	0.187876	-2.60873	0.00908779			Cdkn2d	467.037	-0.55538	0.231536	-2.39868	0.0164543
	Socs4	369.16	-0.525498	0.201458	-2.60848	0.00909464			Cadm1	1632.31	0.381176	0.158993	2.39744	0.01651
	Arpc3	1611.83	0.535979	0.205504	2.60812	0.00910405			Mt3	2393.37	-0.386808	0.161411	-2.39642	0.0165561
	Fam102b	527.856	-0.492355	0.188844	-2.60721	0.00912837			Arpc3	1611.83	-0.491266	0.205018	-2.39621	0.0165657
	Dalrd3	631.982	0.472494	0.181235	2.60708	0.00913178			Bop1	481.645	-0.487868	0.203617	-2.39601	0.0165747
	Appl1	2255.7	-0.453106	0.174046	-2.60336	0.00923142			Gm37436	22.8603	1.57564	0.657828	2.39521	0.0166108
	Pde4dip	3458.82	0.384107	0.147602	2.60232	0.00925957			Errfi1	656.803	-0.484354	0.202224	-2.39514	0.0166142
	Csde1	6996.32	-0.407829	0.156793	-2.60107	0.00929329			Mcrs1	468.035	-0.488093	0.203787	-2.39511	0.0166154
	Ighmbp2	143.097	0.802905	0.308859	2.59958	0.00933371			Gm37303	41.6979	1.11847	0.467045	2.39478	0.0166303
	Smim15	907.57	-0.539884	0.207768	-2.5985	0.00936324			Zfp229	50.998	1.00872	0.421243	2.39462	0.0166376
	Itfg1	4705.14	-0.387831	0.149277	-2.59807	0.00937504			Sh3glb2	1296.74	-0.392472	0.164016	-2.39289	0.0167163
	Commd7	238.707	0.658521	0.254044	2.59216	0.00953762			Slitrk6	41.0147	1.22555	0.512235	2.39255	0.0167319
	Ppp1r10	515.228	0.496943	0.191724	2.59197	0.00954274			Gm43872	156.691	0.634091	0.265069	2.39218	0.0167488
	Zfp85	163.573	-0.693139	0.267472	-2.59144	0.00955749			Mob1b	607.734	0.445124	0.186078	2.39213	0.0167509
	Gstp1	589.3	0.494958	0.191028	2.59102	0.00956911			Zfp62	931.845	0.465645	0.194666	2.39202	0.016756
	Champ1	425.896	0.571188	0.220492	2.59052	0.00958319			Cep57l1	74.799	0.840966	0.351612	2.39174	0.0167686
	Alcam	1944.52	-0.513664	0.198314	-2.59016	0.00959324			Tubb3	2000.95	-0.394064	0.164775	-2.39153	0.0167783
	Tmem246	610.367	0.502536	0.194051	2.58971	0.00960573			Actg1	1318.63	-0.408804	0.170948	-2.3914	0.0167845
	Rbms3	340.538	-0.581772	0.22468	-2.58933	0.00961615			Kcnj2	243.165	0.641506	0.268299	2.39101	0.0168022
	Nr2f2	63.3966	-0.99545	0.384647	-2.58796	0.00965464			Slc48a1	934.983	-0.448929	0.187797	-2.3905	0.0168253
	Rcbtb1	512.863	-0.551285	0.213055	-2.58752	0.00966693			Sh3gl1	241.491	-0.599723	0.250922	-2.39008	0.0168449
	Gm25394	75.2358	-1.06312	0.410957	-2.58693	0.00968356			Atr	399.367	0.479236	0.200554	2.38956	0.0168687
	Tmem14c	322.133	0.685547	0.265005	2.58692	0.00968386			Zfyve27	694.849	-0.431527	0.180673	-2.38844	0.0169203
	Sept7	5460.86	-0.457724	0.176996	-2.58607	0.00970763			Mrpl28	307.075	-0.595966	0.249606	-2.38762	0.0169577
	Wdr18	485.501	0.517611	0.200187	2.58563	0.00972			Plxna4os1	3.73984	-4.76682	1.99819	-2.38557	0.0170529
	Alox12b	161.353	0.823104	0.318475	2.58452	0.00975159			Cnrip1	545.478	-0.474891	0.199119	-2.38497	0.0170807
	Eif3g	500.162	0.531718	0.205777	2.58395	0.00976765			Tmem59l	2079.9	-0.385128	0.161497	-2.38474	0.0170911
	Mut	732.869	-0.464349	0.179708	-2.58391	0.00976882			Cbwd1	218.553	0.560856	0.235277	2.3838	0.0171347
	Mrpl37	306.83	0.597084	0.231102	2.58364	0.0097765			Gdap1	2198.87	0.388893	0.1634	2.38001	0.017312
	Slco1c1	803.131	-0.476629	0.184515	-2.58315	0.0097904			Cbx5	4695.75	0.382762	0.160915	2.37866	0.0173757
	Zfp563	304.469	-0.609699	0.2361	-2.58237	0.00981236			Copg1	3231.07	-0.409632	0.172311	-2.37729	0.0174405
	Map3k2	1166.57	-0.435646	0.168709	-2.58224	0.00981614			Vcpip1	2233.97	0.380228	0.159947	2.37721	0.017444
	Tfrc	3387.17	-0.409385	0.158736	-2.57904	0.00990763			Gm10754	51.4942	1.06638	0.448603	2.37711	0.017449
	Osbp2	812.176	0.445208	0.172656	2.57859	0.00992055			Ppp1r1a	1075.16	-0.447093	0.188125	-2.37657	0.0174745
	Hist1h3i	85.7045	-0.887746	0.344525	-2.57672	0.00997424			Pcmtd1	2655.89	0.458972	0.193309	2.37429	0.0175827
	Zfp933	471.579	-0.505045	0.196244	-2.57355	0.0100661			Kitl	188.156	0.62548	0.263466	2.37404	0.0175946
	Gm38162	10.9523	-2.83908	1.10339	-2.57306	0.0100805			Chmp2a	501.921	-0.491356	0.207012	-2.37356	0.0176174
	Tmed4	715.051	0.517994	0.201315	2.57305	0.0100805			Xpr1	1188.49	0.389202	0.163986	2.37338	0.0176262
	Snora23	1637.27	-1.34929	0.524422	-2.5729	0.010085			Tubb4a	3500.31	-0.470411	0.198219	-2.37319	0.017635
	G2e3	500.604	-0.53167	0.206764	-2.57138	0.0101294			Cp	135.772	0.684959	0.288702	2.37255	0.0176659
	Bmpr1a	1452.35	-0.459049	0.178578	-2.57058	0.0101529			Fau	963.956	-0.395623	0.166814	-2.37164	0.0177095
	Ap3d1	1670.71	0.413784	0.161102	2.56847	0.0102149			Ascc2	307.042	-0.499604	0.210807	-2.36996	0.0177901
	Zfp606	280.683	-0.554116	0.216009	-2.56524	0.0103105			Rrp8	122.97	-0.740032	0.312327	-2.36942	0.0178162
	Rnu1a1	11.6301	-2.46126	0.959987	-2.56384	0.010352			Gm37176	30.289	1.28425	0.542044	2.36928	0.017823
	Rpl28	690.15	0.50433	0.19682	2.5624	0.0103952			Cpsf2	978.908	0.412644	0.174285	2.36764	0.0179018
	Trappc11	1093.43	0.56055	0.218861	2.56121	0.0104307			Vps11	882.972	-0.46832	0.197822	-2.36738	0.0179145
	Map6	583.666	0.486266	0.1899	2.56064	0.010448			Asphd1	229.746	-0.565676	0.239009	-2.36675	0.0179449
	Ptprd	3254.03	-0.420669	0.16429	-2.56053	0.0104514			2310033P09Rik	142.098	-0.684047	0.289279	-2.36466	0.0180465
	Serbp1	4194.33	-0.434637	0.169757	-2.56034	0.0104568			Rb1	1200.8	0.403115	0.170484	2.36454	0.0180527
	Ormdl3	476.041	0.527752	0.206194	2.5595	0.0104824			Hmg20a	929.169	-0.439684	0.185955	-2.36446	0.0180562
	Flna	1492.92	0.440124	0.172265	2.55493	0.010621			Zranb1	1131.75	0.408043	0.172631	2.36367	0.0180948
	Zfp654	605.864	-0.547974	0.214499	-2.55467	0.0106289			Tmf1	1283	0.377669	0.159799	2.3634	0.0181079
	Fbll1	333.108	0.539651	0.211257	2.55448	0.0106347			Lefty1	529.869	-0.475976	0.201401	-2.36333	0.0181115
	Mir99ahg	561.737	-0.482915	0.189104	-2.5537	0.0106584			2210408I21Rik	420.533	0.489416	0.207099	2.3632	0.0181177
	Smarca5	1078.43	-0.499421	0.195575	-2.5536	0.0106614			Gm37077	180.852	0.604773	0.256037	2.36206	0.0181739
	Gale	108.205	0.813572	0.318748	2.5524	0.0106984			Thnsl1	650.898	0.455294	0.192761	2.36196	0.0181786
	Prox1	218.579	-0.783394	0.307017	-2.55163	0.0107219			Gm9938	271.455	0.542168	0.229724	2.36008	0.018271
	Gm42664	246.834	-0.710367	0.278429	-2.55134	0.0107311			Abca9	222.35	0.572021	0.242651	2.35738	0.0184045
	Ccdc88c	905.063	0.487645	0.191211	2.5503	0.0107631			Htra2	219.09	-0.553198	0.23486	-2.35543	0.018501
	U2af2	846.173	0.430092	0.168798	2.54797	0.0108352			Arhgap29	343.285	0.500794	0.212621	2.35533	0.0185061
	Sh3gl3	208.357	-0.699771	0.274812	-2.54637	0.0108851			Psmc4	712.873	-0.504808	0.214348	-2.35509	0.0185182
	Pou3f2	246.019	-0.592314	0.232692	-2.54549	0.0109125			Psmd7	757.372	-0.550941	0.233987	-2.35458	0.0185436
	Gucy1a2	1545.43	-0.406644	0.159779	-2.54504	0.0109264			Lin37	126.151	-0.681561	0.289599	-2.35346	0.0185995
	Pank4	337.431	0.531438	0.208844	2.54467	0.0109381			Sh3bp5	1342.46	-0.414091	0.175978	-2.35308	0.0186186
	Gbp4	14.8019	-2.22769	0.875501	-2.54447	0.0109443			Cfh	227.107	0.546596	0.23229	2.35308	0.0186188
	Erbb4	1420.47	-0.41837	0.164449	-2.54407	0.0109569			Zfp711	370.263	0.483291	0.205671	2.34982	0.0187823
	Sprn	2373.37	0.432777	0.170305	2.54119	0.0110475			Dync2h1	1746.13	0.398306	0.169636	2.348	0.0188746
	Rfng	354.074	0.53661	0.211353	2.53893	0.0111191			Txn2	917.893	-0.429109	0.182776	-2.34773	0.0188882
	Dram2	389.367	-0.521318	0.205374	-2.53838	0.0111366			Gm36952	285.162	0.503011	0.214254	2.34773	0.0188884
	Nolc1	610.895	0.51265	0.201981	2.53811	0.0111452			Csmd3	1515.74	0.45081	0.192047	2.3474	0.0189052
	Arfgap1	938.871	0.42336	0.166953	2.5358	0.011219			Zfc3h1	1178.16	0.379322	0.161602	2.34726	0.0189122
	Lztfl1	649.744	-0.533304	0.210329	-2.53556	0.0112267			Chrm1	2859.08	-0.361639	0.154095	-2.34685	0.0189326
	Dph1	160.115	0.694083	0.273893	2.53414	0.0112725			Gm43317	237.231	0.583501	0.248669	2.3465	0.0189509
	Arf1	5862.64	0.467911	0.184665	2.53383	0.0112823			Rab27b	1341.6	0.479591	0.204399	2.34634	0.0189587
	Gm37534	107.309	-0.850166	0.335617	-2.53314	0.0113045			Wdr45	334.477	-0.532704	0.227203	-2.34462	0.0190464
	1700047M11Rik	129.397	-0.919409	0.363053	-2.53244	0.0113273			Gm14325	181.859	0.591867	0.252605	2.34305	0.0191266
	Aco2	5202.12	0.409208	0.161589	2.5324	0.0113285			Snora28	117.072	0.761077	0.32483	2.343	0.0191294
	Thsd4	915.246	0.483391	0.191038	2.53034	0.011395			Fbxw5	693.164	-0.413106	0.17654	-2.34001	0.0192832
	Spopl	722.353	-0.486708	0.192385	-2.52986	0.0114108			Fuca1	348.799	-0.485385	0.207445	-2.33983	0.0192925
	Mcrs1	468.035	0.519541	0.205375	2.52972	0.0114155			Kcnt2	1155.15	0.417096	0.178337	2.33881	0.0193454
	Anapc5	1640.12	0.453987	0.179554	2.52841	0.011458			Ccno	19.3432	-1.5327	0.655453	-2.33839	0.019367
	Stub1	659.219	0.487853	0.192969	2.52815	0.0114666			Matr3	9853.51	0.427024	0.182636	2.33811	0.0193813
	Ccdc130	111.949	0.770918	0.305175	2.52615	0.011532			Kcna4	1047.39	0.447836	0.191587	2.33751	0.0194127
	Ak3	662.005	-0.453976	0.17987	-2.52392	0.0116055			Rnd3	275.381	0.544482	0.233129	2.33554	0.0195152
	Porcn	475.933	0.483088	0.191427	2.52362	0.0116154			Lrpap1	1318.18	-0.390899	0.16737	-2.33554	0.0195153
	Gm22442	1903.5	-0.460171	0.182435	-2.52239	0.0116561			Trafd1	502.526	-0.429383	0.183854	-2.33546	0.0195194
	Evi5	1031.1	-0.416642	0.165288	-2.52071	0.0117118			Slc25a19	268.207	-0.52729	0.225814	-2.33506	0.0195402
	Dhx30	1148.81	0.408876	0.162221	2.52049	0.011719			Vbp1	824.379	0.535304	0.229248	2.33505	0.0195408
	Pcyt2	545.252	0.475228	0.188608	2.51966	0.0117469			Trove2	1573.41	0.468291	0.200561	2.33491	0.0195482
	Vrk3	224.408	0.625854	0.248404	2.5195	0.0117522			Ptdss2	404.006	-0.465873	0.199526	-2.3349	0.0195486
	Supt6	2528.55	0.409416	0.162589	2.51811	0.0117987			Oxr1	3391.04	0.354465	0.15184	2.33446	0.0195719
	Arhgap39	1897.19	0.444746	0.17672	2.51667	0.0118468			Trpm7	1142.77	0.382909	0.164135	2.33288	0.0196542
	Med10	485.912	0.627365	0.249314	2.51637	0.0118571			Gm16485	184.274	0.58362	0.25028	2.33186	0.0197078
	Pgam1	317.863	0.544113	0.216233	2.51633	0.0118585			Slc6a7	188.264	-0.570691	0.244738	-2.33185	0.0197087
	Thoc2	1239.06	-0.503494	0.200155	-2.51552	0.0118856			Ckmt1	1652.39	-0.491691	0.211008	-2.3302	0.0197954
	Zfyve27	694.849	0.457384	0.181846	2.51523	0.0118954			Ccnd3	212.313	-0.568977	0.244272	-2.32928	0.0198443
	Cbx3	372.994	-0.518773	0.206316	-2.51447	0.0119213			Rab3c	8452.21	0.369169	0.158525	2.32877	0.0198712
	Ndufb10	596.716	0.47554	0.189171	2.51381	0.0119435			Ccdc134	79.2559	-0.814766	0.350009	-2.32785	0.0199203
	Hid1	874.239	0.434065	0.172675	2.51376	0.011945			Tmem109	312.991	-0.488981	0.210095	-2.32743	0.0199426
	Tomm40	552.076	0.484236	0.192665	2.51336	0.0119586			BB187690	5.67907	3.40489	1.46359	2.3264	0.0199972
	Max	487.709	0.513785	0.204448	2.51304	0.0119697			Phactr2	194.179	0.685135	0.294791	2.32414	0.020118
	Zfp599	111.301	0.833111	0.331589	2.51248	0.0119885			Tm9sf2	1878.59	0.389822	0.167755	2.32375	0.0201388
	4732440D04Rik	100.862	-0.790822	0.314901	-2.51133	0.0120277			Pdrg1	163.582	-0.653848	0.28143	-2.32331	0.0201626
	Tut1	187.585	0.644212	0.256606	2.51051	0.0120558			Iws1	703.207	0.400101	0.172237	2.32297	0.020181
	Aprt	149.178	0.706412	0.281731	2.5074	0.0121623			Pgam2	29.1105	-1.31347	0.565537	-2.32252	0.0202049
	Ubxn6	713.076	0.453274	0.180792	2.50716	0.0121706			Sirt7	228.402	-0.539087	0.232153	-2.32212	0.0202265
	Gls2	246.542	0.635983	0.25378	2.50604	0.012209			Esf1	488.312	0.482224	0.207667	2.3221	0.0202275
	Ablim2	907.279	0.443212	0.176863	2.50596	0.0122119			Stmn4	1413.1	-0.368755	0.15885	-2.32141	0.0202649
	Casp8ap2	408.663	-0.50428	0.201236	-2.50591	0.0122137			Htr2c	189.428	0.60167	0.259267	2.32066	0.0203055
	Gm10311	32.2401	-1.3526	0.540045	-2.50461	0.0122585			Rfng	354.074	-0.485142	0.209204	-2.31898	0.020396
	Syncrip	1675.62	-0.475355	0.189803	-2.50446	0.0122639			Lmbrd1	2568.04	0.349926	0.150952	2.31813	0.020442
	Nipbl	1333.32	-0.394853	0.157706	-2.50373	0.0122892			Epha5	3278.76	0.363738	0.156913	2.31808	0.0204447
	Cnrip1	545.478	0.501967	0.200493	2.50366	0.0122917			Il1rapl1	612.011	0.478318	0.206355	2.31794	0.0204528
	Slc22a17	4557.44	0.40455	0.161699	2.50188	0.0123537			Men1	489.424	-0.445983	0.192419	-2.31777	0.0204616
	Gm25117	41.7266	-1.28127	0.512283	-2.5011	0.0123808			Ajap1	438.957	-0.454309	0.19603	-2.31755	0.0204738
	Nudt16l1	470.979	0.48546	0.19413	2.50069	0.0123951			Zfp40	427.984	0.475107	0.205019	2.31738	0.0204829
	4632427E13Rik	550.445	-0.49234	0.197048	-2.49858	0.0124694			Ldb1	898.798	-0.404121	0.174393	-2.3173	0.0204874
	Abcb7	1204.54	-0.459941	0.184107	-2.49823	0.0124816			Nkain3	352.333	0.475056	0.20507	2.31656	0.0205278
	Lbr	217.968	-0.600221	0.2403	-2.4978	0.0124967			Ift20	480.015	-0.500847	0.216274	-2.3158	0.0205689
	Lefty1	529.869	0.506448	0.202814	2.4971	0.0125213			Tmem245	824.626	0.4194	0.181174	2.31491	0.0206181
	AI504432	188.139	-0.626753	0.251031	-2.49671	0.012535			Kdm5a	1395.32	0.366482	0.158359	2.31425	0.0206539
	Lingo1	1950.56	0.428213	0.171524	2.49651	0.0125421			Zfp458	363.888	0.614296	0.265535	2.31343	0.020699
	Kitl	188.156	-0.6624	0.265355	-2.49628	0.0125505			Tmem30a	6413.56	0.419816	0.181548	2.31243	0.0207542
	Cep19	536.796	0.64874	0.259926	2.49586	0.0125651			Gm25788	96.8261	0.914856	0.39565	2.31229	0.0207618
	Sgta	834.54	0.45566	0.182593	2.49549	0.0125784			Rae1	447.551	-0.444091	0.192102	-2.31175	0.0207917
	Col4a3bp	1552.1	-0.39636	0.158866	-2.49494	0.012598			Xab2	411.069	-0.452627	0.195847	-2.31113	0.0208258
	Babam1	545.177	0.564029	0.226158	2.49396	0.0126327			Nipbl	1333.32	0.363156	0.157217	2.3099	0.0208935
	Ube2v2	805.691	-0.502397	0.201476	-2.49358	0.012646			Tmed5	486.525	0.545983	0.236505	2.30855	0.0209687
	Asb8	406.745	0.595706	0.239104	2.49141	0.0127238			Snord22	428.044	0.486739	0.210861	2.30835	0.0209799
	Rusc1	395.696	0.490055	0.196718	2.49115	0.0127331			Etaa1	202.957	0.572397	0.248038	2.3077	0.0210157
	Sidt1	612.861	0.462227	0.185575	2.49079	0.0127459			Mfsd4	978.149	-0.388133	0.168396	-2.30489	0.021173
	Sgsm1	427.89	0.493191	0.198019	2.49062	0.012752			Gm38083	14.2204	1.95315	0.84774	2.30395	0.0212252
	Strip1	799.903	0.431697	0.173443	2.48898	0.0128109			Osbpl8	1818.29	0.409054	0.177617	2.30301	0.0212781
	Klhl22	1026.13	0.446628	0.179546	2.48754	0.012863			Snx13	2357.83	0.40349	0.17521	2.30289	0.021285
	Maf1	615.475	0.445965	0.179369	2.4863	0.0129078			Zbtb6	590.043	0.458279	0.199068	2.30212	0.0213282
	Chrm3	1912.89	0.443201	0.178727	2.47977	0.0131467			Junb	972.376	-1.10458	0.479828	-2.30203	0.0213336
	Pex2	363.241	-0.52732	0.212733	-2.47878	0.0131832			Dpagt1	117.299	-0.679042	0.295246	-2.29992	0.0214528
	Kcnk13	75.574	-0.990942	0.399875	-2.47813	0.0132072			Rnf217	192.227	0.557137	0.242326	2.29912	0.0214981
	Tuba1b	461.196	0.516426	0.208501	2.47684	0.013255			Arl6ip5	1298.14	-0.491874	0.214046	-2.29798	0.0215627
	Mas1	114.307	0.851947	0.34401	2.47652	0.013267			2610044O15Rik8	580.763	0.424325	0.184946	2.29431	0.0217725
	Atp5g3	1851.78	0.428087	0.172879	2.47622	0.0132782			Zfp407	805.018	0.396684	0.172913	2.29412	0.0217834
	Slc25a44	1002.16	0.423507	0.171044	2.47601	0.0132861			Ankrd12	2259.86	0.358492	0.156352	2.29285	0.0218565
	Arhgef2	2252.82	0.386291	0.156168	2.47357	0.0133771			Edf1	434.033	-0.452161	0.197223	-2.29264	0.0218685
	Brpf1	445.682	0.513248	0.207592	2.47239	0.0134212			Serinc2	146.741	-0.640149	0.279223	-2.2926	0.0218708
	Sars	1558.92	0.445587	0.180259	2.47192	0.0134388			Oxa1l	344.746	-0.524963	0.229026	-2.29216	0.0218965
	Stk31	2.96865	-5.29332	2.14197	-2.47124	0.0134646			Cpsf6	2377.13	0.399307	0.174262	2.29142	0.0219391
	Zfp280c	416.46	-0.479822	0.194208	-2.47066	0.0134864			Naa15	1448.71	0.416303	0.18168	2.29141	0.0219398
	Prnp	8278.95	0.45897	0.185854	2.46952	0.0135294			Ubxn7	1494.29	0.396205	0.172925	2.2912	0.0219518
	Ipo4	693.422	0.459492	0.186163	2.46822	0.0135786			4932438A13Rik	4332.86	0.349515	0.152588	2.29058	0.0219876
	Sox4	363.244	-0.522371	0.211648	-2.46811	0.0135828			Arf1	5862.64	-0.422566	0.184519	-2.2901	0.0220156
	Ptms	3045.93	0.48508	0.196553	2.46793	0.0135896			Kansl3	617.979	-0.457802	0.19998	-2.28924	0.0220654
	D10Jhu81e	574.434	0.488022	0.197814	2.46708	0.0136221			Rgs17	764.452	0.504283	0.220292	2.28916	0.0220702
	Adck3	466.298	0.491093	0.199071	2.46692	0.013628			Scamp3	305.73	-0.492869	0.215375	-2.28842	0.0221132
	Klf6	471.304	-0.471416	0.191269	-2.46467	0.0137138			Gas1	101.289	0.758651	0.331573	2.28804	0.0221353
	Smarcal1	737.16	0.445469	0.180748	2.46459	0.0137172			Nr1h4	2.52928	-5.0028	2.1868	-2.28773	0.0221534
	Gria1	20187.8	0.36282	0.147231	2.46428	0.0137287			Gmps	1782.41	0.423841	0.185279	2.28758	0.0221617
	Gm25129	213.994	-0.78331	0.318091	-2.46253	0.013796			Pi4kb	694.485	-0.451546	0.197439	-2.28701	0.022195
	Tada3	315.431	0.52403	0.212812	2.46241	0.0138008			Cenpe	31.3962	1.20983	0.529174	2.28625	0.0222395
	Prkab2	679.926	0.455766	0.185157	2.46152	0.0138351			Synpo2	62.3683	0.911644	0.398817	2.28587	0.0222617
	Tubb5	2899.42	0.393219	0.159939	2.45855	0.0139499			Fam53c	859.009	-0.402134	0.175957	-2.28541	0.0222888
	Chga	631.607	0.483313	0.196623	2.45807	0.0139685			Fgf12	1616.82	0.428254	0.187542	2.28352	0.0224
	Coro1a	1058.48	0.402508	0.163848	2.45659	0.0140261			Fpgt	556.386	0.47854	0.209575	2.28339	0.0224075
	Pdcl	482.668	-0.510799	0.207974	-2.45607	0.0140465			Msrb2	300.861	-0.559008	0.244952	-2.28212	0.0224825
	Ap3m2	1265.43	0.470258	0.191668	2.4535	0.0141474			Tmem160	193.479	-0.593272	0.260058	-2.28131	0.0225304
	Zfand2b	221.827	0.588573	0.240084	2.45153	0.0142251			Zfyve28	328.928	-0.486621	0.21346	-2.27968	0.0226266
	Snora30	41.982	-1.12768	0.459998	-2.45148	0.0142269			Slc5a3	951.249	0.406538	0.17834	2.27956	0.0226338
	Snd1	2137.38	0.378982	0.154642	2.4507	0.0142579			Zfp763	613.05	0.525977	0.23075	2.27942	0.0226419
	Lifr	1030.06	-0.426649	0.174108	-2.45049	0.0142661			Grin2b	21456.9	0.3358	0.147332	2.27921	0.0226547
	Hmg20a	929.169	0.457677	0.186795	2.45016	0.0142792			Tfrc	3387.17	0.361203	0.158554	2.27811	0.0227202
	Atp13a1	540.642	0.454147	0.185405	2.44949	0.014306			Qser1	368.603	0.456989	0.200611	2.27799	0.0227271
	Wnk1	3412.48	-0.398154	0.16255	-2.44942	0.0143086			Ccdc92	470.16	-0.476329	0.209217	-2.27672	0.0228032
	Acp6	132.417	0.725771	0.296467	2.44806	0.0143626			Qars	535.305	-0.497353	0.218936	-2.27168	0.0231057
	Sf3b2	1775.26	0.39391	0.160925	2.44778	0.0143739			Snrpa	297.101	-0.53326	0.234773	-2.27138	0.0231238
	Ddx41	461.02	0.520669	0.212714	2.44775	0.0143753			Gm43320	139.553	0.684402	0.301634	2.26898	0.0232694
	BC030336	1543.49	-0.411757	0.168281	-2.44684	0.0144116			Rbfa	192.31	-0.56194	0.247873	-2.26704	0.0233875
	Htra2	219.09	0.581754	0.237783	2.44657	0.0144222			Sned1	125.579	0.729209	0.322185	2.26332	0.0236157
	Dcp2	1381.68	-0.391403	0.160039	-2.44568	0.0144579			Nudcd3	1722.5	-0.368348	0.16278	-2.26285	0.0236447
	Dpysl4	271.142	0.575358	0.23532	2.445	0.014485			Commd4	361.828	-0.499403	0.220732	-2.26248	0.0236678
	Bmpr1b	344.321	-0.527778	0.215879	-2.44479	0.0144938			Parp14	54.5433	0.99723	0.440897	2.26182	0.0237086
	Tenm3	2860.18	0.550532	0.225237	2.44424	0.0145159			Pomgnt2	264.358	-0.535761	0.236924	-2.26132	0.0237393
	Gm37911	19.911	-1.84892	0.756488	-2.44409	0.014522			Gtf2a1	1136.88	0.383943	0.169816	2.26093	0.0237637
	Il1rapl1	612.011	-0.506197	0.207157	-2.44355	0.0145437			Mtfp1	404.718	-0.466691	0.206463	-2.26041	0.023796
	Dock1	508.977	-0.48633	0.199042	-2.44335	0.0145515			Gtpbp3	247.911	-0.501567	0.22196	-2.25971	0.0238391
	Sptbn4	1367.36	0.459559	0.188104	2.44312	0.0145611			Fam50a	139.978	-0.633832	0.280558	-2.25918	0.023872
	Higd2a	410.458	0.525547	0.215118	2.44306	0.0145633			Actr1a	2125.19	-0.415259	0.18381	-2.25918	0.0238724
	Tns3	1046.45	-0.479297	0.196201	-2.44289	0.0145702			Zdhhc20	1149.65	0.370369	0.163963	2.25886	0.0238921
	Nob1	314.157	0.521373	0.21346	2.44249	0.0145863			Zfp251	855.341	-0.400644	0.177371	-2.25879	0.0238962
	Slc35a3	300.99	-0.593366	0.243004	-2.44179	0.0146145			Strn3	2068.48	0.378422	0.167565	2.25835	0.0239237
	Lyrm5	275.145	-0.545914	0.223596	-2.44152	0.0146257			Slit2	114.864	0.661256	0.292848	2.25801	0.0239448
	Uty	841.56	-0.484469	0.198452	-2.44124	0.0146369			Kcnh7	5504.86	0.383556	0.169867	2.25797	0.0239473
	Nfia	1120.1	-0.440303	0.180521	-2.43907	0.0147252			Orc4	941.794	0.43319	0.19188	2.25761	0.0239702
	Ube2g2	614.008	0.469893	0.192713	2.4383	0.0147564			Eea1	863.034	0.404814	0.179336	2.2573	0.0239894
	Fibcd1	3801.81	0.420015	0.172293	2.4378	0.014777			Stac	200.248	-0.574143	0.254456	-2.25636	0.0240483
	Exosc10	489.021	0.523853	0.214909	2.43756	0.0147868			Ccnl2	720.926	-0.38872	0.172331	-2.25566	0.0240917
	Mfn2	2430.09	0.36652	0.150365	2.43754	0.0147876			Mir1188	34.1277	-1.11629	0.495176	-2.25434	0.0241749
	Itih5	337.049	-0.547108	0.224577	-2.43616	0.0148439			Gbp4	14.8019	1.9703	0.874131	2.25401	0.0241953
	Lgr4	721.308	-0.428992	0.17612	-2.43579	0.0148591			Thoc5	333.285	-0.493799	0.219251	-2.25221	0.024309
	Rbfa	192.31	0.611461	0.251236	2.43381	0.0149407			Ablim2	907.279	-0.396122	0.175887	-2.25214	0.0243136
	Spsb3	372.716	0.499649	0.205302	2.43373	0.0149443			Ip6k1	2556.86	-0.342339	0.152044	-2.25158	0.0243488
	Slc24a4	329.83	0.516456	0.212213	2.43367	0.0149465			Rap2b	1517.23	0.350401	0.155635	2.25142	0.024359
	Cd2ap	304.031	-0.519377	0.213425	-2.43353	0.0149523			Sept7	5460.86	0.398256	0.176899	2.25131	0.0243657
	Carhsp1	447.641	-0.625162	0.257061	-2.43196	0.0150176			Praf2	415.24	-0.478601	0.212778	-2.2493	0.0244936
	Plxna4	3505.25	0.365137	0.150157	2.4317	0.0150281			mt-Nd2	9147.91	0.433104	0.192555	2.24925	0.0244968
	Top3b	379.162	0.508207	0.208997	2.43164	0.0150304			Rem2	168.904	-0.627789	0.279118	-2.24919	0.0245007
	Usp9x	6625.45	-0.373323	0.153565	-2.43104	0.0150557			Gm37120	2.7239	4.77656	2.12406	2.24879	0.0245257
	Terf2ip	556.453	0.45654	0.187802	2.43096	0.0150588			Gm43829	95.5543	0.762501	0.339131	2.2484	0.0245507
	Ints3	727.711	0.448658	0.184574	2.43078	0.0150662			Slc25a20	129.507	-0.626901	0.278947	-2.24738	0.0246157
	Acsl3	3070.13	-0.383814	0.157914	-2.43052	0.0150772			Alg6	159.94	0.617153	0.274663	2.24695	0.0246435
	Adk	590.183	-0.46759	0.19239	-2.43042	0.0150812			Fkbpl	76.5213	-0.81274	0.3621	-2.24452	0.0247991
	Zfp788	1232.53	-0.432775	0.178086	-2.43014	0.015093			Phc1	516.813	-0.419215	0.18686	-2.24346	0.0248669
	Qser1	368.603	-0.490601	0.201938	-2.42946	0.0151213			Ndufa10	1361.48	-0.456852	0.20364	-2.24344	0.0248688
	Usf1	477.27	0.46126	0.189919	2.42871	0.0151525			Casc4	2267.95	0.380504	0.169761	2.2414	0.025
	Igfbp5	606.854	-0.641123	0.264049	-2.42805	0.0151803			Chst8	160.58	-0.596658	0.266208	-2.24133	0.0250049
	Ddx47	479.346	0.526327	0.21678	2.42793	0.0151851			Commd7	238.707	-0.562449	0.250986	-2.24096	0.0250286
	Kcna6	555.129	-0.615333	0.253474	-2.42759	0.0151994			Dhx9	2414.55	0.384992	0.171834	2.24049	0.025059
	Slit3	826.078	0.463975	0.191134	2.42749	0.0152036			Dnajc11	596.302	-0.434096	0.193795	-2.23998	0.0250923
	Large	3258.12	0.361264	0.148847	2.42708	0.0152207			Aagab	816.685	-0.390961	0.174574	-2.23951	0.0251227
	Arrb2	322.259	0.518315	0.213629	2.42623	0.0152564			Ubald1	549.942	-0.417005	0.186284	-2.23855	0.0251854
	Nudt4	1040.75	-0.39423	0.162542	-2.42541	0.0152911			Kctd12	2748.42	0.347697	0.155415	2.23721	0.0252724
	Zfp36l1	190.032	-0.643599	0.265405	-2.42497	0.0153098			Cpeb1	627.255	-0.494396	0.221088	-2.2362	0.0253389
	Snord15a	67.8714	-0.922956	0.380691	-2.42442	0.0153329			Snrnp40	242.52	-0.533185	0.238481	-2.23576	0.0253678
	Nf1	4193.66	-0.359247	0.148183	-2.42435	0.0153359			Cxxc4	297.571	0.523937	0.234366	2.23555	0.0253811
	Anln	836.612	-0.460593	0.190017	-2.42396	0.0153525			Fam198b	103.997	0.719217	0.321748	2.23534	0.0253949
	Cactin	209.835	0.59854	0.24694	2.42383	0.015358			Map1lc3b	1448.01	-0.483628	0.216376	-2.23513	0.0254091
	Anxa3	141.23	-0.700949	0.289236	-2.42345	0.0153739			Stard3	326.712	-0.482222	0.215906	-2.23348	0.0255173
	Tubb4b	1040.8	0.435509	0.179748	2.42289	0.0153977			Vps16	640.332	-0.416298	0.186397	-2.23339	0.0255233
	Pgbd5	1739.8	0.41333	0.170597	2.42285	0.0153995			Rab21	667.675	0.392342	0.175707	2.23293	0.0255535
	Cdkn2d	467.037	0.563656	0.232874	2.42043	0.015502			Acta2	73.2013	-0.911032	0.408057	-2.23261	0.0255746
	Pvrl3	632.972	-0.454652	0.187863	-2.42012	0.0155152			Efcab7	32.3105	1.27724	0.572098	2.23256	0.0255779
	Bcl6	710.138	0.492606	0.203569	2.41985	0.015527			Midn	624.815	-0.443959	0.198903	-2.23204	0.0256124
	Slc8a2	3273.51	0.468367	0.193574	2.41958	0.0155384			Maea	947.136	-0.417898	0.187253	-2.23173	0.0256328
	Gm42732	359.273	-0.549608	0.227178	-2.41928	0.0155513			U2af1	252.974	-0.601731	0.269751	-2.23069	0.0257016
	Usp21	403.721	0.499952	0.206658	2.41923	0.0155534			Phpt1	207.791	-0.536824	0.240662	-2.23061	0.0257069
	Sult4a1	3096.88	0.376855	0.155921	2.41696	0.0156505			Fam195b	387.313	-0.497761	0.223172	-2.23039	0.0257215
	Adck5	114.563	0.743352	0.307702	2.41582	0.0156999			Smim15	907.57	0.462372	0.207316	2.23027	0.0257294
	Scd2	12673.4	-0.392426	0.162523	-2.41459	0.0157529			Tex15	13.3133	1.76103	0.789618	2.23023	0.0257324
	Cobll1	105.813	-0.768526	0.318467	-2.4132	0.0158129			4933406I18Rik	193.417	0.564489	0.25311	2.23021	0.0257334
	Pde4a	835.494	0.476841	0.197628	2.41282	0.0158297			Sp4	664.637	0.453012	0.203134	2.23012	0.0257397
	Slc7a11	466.785	-0.54821	0.227261	-2.41225	0.0158544			Ipo7	3049.51	0.421533	0.189078	2.22941	0.0257866
	Mvb12a	135.619	0.710356	0.294505	2.41203	0.0158638			Ncaph2	1040.44	-0.374445	0.16797	-2.22924	0.025798
	Ctsa	786.858	0.433196	0.179603	2.41196	0.0158668			Yy1	454.202	0.428899	0.192406	2.22913	0.0258052
	Pcdh7	852.178	-0.431966	0.17912	-2.4116	0.0158827			Maf1	615.475	-0.396524	0.177949	-2.22831	0.0258601
	H2-DMa	93.6168	0.782722	0.324682	2.41073	0.0159205			Tcf25	4654.53	-0.343235	0.154042	-2.22819	0.0258678
	Atp11b	999.75	-0.404129	0.167679	-2.41014	0.0159463			Tmub2	578.017	-0.419862	0.188435	-2.22816	0.0258699
	Psmd4	889.047	0.449496	0.186534	2.40973	0.0159643			Zfp563	304.469	0.523559	0.23499	2.22801	0.0258798
	Thoc5	333.285	0.533417	0.221365	2.40967	0.0159669			Camkk1	1916.73	-0.350455	0.157311	-2.22778	0.0258953
	Tenm1	849.604	-0.407325	0.169049	-2.40951	0.015974			Celf3	921.903	-0.457217	0.20526	-2.2275	0.025914
	Ormdl2	51.2915	-1.00756	0.418295	-2.40872	0.0160084			Arl14ep	699.124	0.413953	0.185955	2.2261	0.0260076
	Strn3	2068.48	-0.404301	0.167868	-2.40845	0.0160206			Sgip1	1903.06	0.344379	0.154889	2.22339	0.0261895
	Tmem240	157.041	0.64626	0.268354	2.40823	0.0160299			Pcdh15	175.828	0.627222	0.282208	2.22255	0.0262462
	Icam5	3129.01	0.434381	0.180515	2.40634	0.0161135			Zfp945	375.917	0.538835	0.242506	2.22194	0.0262873
	Dmd	4012	-0.391634	0.162805	-2.40555	0.0161483			Matk	1180.59	-0.436308	0.196395	-2.22158	0.0263114
	Zfp800	306.62	-0.518115	0.215442	-2.4049	0.0161771			Hnrnpu	2424.9	0.445669	0.200612	2.22155	0.0263137
	Hook2	77.9331	0.871824	0.36273	2.40351	0.0162387			Rlim	2430.47	0.422016	0.190078	2.22023	0.0264032
	Entpd6	558.707	0.446195	0.185688	2.40293	0.0162643			Stx1a	564.178	-0.416786	0.18775	-2.2199	0.0264256
	Pld3	5382.6	0.351619	0.14635	2.40258	0.0162797			Usp21	403.721	-0.454214	0.204775	-2.21811	0.0265474
	Fhod3	155.614	0.731515	0.304603	2.40153	0.0163265			Dmtn	2763.66	-0.334209	0.150703	-2.21767	0.0265771
	Mta2	510.215	0.447294	0.186385	2.39984	0.0164022			Cyp2r1	18.4293	1.68658	0.760603	2.21743	0.0265939
	Cops2	2824.87	-0.447081	0.186366	-2.39894	0.0164425			Bag5	961.093	-0.437257	0.197265	-2.21659	0.0266511
	Slc44a1	1492.89	-0.456933	0.190678	-2.39636	0.016559			Tubb5	2899.42	-0.353748	0.15961	-2.21633	0.0266692
	Clock	2775.63	-0.399076	0.166562	-2.39596	0.016577			Socs4	369.16	0.443806	0.200352	2.21513	0.0267512
	Hook3	2203.24	-0.430485	0.179696	-2.39562	0.0165921			Get4	319.509	-0.460392	0.207847	-2.21505	0.0267567
	Snora74a	174.369	-0.682092	0.284762	-2.39531	0.0166065			Prpf19	1583.74	-0.365433	0.165069	-2.21382	0.0268412
	Smc4	95.5851	-0.802192	0.335122	-2.39373	0.0166779			Pcdhb4	127.767	0.629662	0.284425	2.2138	0.0268422
	St18	234.324	-0.667901	0.279145	-2.39267	0.0167263			Tmem167	1564.52	0.42193	0.190636	2.21328	0.0268784
	Mpi	411.849	0.499663	0.208859	2.39235	0.0167408			Cdc37	1018.14	-0.361116	0.163218	-2.21247	0.0269342
	Zfp62	931.845	-0.46714	0.195279	-2.39216	0.0167493			Pfn1	1341.35	-0.397392	0.179726	-2.21109	0.0270293
	Slc25a25	665.111	0.479458	0.200558	2.39062	0.01682			Fgd6	240.906	0.523323	0.236681	2.21109	0.0270297
	Cacnb1	1367.42	0.438874	0.183618	2.39015	0.0168416			Atg16l1	823.256	-0.409901	0.185388	-2.21104	0.0270331
	Nsg1	3185.8	0.416401	0.174289	2.38914	0.0168879			Spopl	722.353	0.423865	0.191736	2.21068	0.0270583
	Agmo	113.915	-0.735743	0.308051	-2.38838	0.0169227			Dennd5b	1855.87	0.347787	0.157329	2.21057	0.0270656
	Ict1	382.904	0.566295	0.237146	2.38796	0.0169423			Nipsnap1	546.236	-0.557689	0.252335	-2.21012	0.0270969
	Gne	497.72	0.490442	0.205535	2.38617	0.0170248			Gm29488	51.6847	0.946117	0.428097	2.21005	0.0271016
	2610035D17Rik	146.465	0.643492	0.269801	2.38506	0.0170763			Brcc3	774.348	0.414461	0.187544	2.20994	0.0271091
	Mpeg1	392.872	-0.497445	0.20861	-2.38457	0.0170992			Baiap2	3009.18	-0.358468	0.162247	-2.2094	0.0271468
	Zmym3	1223.44	0.379643	0.159229	2.38426	0.0171136			Pex2	363.241	0.467317	0.211573	2.20877	0.0271903
	Gm24119	1523.29	-1.22445	0.513777	-2.38323	0.0171615			Apeh	214.563	-0.51525	0.233292	-2.2086	0.0272021
	Dnajc16	699.062	0.430944	0.180882	2.38246	0.0171974			Pepd	332.803	-0.501947	0.227304	-2.20826	0.0272259
	Tfr2	40.3423	1.12131	0.47066	2.38241	0.0171996			Akr7a5	138.118	-0.612128	0.277278	-2.20763	0.02727
	Hhip	82.4143	-0.917195	0.385147	-2.38141	0.0172463			Gpr84	3.97462	4.25665	1.92919	2.20644	0.0273529
	Alyref	501.96	-0.472233	0.198346	-2.38085	0.0172727			Vps13b	2785.87	0.367238	0.166456	2.20622	0.0273684
	Zdhhc21	1113.01	-0.419092	0.176108	-2.37975	0.0173245			Nsg1	3185.8	-0.383589	0.174017	-2.20432	0.0275017
	Gja1	3096.53	-0.374658	0.15745	-2.37954	0.0173343			Aprt	149.178	-0.611149	0.277293	-2.20398	0.0275256
	Tmem169	165.521	0.650854	0.273552	2.37927	0.017347			Zfp654	605.864	0.470893	0.213848	2.202	0.027665
	Prdm8	187.72	0.885073	0.37206	2.37885	0.0173669			Gpr45	122.455	-0.639031	0.29046	-2.20007	0.0278021
	Itm2c	10219	0.351196	0.147666	2.37831	0.0173921			Cstb	117.157	-0.705336	0.320614	-2.19996	0.0278099
	Psd3	14512.3	-0.421752	0.177357	-2.37799	0.0174075			Nt5c	230.748	-0.52144	0.237065	-2.19957	0.0278374
	Pot1b	135.178	-0.664229	0.279328	-2.37795	0.0174091			Brinp2	1026.62	-0.37699	0.171436	-2.19902	0.0278768
	Emd	306.282	0.54688	0.230135	2.37635	0.0174851			ENSMUST00000186671.1	293.139	0.486362	0.221254	2.19821	0.0279343
	Slc35c2	866.75	0.415699	0.174945	2.37617	0.0174935			Ppp2r5d	839.262	-0.373743	0.17006	-2.19771	0.02797
	Epb41l2	771.967	-0.428636	0.180391	-2.37616	0.017494			Gm43305	19.2528	-1.67998	0.764507	-2.19747	0.0279872
	R3hcc1l	465.107	-0.450354	0.189559	-2.3758	0.0175109			Gm25395	8289.13	0.362074	0.164797	2.1971	0.0280136
	Smco3	88.9454	-0.948506	0.399301	-2.37542	0.0175292			Eif3d	661.258	-0.421867	0.192087	-2.19623	0.0280758
	Pfdn4	157.306	-0.632728	0.266385	-2.37524	0.0175378			Zfp583	116.452	0.713632	0.324964	2.19603	0.0280897
	ENSMUST00000186671.1	293.139	-0.528877	0.22271	-2.37474	0.0175614			Snap47	3217.03	-0.416865	0.189832	-2.19597	0.0280942
	Atp6ap1	3023.16	0.374577	0.15801	2.37059	0.0177596			Rnf5	397.668	-0.470278	0.214335	-2.19413	0.0282259
	Dusp19	341.008	-0.521436	0.219988	-2.37029	0.0177741			L3mbtl2	390.455	-0.43203	0.196909	-2.19406	0.0282309
	Btbd6	488.985	0.481514	0.203223	2.36939	0.0178172			Gm37266	25.8909	1.26995	0.579022	2.19326	0.0282885
	Mdp1	324.318	0.542163	0.228844	2.36914	0.0178294			Prnp	8278.95	-0.407321	0.185749	-2.19285	0.0283178
	Gpr12	215.788	0.580875	0.245303	2.36799	0.0178852			Zfp65	287.514	0.543994	0.24812	2.19246	0.0283463
	Zic1	59.0934	-1.04009	0.439244	-2.36791	0.0178888			Evi5	1031.1	0.361032	0.164736	2.19158	0.0284101
	Hagh	924.778	0.481776	0.203518	2.36724	0.0179211			P2ry12	560.964	0.463646	0.211602	2.19112	0.0284428
	Clk3	478.259	0.466938	0.197266	2.36705	0.0179307			Pwp2	324.708	-0.45795	0.209025	-2.19089	0.0284598
	Grhpr	172.177	0.628553	0.265585	2.36667	0.0179487			Atp6v0c	246.633	-0.490964	0.224177	-2.19007	0.0285188
	Gfap	2892.35	-0.35173	0.148645	-2.36625	0.0179694			Zfp442	128.598	0.693686	0.316808	2.18961	0.0285524
	Sh3glb1	1192.53	-0.382826	0.161842	-2.36543	0.0180089			Npy	306.436	-0.548998	0.250835	-2.18869	0.0286195
	Coasy	201.996	0.584021	0.247019	2.36427	0.0180655			Zfyve9	2353.98	0.373923	0.170847	2.18865	0.0286225
	Gm44080	2.73075	-5.30335	2.24329	-2.36409	0.0180743			Colec12	53.2259	0.933591	0.426647	2.1882	0.0286547
	Gm22786	29.8673	-1.45035	0.613598	-2.36367	0.0180947			Haghl	514.746	-0.432447	0.197652	-2.18792	0.0286755
	H2afx	173.271	0.621026	0.262792	2.36318	0.0181189			Gspt1	1458.01	0.368148	0.168302	2.18743	0.0287114
	Snora70	249.604	-1.92343	0.81405	-2.36279	0.0181379			Alkbh8	638.701	0.417305	0.190811	2.187	0.0287425
	Wdr1	2338.66	0.398519	0.168681	2.36256	0.018149			Gm9754	11.124	-2.07329	0.948607	-2.18562	0.0288436
	Gm16287	7.52004	2.95816	1.25265	2.36152	0.0182001			Cask	1206.65	0.354379	0.162141	2.18562	0.0288436
	Med27	228.806	0.611036	0.258775	2.36126	0.0182129			Agfg2	801.3	-0.380164	0.173996	-2.1849	0.0288965
	Slc50a1	208.712	0.611359	0.258942	2.36099	0.0182264			Car4	318.91	-0.583011	0.266959	-2.18389	0.02897
	Zfp40	427.984	-0.486771	0.206228	-2.36036	0.0182574			Gm37534	107.309	0.728929	0.33382	2.1836	0.0289919
	Tifa	79.2854	-0.808854	0.3427	-2.36024	0.018263			Cntnap5c	1170.1	0.446363	0.204422	2.18354	0.0289962
	Ccdc85a	827.61	-0.40353	0.171053	-2.3591	0.0183194			Phf21b	71.539	-0.80763	0.369931	-2.18319	0.0290216
	Serinc2	146.741	0.66751	0.282956	2.35906	0.0183215			Exosc10	489.021	-0.465628	0.213347	-2.18249	0.0290731
	Pi4kb	694.485	0.468205	0.198493	2.3588	0.0183339			9530052C20Rik	8.95791	2.338	1.0715	2.182	0.0291099
	Gldc	542.878	-0.448283	0.190061	-2.35863	0.0183425			9430053O09Rik	225.808	0.581089	0.266326	2.18187	0.029119
	Vps35	4263.75	-0.389608	0.165195	-2.35848	0.0183501			Itga2	2.20868	-4.99714	2.29067	-2.18151	0.0291454
	Ptges3	1077.29	-0.467458	0.198239	-2.35805	0.0183712			Fn3k	188.115	-0.567169	0.260054	-2.18096	0.0291861
	Plekhg5	1391.73	0.524796	0.222643	2.35712	0.0184172			Zyg11b	5281.47	0.3457	0.158537	2.18057	0.029215
	Sh3bp5	1342.46	0.415918	0.17656	2.35567	0.0184891			Tfpt	144.663	-0.60591	0.27792	-2.18016	0.0292457
	Tmtc2	299.641	-0.521332	0.221339	-2.35536	0.0185048			Diaph2	688.703	0.423105	0.194087	2.17998	0.0292589
	Galnt18	623.8	0.452448	0.192144	2.35473	0.0185359			Inpp4b	134.418	0.637503	0.292488	2.17958	0.0292883
	Psmd2	2538.07	0.401697	0.1707	2.35324	0.0186108			Fbxo48	8.60246	2.28547	1.04878	2.17917	0.0293192
	Swt1	219.219	-0.566464	0.240752	-2.35289	0.018628			Cdk20	49.9324	-0.923041	0.423612	-2.17898	0.0293335
	Rnf13	1797.51	-0.407479	0.173185	-2.35285	0.0186301			Setx	1703.76	0.335931	0.154176	2.17888	0.0293406
	Nanos1	383.933	-0.525866	0.223644	-2.35135	0.0187055			Pdcl	482.668	0.451095	0.207072	2.17844	0.0293731
	Arhgef25	2522.38	0.404949	0.172267	2.35071	0.0187376			A330009N23Rik	112.411	-0.659868	0.302959	-2.17808	0.0294002
	Rab21	667.675	-0.414993	0.176595	-2.34997	0.0187751			Map9	2201	0.372545	0.171089	2.17749	0.0294437
	Zfp677	55.3417	-0.959251	0.408235	-2.34975	0.0187859			Prkca	6386.59	0.319685	0.14686	2.1768	0.0294955
	N4bp3	179.712	0.715346	0.304448	2.34965	0.0187911			Grhpr	172.177	-0.569774	0.261925	-2.17533	0.0296053
	Gpat4	962.758	0.448572	0.190912	2.34962	0.0187924			D430036J16Rik	128.316	0.625436	0.287522	2.17526	0.0296106
	Wnk3	1271.12	-0.403766	0.171862	-2.34936	0.0188059			Gpbp1	2480.99	0.443624	0.204006	2.17456	0.029663
	Tusc2	570.24	0.491713	0.209381	2.34841	0.0188536			Chml	113.251	0.65845	0.302806	2.1745	0.0296678
	Ctdspl2	761.81	-0.46587	0.198437	-2.3477	0.0188896			Pfdn6	334.055	-0.444452	0.204454	-2.17385	0.0297167
	Prdm10	212.08	0.583581	0.248591	2.34756	0.018897			Skiv2l2	1380.08	0.359113	0.165197	2.17384	0.0297171
	9830147E19Rik	61.0723	-0.908453	0.387109	-2.34677	0.0189371			Gm38031	38.4926	1.05165	0.483797	2.17375	0.029724
	Abcg2	318.633	-0.525379	0.223996	-2.34548	0.0190026			Fzd6	149.471	0.58196	0.267763	2.17342	0.0297489
	Arid4b	1215.84	-0.393778	0.167942	-2.34473	0.0190408			Mdp1	324.318	-0.492651	0.22668	-2.17333	0.0297552
	Ptk2b	9047.27	0.43484	0.185477	2.34444	0.0190558			Fem1c	583.715	0.396749	0.182587	2.17293	0.0297853
	Ankrd12	2259.86	-0.367294	0.156667	-2.34442	0.0190566			Gm9833	43.9385	1.01938	0.469247	2.17237	0.029828
	Slc30a1	604.409	-0.425974	0.181854	-2.34239	0.0191607			Gls	4626.72	0.36579	0.168398	2.17217	0.0298427
	Bche	63.1607	-0.945974	0.403881	-2.34221	0.0191698			Pgr	429.603	0.504342	0.232232	2.17171	0.0298772
	Cacna1d	679.236	0.466859	0.199386	2.34148	0.0192075			Cpd	2018.18	0.330453	0.152189	2.17133	0.0299065
	Ajap1	438.957	0.462455	0.197646	2.33981	0.0192935			Znrf2	383.984	0.429083	0.197627	2.17118	0.0299179
	Zdhhc20	1149.65	-0.384927	0.164538	-2.33945	0.0193121			Sfxn3	886.974	-0.358362	0.165055	-2.17118	0.0299179
	Gars	1409.38	0.428511	0.18319	2.33916	0.0193271			Ccdc28b	210.382	-0.513172	0.236392	-2.17085	0.0299424
	Mtch1	4474.56	0.358087	0.153235	2.33684	0.0194474			Pip5k1a	1146.02	-0.397553	0.183172	-2.17038	0.0299782
	Rasal1	938.448	0.41015	0.175548	2.3364	0.0194704			Gm3294	144.396	-0.614302	0.283164	-2.16942	0.0300507
	Atp13a3	1720.65	-0.390561	0.16723	-2.33548	0.0195185			Chm	1832	0.445446	0.205333	2.16938	0.0300536
	Ift20	480.015	0.508271	0.217639	2.33538	0.0195233			Slk	2033.96	0.347648	0.160321	2.16845	0.0301241
	Slc39a12	568.105	-0.444321	0.190275	-2.33515	0.0195355			Zfp882	194.74	0.544733	0.251338	2.16733	0.0302096
	Poldip3	920.389	0.39934	0.171035	2.33485	0.0195514			Slc8a1	6324.05	0.313288	0.144587	2.16679	0.0302512
	Dapk3	266.189	0.519423	0.222506	2.33442	0.0195737			Sos1	1042.66	0.359552	0.165967	2.16641	0.0302801
	Cdc42bpa	5204.83	-0.33575	0.14383	-2.33435	0.0195776			Fez1	2475.55	-0.372044	0.171857	-2.16485	0.0303994
	Coq5	323.324	0.529751	0.227019	2.33351	0.0196215			Zfp935	128.287	0.63964	0.295474	2.16479	0.0304038
	Dus3l	478.234	0.449572	0.192709	2.33291	0.019653			Agl	713.507	0.383204	0.177048	2.16441	0.0304331
	Whsc1	3319.05	-0.349013	0.149627	-2.33255	0.0196716			Pcbp3	242.687	-0.500129	0.231205	-2.16314	0.0305307
	Cog1	456.297	0.461336	0.197991	2.33008	0.0198018			Hsp90aa1	9266.96	0.370708	0.171412	2.16268	0.0305661
	Parp1	1831.79	0.406634	0.174526	2.32993	0.0198096			Ppp2r1a	4804.42	-0.318806	0.147461	-2.16197	0.0306206
	Surf4	822.229	0.417754	0.179418	2.32838	0.0198921			Nadk2	728.311	0.408063	0.188794	2.16142	0.0306627
	Uqcrc1	1622.43	0.388001	0.166647	2.32827	0.0198977			Osbpl11	525.031	-0.414643	0.19188	-2.16095	0.0306993
	Mtmr12	577.818	0.421995	0.181273	2.32796	0.0199144			Nyap2	811.419	0.387028	0.179123	2.16069	0.0307197
	Agfg2	801.3	0.407428	0.175043	2.32758	0.0199342			Gad2	1991.27	0.330807	0.153108	2.16061	0.0307251
	Kctd12	2748.42	-0.362245	0.155672	-2.32697	0.0199667			Twistnb	181.189	0.573214	0.265365	2.1601	0.030765
	Wwtr1	279.454	-0.508197	0.218548	-2.32533	0.0200543			Slc35c2	866.75	-0.375675	0.17394	-2.1598	0.0307882
	BC037034	416.26	0.464301	0.19976	2.32429	0.0201099			Pbx1	2654.89	0.326111	0.151011	2.15952	0.03081
	Otub2	687.769	0.601427	0.258912	2.3229	0.0201844			Hectd3	531.877	-0.409196	0.18957	-2.15855	0.0308854
	Spr	252.975	0.540784	0.232809	2.32287	0.0201863			Dab2	71.0711	0.797314	0.369415	2.15832	0.0309032
	Vcan	599.058	-0.465512	0.200501	-2.32175	0.0202466			Manbal	344.383	-0.440272	0.204029	-2.15789	0.0309364
	Impad1	2345.2	-0.416651	0.179457	-2.32174	0.0202471			Ermn	677.812	0.489842	0.22717	2.15628	0.0310615
	Kctd4	104.82	-0.872011	0.375648	-2.32135	0.0202677			Elmo2	2062.04	-0.34354	0.159325	-2.15622	0.0310668
	Ska2	274.269	-0.516258	0.222402	-2.32128	0.0202718			Ndufb7	367.787	-0.459549	0.213174	-2.15575	0.0311031
	Gnal	535.392	-0.443524	0.19113	-2.32053	0.020312			Ampd2	746.22	-0.392264	0.181994	-2.15536	0.0311336
	Cuedc2	769.411	0.427344	0.184158	2.32053	0.0203123			Ciz1	207.684	-0.514366	0.238771	-2.15422	0.0312229
	Creld1	562.997	0.437696	0.188666	2.31995	0.0203435			Tmpo	391.56	0.433355	0.20118	2.15407	0.0312347
	Neu1	330.623	0.513499	0.221382	2.31952	0.020367			Gpr34	263.649	0.495803	0.230179	2.15399	0.0312411
	Kcnj9	553.153	0.512621	0.221044	2.31909	0.0203903			Fosb	63.4693	-0.852864	0.396104	-2.15313	0.0313083
	Prcc	358.531	0.479218	0.206665	2.31881	0.0204052			Entpd6	558.707	-0.396457	0.184176	-2.1526	0.0313499
	Asb3	491.612	-0.482558	0.208152	-2.3183	0.0204332			Tial1	1273.72	0.342114	0.158977	2.15197	0.0313996
	Zkscan6	234.841	0.56754	0.244862	2.31779	0.0204605			Porcn	475.933	-0.407417	0.189575	-2.1491	0.0316263
	Mad2l1bp	59.7469	1.05668	0.455974	2.31741	0.0204816			Fos	208.586	-1.50103	0.698569	-2.14872	0.0316564
	Klc2	1927.16	0.417203	0.180069	2.3169	0.0205091			Ndufs2	1969.46	-0.369135	0.171823	-2.14835	0.0316863
	Dlg1	1201.42	-0.409096	0.176673	-2.31556	0.0205823			Tmed4	715.051	-0.429804	0.200087	-2.14808	0.0317071
	Trpt1	68.1446	0.87643	0.37852	2.31541	0.0205904			Rrm2b	643.806	0.424456	0.1976	2.14806	0.0317092
	Cuta	215.477	0.661503	0.28584	2.31424	0.0206543			Mettl7a1	281.297	-0.524992	0.244413	-2.14797	0.031716
	Igfbp4	1893.49	0.400584	0.173118	2.31393	0.0206715			Tesc	331.725	-0.500203	0.232904	-2.14768	0.0317392
	1810043G02Rik	169.95	0.587145	0.253762	2.31376	0.0206809			P4ha1	965.752	-0.480458	0.223755	-2.14725	0.0317731
	Polr2f	270.889	0.625251	0.270249	2.31361	0.0206889			Camk2b	13195.4	-0.309769	0.144283	-2.14696	0.0317965
	Nrp1	1463.52	0.445382	0.192509	2.31356	0.020692			Zfp709	309.114	0.499353	0.232735	2.14559	0.031906
	Anxa4	29.5026	-1.26805	0.54823	-2.31298	0.0207235			Herpud1	446.091	-0.405353	0.18899	-2.14484	0.0319657
	Ehd3	828.782	0.419788	0.18157	2.31199	0.0207781			Dtd1	456.857	-0.487153	0.227137	-2.14475	0.0319728
	Atr	399.367	-0.466861	0.201979	-2.31144	0.0208086			Prkcg	6667.45	-0.331018	0.154343	-2.14469	0.0319776
	Alg6	159.94	-0.639971	0.276903	-2.31117	0.0208234			Gm42893	11.8251	1.90122	0.886752	2.14403	0.0320304
	Nphp4	289.955	0.589281	0.254972	2.31116	0.0208242			Gba2	939.4	-0.363724	0.169648	-2.14399	0.032034
	Sos1	1042.66	-0.384782	0.166572	-2.31001	0.0208877			Zbtb17	306.796	-0.469688	0.219101	-2.14371	0.0320565
	Mtmr10	281.353	-0.520537	0.225494	-2.30843	0.0209755			Nr3c1	2818.29	0.376132	0.175474	2.14352	0.0320717
	Psmd7	757.372	0.541921	0.234765	2.30835	0.0209795			Smpd3	1269.68	-0.358933	0.167502	-2.14285	0.0321249
	Col11a1	445.458	0.489065	0.212006	2.30685	0.0210634			Trmt1	495.675	-0.44443	0.207416	-2.1427	0.0321369
	2410002F23Rik	413.326	0.460184	0.199584	2.30571	0.0211267			Gstp1	589.3	-0.405934	0.189471	-2.14246	0.0321562
	Cxx1c	340.702	0.502042	0.217739	2.3057	0.0211274			Gm43046	213.878	0.583531	0.272509	2.14132	0.0322479
	Fbxo21	1569.96	0.371971	0.161346	2.30543	0.0211424			Gm25776	411.537	1.1732	0.547961	2.14102	0.0322722
	Hpgds	93.2992	-0.776825	0.336978	-2.30527	0.0211515			Kcnma1	2594.17	0.324507	0.15158	2.14084	0.0322871
	Tmem63c	375.436	0.462053	0.200455	2.30503	0.0211652			Uhrf1bp1l	2349.85	0.328744	0.153574	2.14062	0.0323051
	Tmem63a	302.952	-0.728946	0.316283	-2.30473	0.0211818			Nudt21	411.698	0.457108	0.213594	2.14008	0.0323484
	Cables2	256.892	0.522582	0.227018	2.30194	0.0213384			Rrnad1	250.98	-0.503381	0.235304	-2.13928	0.0324128
	Gm10118	11.6697	-2.01227	0.874895	-2.30001	0.0214475			Gm13157	38.3032	1.07004	0.500279	2.13889	0.032445
	Gtf2a1	1136.88	-0.391878	0.170389	-2.2999	0.0214537			0610010F05Rik	825.427	0.433331	0.202633	2.13851	0.0324757
	Usp6nl	251.974	-0.575386	0.250257	-2.29917	0.021495			Ddx39	137.15	-0.610247	0.285393	-2.13827	0.0324951
	Aip	616.884	0.463335	0.201564	2.29871	0.0215216			Usb1	83.1524	-0.760596	0.355762	-2.13794	0.0325218
	Supt5	1155.89	0.375993	0.163608	2.29813	0.0215546			Ubxn2a	650.588	0.41607	0.194629	2.13776	0.0325365
	Nudt21	411.698	-0.49339	0.214708	-2.29796	0.0215639			Odf2	668.529	-0.388144	0.181586	-2.13753	0.0325552
	Egr4	365.753	0.576056	0.250681	2.29796	0.0215639			Fgf14	791.838	0.459446	0.214962	2.13734	0.0325705
	Dgkg	2392.29	0.347365	0.151166	2.2979	0.0215674			Mst1r	26.479	-1.24936	0.585048	-2.13549	0.0327209
	Stk3	408.667	-0.460033	0.200218	-2.29766	0.021581			Tnpo1	1661.88	0.35143	0.164613	2.13489	0.0327698
	Rap2c	502.209	-0.448038	0.19501	-2.29752	0.0215892			Ctgf	37.2993	-1.03821	0.486536	-2.13388	0.0328527
	Slc6a7	188.264	0.568954	0.247712	2.29684	0.0216279			Ccdc88c	905.063	-0.405842	0.190212	-2.13363	0.0328729
	Lima1	145.078	-0.63788	0.277801	-2.29618	0.0216657			Ptp4a1	421.517	0.452753	0.212268	2.13293	0.0329305
	B230354K17Rik	317.627	-0.518301	0.225803	-2.29537	0.0217121			Phf23	295.141	-0.533449	0.25011	-2.13286	0.032936
	Phip	2401.47	-0.409594	0.178504	-2.29459	0.0217565			Aars	1729.31	-0.340448	0.159634	-2.13269	0.0329506
	Ankmy2	680.979	0.471624	0.205562	2.29432	0.0217722			Mpi	411.849	-0.441385	0.20697	-2.1326	0.0329572
	Zfp758	479.147	-0.524178	0.228527	-2.29372	0.0218063			Trib1	227.325	-0.633961	0.297301	-2.13238	0.0329753
	Dpm2	242.202	0.61948	0.270149	2.29311	0.0218418			Maged1	5781.85	-0.371557	0.174335	-2.13128	0.0330658
	Gramd1a	780.047	0.432919	0.188807	2.29292	0.0218524			Wapl	1814.93	0.36166	0.169722	2.1309	0.0330977
	Mysm1	893.346	-0.426501	0.186052	-2.29237	0.0218841			Paf1	370.382	-0.428164	0.200973	-2.13045	0.0331345
	Zfp414	89.7718	0.767075	0.334636	2.29226	0.0218904			Smurf1	685.598	-0.393596	0.184876	-2.12898	0.0332563
	Spred1	3017.9	-0.417454	0.182229	-2.29082	0.0219737			Pdzd8	1296.76	0.334444	0.157096	2.12891	0.0332616
	Kctd12b	71.2021	-0.834764	0.364478	-2.2903	0.022004			Megf10	442.576	0.496505	0.233262	2.12853	0.0332929
	Myoc	6.47298	-3.59241	1.56891	-2.28974	0.0220361			Ddx31	117.005	-0.677997	0.318606	-2.12801	0.0333363
	Ndor1	301.506	0.507286	0.221575	2.28945	0.022053			Ablim3	259.605	-0.503241	0.236554	-2.12738	0.0333883
	Jam2	481.616	-0.481999	0.210571	-2.28901	0.0220788			Zfp821	332.906	-0.441806	0.207684	-2.1273	0.0333953
	1810026B05Rik	299.647	-0.526496	0.230025	-2.28886	0.0220872			Aplp1	9542.7	-0.329687	0.154986	-2.12721	0.0334024
	Evi2a	181.357	-0.677871	0.296174	-2.28876	0.0220933			Zdhhc24	215.543	-0.500382	0.235314	-2.12645	0.0334659
	Ranbp3	621.552	0.422226	0.184511	2.28835	0.0221169			Map1b	13364.8	0.309277	0.145466	2.12611	0.033494
	Gm29083	2.6439	-4.91662	2.14884	-2.28803	0.0221355			Hhex	14.4941	1.94554	0.91579	2.12444	0.0336337
	Gm14403	124.222	-0.67159	0.293596	-2.28746	0.0221691			Opcml	4945.24	0.315606	0.148593	2.12396	0.0336736
	Gm25852	21.7392	-1.66685	0.728717	-2.28738	0.0221739			Hmces	120.023	-0.615369	0.289771	-2.12364	0.0337004
	Gm43648	63.0402	-0.946068	0.413687	-2.28692	0.0222006			Ccdc64	444.849	-0.424663	0.199976	-2.12357	0.0337062
	Pnrc2	579.514	-0.433566	0.189638	-2.28628	0.0222379			Pfkp	1700.94	-0.368183	0.173444	-2.12278	0.0337727
	Sirt7	228.402	0.536575	0.23472	2.28602	0.0222529			Haus3	101.758	0.676859	0.318922	2.12233	0.0338098
	Cdk13	1152.7	-0.386554	0.169116	-2.28573	0.0222702			Gm43789	90.6917	0.738327	0.348075	2.12117	0.0339075
	Fgfr2	552.066	-0.607653	0.265891	-2.28535	0.0222923			Rps6ka3	504.303	0.46748	0.220416	2.1209	0.0339305
	Plpp7	191.169	0.61088	0.267311	2.28528	0.0222963			Apc	4792.62	0.311368	0.146811	2.12088	0.0339316
	Mllt11	2657.47	0.574963	0.251597	2.28525	0.022298			Hcn1	1437.53	0.337023	0.158917	2.12074	0.0339434
	Zbtb44	880.795	-0.40293	0.176341	-2.28495	0.0223155			Slc25a11	856.204	-0.414448	0.195441	-2.12058	0.0339574
	Parp4	69.9698	-0.847656	0.370973	-2.28495	0.0223157			Prkar1b	4263.48	-0.309377	0.145914	-2.12027	0.0339833
	Hspbp1	735.971	0.421864	0.184637	2.28484	0.0223225			Nubp2	211.025	-0.535924	0.252788	-2.12005	0.0340016
	Nat14	853.854	0.445925	0.195281	2.28351	0.0224006			Mtch1	4474.56	-0.324379	0.153018	-2.11988	0.0340161
	Brap	771.096	0.419513	0.183743	2.28315	0.0224216			Alas1	612.321	-0.408145	0.192539	-2.1198	0.0340227
	Amph	2846.91	0.40132	0.175778	2.28311	0.0224239			Rce1	149.872	-0.558334	0.263408	-2.11965	0.0340356
	Zbtb33	882.48	-0.475865	0.20851	-2.28221	0.0224769			Kdm6a	539.713	0.418238	0.197395	2.11879	0.0341084
	Fzr1	504.019	0.460192	0.20166	2.28202	0.0224884			Poldip2	776.242	-0.41075	0.193986	-2.11743	0.0342236
	Dgcr14	205.277	0.559095	0.245022	2.28182	0.0225			Asb3	491.612	0.43846	0.207211	2.11601	0.0343438
	Pgm2	779.788	0.456236	0.199978	2.28144	0.0225227			Aacs	389.182	-0.430443	0.203438	-2.11584	0.0343585
	mt-Tq	108.017	-0.746778	0.327414	-2.28084	0.0225581			Chd1l	157.74	-0.573795	0.271237	-2.11548	0.034389
	Atp6v1f	768.332	0.478201	0.209792	2.27941	0.0226427			Zfp335	339.333	-0.494886	0.234008	-2.11482	0.034445
	Lin7c	2620.27	-0.490508	0.215191	-2.27941	0.0226428			Bub3	777.765	-0.465395	0.220085	-2.11461	0.0344633
	Yars	926.849	0.410753	0.180206	2.27935	0.0226462			Cpne3	295.47	0.450819	0.213233	2.11421	0.0344973
	Fn1	412.487	-0.50939	0.223506	-2.27908	0.0226621			Sqstm1	3557.24	-0.322449	0.152616	-2.11281	0.0346171
	Dcakd	401.397	0.445568	0.195524	2.27883	0.0226769			Egr3	463.078	-0.441622	0.209084	-2.11217	0.0346716
	Ptp4a2	2033.64	-0.372151	0.163325	-2.27859	0.0226915			Mtfr1l	592.067	-0.451879	0.214176	-2.10984	0.0348717
	Hint3	199.821	-0.581815	0.255449	-2.27762	0.0227494			Enah	2846.95	0.336377	0.159454	2.10955	0.0348969
	Atg9a	589.163	0.419713	0.184286	2.27751	0.0227561			Tmem130	1123.3	-0.354868	0.168267	-2.10896	0.0349483
	Sypl	623.827	-0.439965	0.193196	-2.2773	0.0227684			Lin7c	2620.27	0.453421	0.215013	2.1088	0.0349615
	Sacs	3713.35	-0.360688	0.158394	-2.27716	0.0227765			Dio2	1009	0.371009	0.175947	2.10864	0.0349753
	Syngr3	1068.24	0.439644	0.19309	2.27688	0.0227934			Wdr18	485.501	-0.418134	0.198332	-2.10826	0.0350087
	Arg2	35.7577	1.46169	0.642225	2.27598	0.0228474			Naa30	917.08	0.372733	0.176808	2.10812	0.035021
	Rab7b	19.2647	-1.5006	0.659527	-2.27527	0.0228897			Smarcal1	737.16	-0.378378	0.179514	-2.10779	0.0350496
	Rps21	1778.57	-0.361116	0.158743	-2.27485	0.0229151			Dedd	285.255	-0.465509	0.221128	-2.10515	0.0352779
	Sned1	125.579	-0.738608	0.324694	-2.27478	0.0229191			Sepw1	5306.67	-0.333668	0.158545	-2.10457	0.035329
	5330434G04Rik	781.501	-0.455008	0.200101	-2.27389	0.0229729			Erap1	156.27	0.568932	0.270413	2.10394	0.035384
	Slc25a13	30.9438	-1.29953	0.57157	-2.27362	0.022989			Ivd	904.733	-0.353584	0.168078	-2.10369	0.0354051
	Cyb561d1	241.361	0.560357	0.246543	2.27286	0.0230347			Gm17249	8.63591	2.23623	1.06306	2.10357	0.0354159
	Pcbp3	242.687	0.53136	0.233876	2.27198	0.0230879			Trappc8	1268.93	0.347233	0.165113	2.103	0.0354654
	Gtpbp3	247.911	0.509946	0.224492	2.27156	0.0231133			Rnf114	587.226	-0.38972	0.185323	-2.10293	0.0354722
	Gm24447	65.2826	-1.00484	0.442413	-2.27127	0.0231304			Has1	2.50404	-4.9131	2.33638	-2.10287	0.0354769
	Cxx1b	219.816	0.540823	0.238117	2.27125	0.023132			Fam208b	880.376	0.395313	0.187991	2.10284	0.0354801
	Pfdn6	334.055	0.469132	0.206578	2.27096	0.0231491			Gm14403	124.222	0.612357	0.291227	2.10268	0.0354939
	Lsm4	217.936	0.547662	0.241165	2.2709	0.0231529			Dok3	51.8856	-0.909519	0.432668	-2.10211	0.0355432
	Rassf2	772.272	-0.536519	0.236262	-2.27086	0.0231554			Plaa	751.356	0.398248	0.189457	2.10205	0.035549
	Slc25a46	1740.39	-0.373818	0.16475	-2.269	0.0232684			Map3k2	1166.57	0.353703	0.168277	2.10192	0.0355606
	Qpct	97.7054	-0.733102	0.323227	-2.26807	0.0233247			Tomm40	552.076	-0.401547	0.191047	-2.10182	0.0355687
	Lrrfip1	701.049	0.394857	0.174128	2.26763	0.023352			D10Jhu81e	574.434	-0.412529	0.196321	-2.10129	0.0356151
	Hspa12a	3257.68	0.366447	0.16165	2.26692	0.0233954			Mysm1	893.346	0.389621	0.185448	2.10097	0.0356436
	Flnb	1486.2	0.417018	0.183971	2.26676	0.0234046			Gnal	535.392	0.399409	0.190184	2.10011	0.0357189
	Scd1	1175.77	-0.514129	0.226835	-2.26654	0.0234184			Mtf1	418.529	-0.427323	0.203625	-2.09858	0.035854
	Gpatch1	317.93	0.504257	0.222557	2.26575	0.0234669			Unc5d	142.202	0.613543	0.292431	2.09808	0.0358981
	Pomgnt2	264.358	0.541801	0.23917	2.26534	0.0234918			BC037034	416.26	-0.415099	0.197874	-2.0978	0.0359229
	Smyd2	326.267	0.51876	0.229285	2.26252	0.0236654			Dnase1l2	37.6409	-1.02029	0.486455	-2.09739	0.0359587
	Cdv3	456.493	-0.443201	0.195927	-2.26207	0.0236928			Mga	1979.33	0.34828	0.166236	2.0951	0.0361625
	Plekha1	1639.13	-0.361295	0.159729	-2.26193	0.023702			Eps15	8868.32	0.386443	0.184551	2.09397	0.036263
	D3Ertd254e	719.857	-0.410512	0.181489	-2.26191	0.023703			Hid1	874.239	-0.35921	0.171568	-2.09369	0.0362877
	Auh	589.374	0.459669	0.203248	2.26162	0.0237211			Selt	3179.13	0.358968	0.171465	2.09354	0.0363012
	Fgf14	791.838	-0.487337	0.215562	-2.26078	0.0237729			Prr3	167.084	-0.550031	0.262731	-2.09351	0.0363036
	Gm14418	45.9202	-0.999516	0.442231	-2.26017	0.0238109			Tuba1a	2483.17	-0.382056	0.182554	-2.09284	0.0363634
	Exoc7	562.13	0.425849	0.188462	2.2596	0.023846			Zkscan16	750.654	0.420502	0.201027	2.09177	0.036459
	Urb2	287.528	0.505868	0.223961	2.25873	0.0238999			Gm42446	71.3516	0.758232	0.362532	2.09149	0.0364843
	Wbscr22	219.638	0.559685	0.247858	2.25809	0.0239402			1810043G02Rik	169.95	-0.522532	0.24989	-2.09105	0.0365236
	Fnip1	1822.16	-0.413263	0.183015	-2.25808	0.0239408			G6pdx	275.861	-0.510704	0.24424	-2.09099	0.036529
	Zfp442	128.598	-0.72001	0.319169	-2.25589	0.0240776			Cyb561	406.417	-0.43695	0.208973	-2.09094	0.0365334
	Sez6	2219.74	0.475885	0.210986	2.25553	0.0241003			E230001N04Rik	19.7209	-1.47219	0.704086	-2.09092	0.036535
	Coro7	592.03	0.477887	0.211876	2.2555	0.0241019			Wdr31	52.3649	-0.866875	0.414613	-2.0908	0.0365457
	Zdhhc14	489.345	0.430278	0.190788	2.25527	0.0241167			Shisa7	6.87655	-2.78222	1.33088	-2.09051	0.0365719
	Aacs	389.182	0.462952	0.205317	2.25482	0.0241447			Nabp1	177.464	0.632422	0.302545	2.09034	0.0365871
	Polr3a	509.51	0.422177	0.18724	2.25473	0.0241502			Abcd2	622.444	0.409994	0.196186	2.08983	0.0366335
	Mettl10	242.062	-0.528406	0.234476	-2.25356	0.0242238			Mir551b	6.67171	2.7597	1.32064	2.08966	0.0366484
	Bub3	777.765	0.497683	0.220978	2.25218	0.0243109			Camk2d	259.832	0.472527	0.22614	2.08953	0.0366597
	Sh3gl2	2488.99	0.406137	0.180343	2.25202	0.0243208			Zkscan8	706.795	0.434815	0.208211	2.08834	0.036767
	Cachd1	680.244	0.408917	0.181596	2.2518	0.0243352			Gpr137	648.779	-0.37722	0.180721	-2.08731	0.03686
	Hemk1	103.109	0.710633	0.315651	2.25132	0.0243652			Kcnip2	1862.51	-0.334671	0.160337	-2.08729	0.0368616
	Mir1188	34.1277	1.13721	0.505339	2.25039	0.0244245			Plcb4	311.381	0.442612	0.212065	2.08716	0.0368739
	Mrps26	365.186	0.460478	0.204649	2.25009	0.0244432			Grin1	6571.66	-0.33776	0.161866	-2.08667	0.0369181
	Eif5a2	1131.34	-0.405352	0.180237	-2.24899	0.0245132			Man1a2	2251	0.340842	0.163442	2.08539	0.0370336
	Nubp2	211.025	0.574425	0.25569	2.24656	0.0246679			Gpr20	1.98273	-5.00226	2.39931	-2.08487	0.0370808
	Svop	1622.3	0.380042	0.169224	2.24579	0.0247177			Gm42972	97.4292	0.747387	0.358603	2.08417	0.037145
	Synj2bp	684.024	-0.42843	0.190835	-2.24503	0.0247664			Wipf1	158.322	0.620141	0.297551	2.08415	0.0371468
	Ifitm10	276.368	0.484636	0.215924	2.24447	0.0248023			Rnf11	2705.3	0.353711	0.169745	2.08378	0.0371805
	Gna13	1238.93	-0.360217	0.160529	-2.24393	0.0248367			Mul1	477.184	-0.399919	0.192034	-2.08254	0.0372929
	Bckdk	359.081	0.47162	0.210191	2.24377	0.0248472			Otub2	687.769	-0.537176	0.257947	-2.0825	0.0372966
	Tsc22d3	1051.28	-0.380658	0.169657	-2.24368	0.0248527			Taf1c	103.978	-0.677395	0.325446	-2.08143	0.0373943
	Manea	685.28	-0.436645	0.194613	-2.24365	0.0248548			Med22	295.39	-0.51634	0.248147	-2.08078	0.0374541
	Kcnt2	1155.15	-0.401346	0.178912	-2.24326	0.0248801			Maml2	127.359	0.6356	0.305654	2.07948	0.0375737
	Fam212b	1532.32	0.352395	0.157103	2.24309	0.024891			Mlh3	609.828	0.420763	0.202364	2.07923	0.037596
	Lin37	126.151	0.657464	0.293173	2.24258	0.024924			Rras2	335.036	0.452062	0.217431	2.07911	0.0376072
	Casp3	75.1586	-0.80765	0.360286	-2.24169	0.0249816			Kdelr2	291.483	-0.475659	0.229003	-2.07709	0.0377937
	Snora16a	62.4659	-1.19918	0.535002	-2.24144	0.0249973			Nemf	927.397	0.362255	0.174507	2.07587	0.0379061
	Smad7	442.555	-0.560488	0.250118	-2.24089	0.025033			Gm37569	25.2218	1.28749	0.620577	2.07466	0.0380178
	Rc3h1	1402.82	-0.365645	0.163171	-2.24087	0.0250345			Nop16	151.229	-0.55364	0.266899	-2.07434	0.0380476
	Tubgcp2	373.5	0.46432	0.207319	2.23964	0.0251145			Gm22543	19.1648	1.4039	0.677118	2.07335	0.0381396
	Hnmt	612.282	-0.455583	0.20344	-2.23939	0.0251303			Gm20692	2.41422	-4.61351	2.22608	-2.07248	0.0382207
	Rnf41	1003.34	0.409996	0.183089	2.23932	0.0251352			B4gat1	1062.94	-0.349711	0.168798	-2.07177	0.0382871
	Cadm1	1632.31	-0.357014	0.159465	-2.23883	0.0251668			Mknk1	260.015	-0.472268	0.227955	-2.07176	0.0382875
	Ndufaf3	367.236	0.525404	0.234704	2.23858	0.0251831			Ndufb10	596.716	-0.388733	0.187636	-2.07174	0.0382898
	Ntng1	72.3601	-0.861259	0.384774	-2.23835	0.0251983			Pign	420.386	0.422275	0.203916	2.07083	0.0383748
	Lrrc14	261.789	0.517837	0.231524	2.23665	0.0253095			Trpc1	948.928	0.359449	0.173609	2.07045	0.0384101
	Rabggta	532.348	0.456387	0.204152	2.23553	0.0253825			Dennd6b	341.063	-0.462165	0.223248	-2.07018	0.0384351
	Cox10	206.215	0.531384	0.237719	2.23534	0.0253951			Apoe	5987.72	-0.321455	0.155282	-2.07014	0.0384395
	Ranbp2	5559.66	-0.412065	0.184383	-2.23483	0.0254285			6330419E04Rik	90.3777	0.683077	0.329997	2.06995	0.0384572
	Slc1a1	2482.97	0.373351	0.167076	2.23463	0.0254419			Gpr63	678.602	0.404963	0.195686	2.06946	0.0385029
	Mxd3	7.07434	3.2351	1.44854	2.23335	0.0255259			Sfr1	590.495	-0.560535	0.270867	-2.06941	0.038508
	Cox6c	2745.11	-0.336903	0.150869	-2.23309	0.0255433			Cyp46a1	1064.43	-0.354209	0.171176	-2.06927	0.038521
	Glrx5	243.721	0.51563	0.231168	2.23054	0.0257118			Atp5g1	727.964	-0.420577	0.203338	-2.06836	0.0386061
	Lman2	1205.3	0.396731	0.177904	2.23002	0.0257458			Pfkm	2674.36	-0.339213	0.16402	-2.06812	0.0386291
	Mapk1ip1	271.815	0.516494	0.231648	2.22965	0.0257707			Zdhhc4	181.219	-0.524603	0.253826	-2.06678	0.0387546
	Xab2	411.069	0.439961	0.197458	2.22813	0.0258718			A830019P07Rik	13.6592	1.66236	0.804565	2.06616	0.0388137
	Gm37964	58.6641	-0.896859	0.402859	-2.22623	0.0259985			Gm42973	77.963	0.76907	0.372254	2.06598	0.0388302
	Cenpq	55.5965	-0.904336	0.406264	-2.22598	0.0260155			Itsn2	1492.16	0.326501	0.158051	2.06579	0.0388479
	Tspan15	179.266	-0.620538	0.27879	-2.22583	0.0260257			Cdk5	934.059	-0.369989	0.179107	-2.06575	0.0388523
	Fbxo44	737.798	0.405996	0.182411	2.22572	0.0260329			D130040H23Rik	139.352	0.607828	0.294247	2.06571	0.0388558
	Tmf1	1283	-0.356715	0.160389	-2.22406	0.0261445			Hnrnpm	1087.47	-0.347598	0.168283	-2.06555	0.038871
	Gm10033	46.2414	-0.990549	0.445497	-2.22347	0.0261841			Cntn3	306.344	0.448372	0.217122	2.06506	0.0389169
	Lysmd3	246.417	-0.55246	0.248494	-2.22323	0.0262002			Eif6	332.131	-0.448762	0.217427	-2.06397	0.0390207
	Snrpa1	192.069	0.642219	0.288942	2.22266	0.0262387			C4a	15.5829	-1.5414	0.746855	-2.06386	0.0390312
	Vamp7	1050.46	-0.453721	0.204144	-2.22255	0.0262459			Ankzf1	281.675	-0.473462	0.229455	-2.06342	0.0390731
	Rassf8	161.793	-0.723604	0.325666	-2.22192	0.0262889			Lime1	339.693	-0.440672	0.213588	-2.06318	0.0390953
	Enpp4	479.78	-0.42531	0.191475	-2.22123	0.0263356			Pcdh9	2866.11	0.335089	0.162504	2.06204	0.0392036
	Zfp26	914.142	-0.463271	0.208654	-2.22029	0.0263993			Rnf208	416.766	-0.510605	0.247685	-2.06151	0.039254
	Sf3b3	1157.59	0.404712	0.182305	2.21997	0.026421			Tut1	187.585	-0.520354	0.252545	-2.06045	0.0393559
	Pcdha2	33.1687	1.20062	0.54092	2.21959	0.0264466			Ctdspl2	761.81	0.407477	0.197826	2.05978	0.03942
	Gm17111	3.81703	-4.30557	1.94026	-2.21907	0.0264819			Prrt2	1657.06	-0.372137	0.180701	-2.05941	0.0394553
	Kansl1l	619.084	-0.419497	0.189052	-2.21895	0.0264901			Dpp10	456.577	0.392789	0.190778	2.05888	0.0395062
	Mtor	1614.9	0.358885	0.161783	2.21831	0.0265337			Nlgn1	2732.26	0.354723	0.172306	2.05868	0.0395248
	Yipf3	453.12	0.464147	0.209264	2.21799	0.0265553			Trim33	1716.8	0.353774	0.171887	2.05818	0.0395725
	Lime1	339.693	0.478358	0.215672	2.21799	0.0265555			Tceb2	787.307	-0.385708	0.187431	-2.05787	0.0396024
	Cald1	213.137	-0.525891	0.237349	-2.21569	0.0267129			Fastkd2	500.841	0.443318	0.21556	2.05659	0.0397256
	Mtmr7	754.686	0.476763	0.215301	2.2144	0.026801			Cdh7	211.893	0.502517	0.24449	2.05537	0.0398433
	Jmjd8	305.039	0.496082	0.224038	2.21428	0.0268098			Svop	1622.3	-0.34668	0.168681	-2.05524	0.0398554
	Mmp9	4.28531	4.10613	1.85525	2.21324	0.026881			Flot1	493.624	-0.41851	0.203811	-2.05342	0.0400318
	Brcc3	774.348	-0.416775	0.188312	-2.21321	0.0268831			Traf2	121.017	-0.596992	0.290895	-2.05226	0.0401446
	Wdr45	334.477	0.506536	0.228874	2.21316	0.0268864			Esyt2	1802.63	0.321285	0.156559	2.05216	0.0401538
	Dnajc11	596.302	0.431356	0.19496	2.21254	0.0269296			Capn3	55.7199	0.832438	0.405734	2.05169	0.0402
	6720427I07Rik	342.938	-0.509529	0.230308	-2.21238	0.0269405			Tmem240	157.041	-0.541447	0.263913	-2.05162	0.0402071
	Zmynd15	2.79182	-4.88994	2.21062	-2.21202	0.0269653			Neat1	639.414	0.556187	0.271114	2.05149	0.0402191
	Arhgef3	1850.59	0.436484	0.197326	2.212	0.0269666			Rab11b	937.042	-0.351702	0.171438	-2.05147	0.0402207
	Thop1	326.96	0.5297	0.239624	2.21055	0.0270671			B4galt2	659.733	-0.371164	0.180951	-2.05119	0.0402483
	Zfp935	128.287	-0.658862	0.298083	-2.21033	0.0270824			Ube2n	1554.41	0.360464	0.175798	2.05045	0.0403209
	Cabp1	381.647	0.553393	0.250385	2.21017	0.0270936			Pds5b	3661.64	0.385501	0.188021	2.05031	0.0403342
	Ogdhl	1188.4	0.369931	0.167383	2.21009	0.027099			Snora69	11.297	2.42202	1.18149	2.04997	0.040367
	Nipal4	38.2071	-1.11886	0.506406	-2.20941	0.027146			Erlec1	491.877	0.384376	0.187508	2.04992	0.0403724
	Kcnj10	1452.04	-0.422082	0.191086	-2.20886	0.0271841			Paip1	1348.19	0.382262	0.186593	2.04864	0.040497
	Zbtb26	190.303	-0.540893	0.244939	-2.20828	0.0272248			Gm7265	76.1023	0.729005	0.355921	2.04822	0.0405383
	Gm16299	20.3874	-1.61678	0.732651	-2.20675	0.0273314			Dus1l	255.556	-0.464356	0.226738	-2.04798	0.0405617
	Tbc1d1	1349.11	0.354986	0.160935	2.20577	0.0273999			Cdipt	1031.6	-0.405534	0.19821	-2.04598	0.0407582
	Rdx	919.63	-0.378383	0.171551	-2.20566	0.0274081			Trpm3	410.701	0.467688	0.228627	2.04563	0.0407925
	Gm37298	101.394	-0.768603	0.348473	-2.20563	0.0274096			Gm14420	140.498	0.578459	0.282814	2.04537	0.040818
	Tjp2	276.299	-0.660081	0.299354	-2.20501	0.0274531			Mrps18a	284.861	-0.459184	0.224508	-2.04529	0.0408259
	Eif2s2	636.965	-0.443368	0.201078	-2.20495	0.0274574			Dazl	129.798	0.601708	0.294208	2.04518	0.0408376
	Ankrd28	1505.55	-0.367231	0.166654	-2.20356	0.0275556			Dnajb9	534.901	0.385203	0.188379	2.04484	0.040871
	Aaas	90.5661	0.760547	0.34515	2.20353	0.0275576			Chid1	701.103	-0.401383	0.196463	-2.04305	0.0410478
	Adi1	149.311	-0.596762	0.270898	-2.2029	0.0276015			Klhl24	1745.86	0.329483	0.161273	2.04301	0.0410517
	L1cam	1036.76	0.372995	0.16942	2.2016	0.0276937			Gm37310	39.207	1.01527	0.497127	2.04227	0.0411247
	Gm6225	5.48841	3.22351	1.46431	2.20139	0.0277085			Oaz1	577.202	-0.366774	0.17965	-2.04161	0.0411903
	Zzz3	1148.48	-0.354509	0.161081	-2.20081	0.0277498			Med10	485.912	-0.505616	0.247692	-2.04131	0.0412203
	Cdh7	211.893	-0.542078	0.246318	-2.20072	0.0277555			Brinp1	3319.71	-0.307701	0.150757	-2.04103	0.0412476
	Amigo2	163.034	2.03656	0.925836	2.1997	0.0278282			Zfp97	51.0609	0.845251	0.414198	2.04069	0.0412815
	Hnrnpd	1453.26	-0.354603	0.161209	-2.19965	0.0278319			Tceal6	315.399	-0.468865	0.229771	-2.04057	0.0412937
	Trappc12	831.37	0.421957	0.191836	2.19957	0.0278377			Abcc9	152.232	0.563969	0.276404	2.04038	0.0413128
	Mtx1	224.75	0.556292	0.252942	2.19929	0.0278572			Rps19bp1	142.042	-0.566399	0.27764	-2.04005	0.0413455
	Kat5	438.014	0.435536	0.198089	2.19869	0.0278998			Slc16a1	1078.03	0.332692	0.163094	2.03988	0.0413628
	Tmem222	752.06	0.424299	0.193077	2.19757	0.02798			Gm42481	13.9525	1.6757	0.821525	2.03974	0.0413759
	Trim35	2463.39	0.331451	0.150866	2.19699	0.0280213			Prpf6	765.295	-0.413904	0.202933	-2.03961	0.0413888
	Pqlc1	258.81	0.528782	0.240765	2.19626	0.0280733			Cdc25b	234.959	-0.492842	0.241638	-2.03959	0.0413914
	Celf3	921.903	0.452284	0.205979	2.19577	0.0281082			E130309D02Rik	168.989	-0.526839	0.258462	-2.03836	0.0415136
	Dtd1	456.857	0.501799	0.228531	2.19576	0.0281091			Bex1	443.874	-0.450819	0.221237	-2.03772	0.0415783
	Bex4	76.7345	0.796697	0.362914	2.19528	0.0281437			Mzt2	188.566	-0.495699	0.243295	-2.03744	0.041606
	Fam120aos	144.418	-0.59555	0.271491	-2.19363	0.0282623			Gm43869	96.0007	0.704266	0.345664	2.03743	0.0416069
	Fam131a	6018.57	0.336859	0.153581	2.19336	0.0282811			Ndor1	301.506	-0.446385	0.219132	-2.03706	0.0416438
	Pxmp4	104.923	0.689478	0.314439	2.19273	0.0283271			Cdk13	1152.7	0.34345	0.168608	2.03697	0.041653
	Haghl	514.746	0.436325	0.199	2.19259	0.0283369			Pink1	3038.46	-0.310716	0.152645	-2.03554	0.0417967
	Car4	318.91	0.589021	0.268657	2.19246	0.0283461			Ric8	499.985	-0.374971	0.184241	-2.03522	0.041829
	Zfp729a	354.256	-0.485321	0.221539	-2.19068	0.0284749			Snn	2706.79	-0.333632	0.163967	-2.03476	0.0418754
	Yipf6	829.143	-0.38786	0.17721	-2.1887	0.0286187			Rnu11	102.426	0.67922	0.333886	2.03429	0.0419226
	2210016L21Rik	675.67	0.39318	0.179655	2.18852	0.0286314			Mov10	56.7517	-0.823545	0.404834	-2.03428	0.0419234
	Rnf25	257.672	0.510428	0.233383	2.18708	0.0287369			Ptp4a2	2033.64	0.331555	0.163022	2.0338	0.0419714
	Sub1	4859.67	-0.419541	0.1919	-2.18624	0.0287978			Zfp281	1210.58	0.387484	0.190563	2.03336	0.0420161
	Wbp2	1520.22	0.349568	0.159931	2.18574	0.0288346			Fam174b	308.767	-0.486396	0.239265	-2.03287	0.0420654
	Tceal6	315.399	0.506824	0.23188	2.18572	0.0288365			Cdc42bpa	5204.83	0.292108	0.143696	2.03282	0.0420702
	Snord16a	25.0655	-1.43235	0.655343	-2.18565	0.028841			Il17ra	130.277	-0.5864	0.288632	-2.03165	0.0421892
	Mical2	6856.62	0.323329	0.147935	2.18561	0.0288439			Clic6	1.93447	4.90798	2.41663	2.03092	0.0422633
	Rsbn1	795.813	-0.432861	0.198099	-2.18507	0.0288838			Yipf3	453.12	-0.421682	0.207632	-2.03092	0.0422635
	Ccndbp1	542.902	0.496383	0.227231	2.18449	0.0289266			Samd5	484.192	0.385595	0.189891	2.03061	0.0422945
	Kras	1829.88	-0.400622	0.183534	-2.18282	0.0290491			Elof1	247.055	-0.479272	0.236038	-2.03049	0.042307
	Phka1	532.111	-0.414639	0.190054	-2.18169	0.0291322			Sys1	163.201	-0.561291	0.276498	-2.03	0.0423565
	Entpd1	212.612	-0.535344	0.245408	-2.18144	0.0291508			Ugp2	1572.11	0.428368	0.211222	2.02804	0.0425557
	Sdccag3	640.483	0.39875	0.182885	2.18033	0.0292331			Far1	2381.83	0.414223	0.20426	2.02792	0.0425684
	Anxa6	686.614	0.393416	0.180453	2.18016	0.0292459			Tsta3	249.13	-0.459406	0.226601	-2.02738	0.0426239
	Ddx39b	882.35	0.370917	0.170172	2.17966	0.0292826			Ndrg3	5661.61	-0.365386	0.180238	-2.02724	0.042638
	Arap2	3458.2	-0.361057	0.165718	-2.17875	0.0293505			Lrrtm1	1354.38	-0.327406	0.161526	-2.02696	0.0426666
	Snn	2706.79	0.35794	0.164293	2.17867	0.0293564			Map2	22478.8	0.376215	0.185622	2.02679	0.0426844
	Hdx	246.604	-0.500081	0.229552	-2.17851	0.029368			Slc25a23	2703.79	-0.314455	0.155175	-2.02645	0.0427188
	Dmwd	905.65	0.403605	0.185307	2.17803	0.0294039			Nucks1	4895.03	0.340305	0.167943	2.02631	0.042733
	Snora17	55.894	-1.06021	0.486956	-2.17722	0.0294644			Hdgfrp2	455.085	-0.42874	0.211658	-2.02563	0.0428029
	Mettl3	282.339	0.522571	0.240036	2.17706	0.0294764			Haus4	29.0489	-1.15509	0.570326	-2.02531	0.042836
	Plppr2	1759.8	0.405454	0.186244	2.17701	0.02948			Tmem86b	28.6031	-1.24118	0.612878	-2.02518	0.0428494
	Mettl11b	41.1239	-1.0192	0.468491	-2.17551	0.0295923			Zmym2	3397.54	0.364352	0.17992	2.02507	0.0428599
	Txn2	917.893	0.399129	0.183512	2.17494	0.0296344			Ap1s2	379.78	0.422669	0.208735	2.02491	0.0428764
	Gripap1	794.812	0.371947	0.171118	2.17363	0.0297332			Banf1	309.055	-0.490664	0.242331	-2.02477	0.0428911
	Dsel	478.67	-0.448082	0.206203	-2.17302	0.0297791			Gm10862	59.4002	0.922662	0.455697	2.02473	0.0428954
	Lig3	431.398	0.440274	0.202639	2.1727	0.0298025			G2e3	500.604	0.417148	0.206069	2.02432	0.0429377
	Daam2	1064.31	-0.529221	0.243671	-2.17187	0.0298654			Dlg1	1201.42	0.356681	0.176222	2.02404	0.0429658
	Ralgds	1107.79	0.362624	0.166965	2.17185	0.0298666			Mplkip	221.792	0.544628	0.269202	2.02312	0.0430603
	Tmem41a	82.2881	0.744594	0.342849	2.17178	0.029872			Scfd1	755.4	0.361114	0.178537	2.02263	0.0431115
	Ptov1	1032.17	0.42351	0.195081	2.17094	0.0299355			Plekhf1	54.5518	-1.01608	0.502363	-2.02261	0.0431138
	Atg13	810.104	0.389766	0.179541	2.1709	0.0299388			5730455P16Rik	1679.78	0.32505	0.160768	2.02186	0.0431912
	Hp1bp3	2630.81	0.384434	0.17711	2.17059	0.0299623			Atf4	1312.25	-0.391105	0.193512	-2.02109	0.0432702
	Herpud1	446.091	0.413741	0.190616	2.17054	0.0299657			Fam35a	148.834	0.548684	0.27155	2.02056	0.0433249
	Lingo3	1083.04	0.483391	0.222766	2.16995	0.030011			Cep95	117.186	-0.59835	0.296256	-2.01971	0.0434136
	A930024E05Rik	65.021	0.931071	0.429155	2.16954	0.0300415			Fam73b	605.252	-0.365478	0.181058	-2.01857	0.0435317
	Cxcl12	496.432	-0.45113	0.207982	-2.16908	0.0300765			Fbxl3	1669.02	0.356741	0.176824	2.0175	0.0436438
	Sec14l1	3869.79	0.339907	0.156728	2.16877	0.0301005			Cenpq	55.5965	0.813063	0.403051	2.01727	0.0436673
	Zfp711	370.263	-0.449479	0.207265	-2.16862	0.0301112			Cse1l	1340.56	0.390606	0.193708	2.01647	0.0437505
	Pcnxl2	1483.1	0.392145	0.180882	2.16796	0.0301614			Srsf4	412.865	-0.420101	0.208435	-2.0155	0.0438524
	Ccnd2	580.145	-0.399405	0.184234	-2.16792	0.0301646			C2cd4a	4.43975	3.82609	1.89848	2.01534	0.0438689
	Prkag2	1281.62	0.361173	0.166637	2.16742	0.030203			Sstr4	1041.19	-0.342768	0.1701	-2.01509	0.0438948
	Trafd1	502.526	0.401319	0.185179	2.1672	0.0302198			Tbc1d17	339.33	-0.470955	0.233747	-2.01481	0.0439248
	Ntmt1	232.87	0.543802	0.251042	2.16618	0.0302973			Gm37725	18.894	1.3814	0.685908	2.01398	0.0440118
	Dab2	71.0711	-0.808304	0.37316	-2.16611	0.0303029			Flcn	539.363	-0.367788	0.18274	-2.01263	0.0441537
	Dsp	5.15014	-3.12083	1.44096	-2.16579	0.0303273			D3Ertd254e	719.857	0.363697	0.180748	2.01218	0.0442013
	Mtus1	324.383	-0.45083	0.208175	-2.16563	0.0303397			Gm43445	31.1723	1.06276	0.528236	2.01191	0.0442296
	Tmem175	385.098	0.491559	0.227008	2.16538	0.0303586			Setd2	1254.79	0.331861	0.164962	2.01175	0.0442467
	Il13ra1	59.5513	-0.843911	0.389768	-2.16516	0.0303751			Lancl3	136.437	0.564402	0.280583	2.01154	0.0442688
	Cul5	1787.09	-0.364599	0.168463	-2.16427	0.030444			Vps51	610.938	-0.38438	0.191107	-2.01134	0.0442898
	P3h3	248.342	0.506245	0.233914	2.16424	0.0304463			Rasa3	642.428	-0.354785	0.176402	-2.01123	0.0443011
	Arel1	3585.58	0.388637	0.179579	2.16415	0.0304526			Sin3b	1390.29	-0.335202	0.166686	-2.01098	0.0443281
	Il18	129.733	-0.625943	0.2893	-2.16364	0.0304916			Sema3c	529.849	0.410648	0.20421	2.01091	0.0443354
	Manbal	344.383	0.44557	0.205973	2.16324	0.0305224			Map3k3	430.673	-0.396829	0.197363	-2.01065	0.0443619
	Sugt1	1108.27	-0.376197	0.173934	-2.16287	0.0305512			Ppp4r1	273.938	-0.459135	0.228426	-2.01	0.0444315
	Actr1b	1849.05	0.352348	0.162937	2.16247	0.0305818			Syt3	460.289	-0.419001	0.208465	-2.00993	0.0444382
	Gmppb	159.848	0.574866	0.265941	2.16163	0.0306466			Kctd4	104.82	0.751582	0.37399	2.00963	0.0444701
	Dennd1b	1031.61	-0.371452	0.171952	-2.1602	0.0307568			Ywhah	2897.02	-0.361248	0.179966	-2.00731	0.0447163
	Gm42692	27.2653	-1.35421	0.626921	-2.16011	0.0307645			Abcc5	1725.34	-0.31724	0.158046	-2.00726	0.0447216
	Idh3b	2871.94	0.427629	0.197974	2.16003	0.0307705			Mapk1ip1	271.815	-0.459708	0.229075	-2.0068	0.0447711
	Fbxo11	1843.25	-0.332992	0.154164	-2.15999	0.0307735			Cd164	695.028	0.363858	0.181396	2.00588	0.0448686
	Zfyve28	328.928	0.46494	0.215263	2.15987	0.030783			Dbn1	2221.47	-0.333186	0.166153	-2.0053	0.0449311
	Lats1	703.942	-0.37471	0.173602	-2.15845	0.0308929			Bclaf1	2446.83	0.34692	0.173082	2.00437	0.0450304
	Ywhah	2897.02	0.389057	0.180249	2.15844	0.0308938			Pcgf1	134.951	-0.617681	0.308217	-2.00405	0.045065
	Ercc2	240.601	0.530599	0.245892	2.15785	0.0309395			Npepps	1754.29	0.304844	0.152117	2.00401	0.0450693
	Gdi1	4186.67	0.327125	0.151622	2.15751	0.0309661			Usp15	1642.36	0.398203	0.198732	2.00372	0.0450997
	Slc40a1	138.814	-0.622372	0.288599	-2.15653	0.0310424			Grin2a	19467.3	0.304385	0.151912	2.00369	0.0451035
	Fbxo33	911.459	-0.366965	0.170204	-2.15603	0.0310817			Ints5	272.12	-0.449644	0.224446	-2.00335	0.0451396
	Slc45a1	320.489	0.559687	0.259627	2.15574	0.0311042			Mier1	722.851	0.365171	0.182286	2.00329	0.0451464
	Gng12	755.952	-0.424041	0.196719	-2.15556	0.0311179			Ythdf3	1462.71	0.376712	0.188075	2.00299	0.0451787
	Asna1	721.139	0.389529	0.180715	2.15549	0.0311239			Mtmr14	194.652	-0.511022	0.255138	-2.00293	0.0451851
	Cdc37l1	866.694	-0.384931	0.178604	-2.15522	0.0311446			Mospd2	326.615	0.416469	0.207997	2.00228	0.0452545
	Fbxl6	222.267	0.502546	0.233179	2.15519	0.0311468			Epn2	1979.68	-0.330575	0.165127	-2.00195	0.0452901
	Zfp72	129.765	-0.668495	0.310204	-2.15501	0.0311607			Hdac3	658.948	-0.385115	0.192401	-2.00163	0.0453244
	Folh1	142.092	-0.652745	0.302935	-2.15474	0.0311823			Asf1a	221.01	0.490601	0.245131	2.00138	0.0453515
	Eps15l1	526.368	0.404902	0.18795	2.15431	0.0312157			D930015E06Rik	355.372	-0.401723	0.200766	-2.00096	0.0453972
	Scnm1	208.59	0.561215	0.26064	2.15322	0.0313014			Cacng3	460.039	-0.379197	0.189675	-1.9992	0.0455868
	Unc45a	266.436	0.51034	0.237066	2.15273	0.03134			Rad21	1037.48	0.326849	0.163502	1.99905	0.045603
	A330015K06Rik	37.4042	-1.09736	0.509798	-2.15254	0.0313545			4732416N19Rik	49.5513	0.864603	0.432616	1.99855	0.0456572
	Ccl4	2.41775	-5.08088	2.36048	-2.15248	0.0313594			Zfp148	3220.9	0.352689	0.176486	1.9984	0.0456731
	Hbb-bt	55.5822	-0.853978	0.39681	-2.15211	0.031389			Fgf2	123.141	0.690479	0.345528	1.99833	0.0456806
	Phactr2	194.179	-0.638954	0.296918	-2.15196	0.0314007			Crip3	7.09476	-2.40884	1.2055	-1.99822	0.0456932
	Copa	2558.24	0.350568	0.162915	2.15185	0.0314091			Mrps21	246.067	-0.503938	0.252636	-1.99472	0.0460732
	Tgfa	198.449	-0.584707	0.271741	-2.15171	0.0314205			Hbb-bs	426.257	0.537661	0.269546	1.99469	0.0460763
	Prpf19	1583.74	0.356159	0.16557	2.15111	0.0314677			Ywhag	9489.19	-0.281598	0.141239	-1.99377	0.0461769
	Zcchc18	3122.09	0.392091	0.182312	2.15067	0.0315025			Rab5a	1183.2	0.397477	0.199387	1.99349	0.0462079
	Sdc4	1106.57	-0.358559	0.166731	-2.15053	0.0315135			Mrgbp	130.227	-0.567535	0.284709	-1.99339	0.0462191
	Nckipsd	491.821	0.458755	0.213381	2.14994	0.0315601			Mir138-1	17.817	-1.36538	0.685105	-1.99295	0.0462671
	0610011F06Rik	160.347	0.604888	0.281381	2.14971	0.0315784			Fam174a	711.077	0.370138	0.185735	1.99282	0.0462807
	Ptpn14	76.4913	-0.841791	0.391634	-2.14943	0.0316001			Rnaseh2a	135.104	-0.559952	0.281033	-1.99248	0.0463184
	Rab11a	1463.01	-0.411595	0.19155	-2.14876	0.0316533			Jrkl	216.468	0.517346	0.259797	1.99135	0.0464429
	Fam195b	387.313	0.482775	0.22469	2.14862	0.0316644			Ypel3	690.892	-0.374758	0.188226	-1.99101	0.0464802
	Casp8	44.5943	-0.952747	0.443484	-2.14833	0.0316879			Adora1	2397.98	-0.32887	0.1653	-1.98953	0.0466427
	Wdr26	2006.02	-0.335342	0.156111	-2.1481	0.031706			Nudt4	1040.75	0.322297	0.162017	1.98929	0.0466697
	Pde7b	105.349	-0.659248	0.306961	-2.14766	0.0317408			Stxbp6	234.663	0.472116	0.237355	1.98907	0.046693
	Rnf11	2705.3	-0.365	0.169987	-2.14723	0.0317753			Plppr2	1759.8	-0.369325	0.185781	-1.98796	0.046816
	Ptrf	150.861	-0.587056	0.273515	-2.14634	0.0318456			Acvr2a	629.202	0.371669	0.186964	1.98791	0.0468213
	Wnt2	301.5	0.536274	0.249891	2.14603	0.0318705			Bbs1	448.767	-0.385163	0.193755	-1.98789	0.0468239
	Ptprb	648.218	-0.511981	0.23872	-2.14469	0.0319775			Ano4	635.617	0.361806	0.182065	1.98723	0.0468967
	Spns1	457.024	0.428241	0.199712	2.14429	0.0320098			Wbp2	1520.22	-0.316521	0.159323	-1.98665	0.0469608
	Aup1	399.837	0.448229	0.20909	2.14372	0.0320556			Gm26316	26.933	1.13242	0.570026	1.9866	0.0469662
	B4galnt4	532.983	0.457196	0.213313	2.14332	0.0320877			Ypel1	322.516	-0.422417	0.212686	-1.98611	0.0470216
	Parp12	128.417	-0.615629	0.287236	-2.14329	0.0320902			C130071C03Rik	1276.79	0.334943	0.168701	1.98542	0.0470975
	Cenpj	39.4143	-1.04101	0.485782	-2.14296	0.0321167			Ankrd27	380.845	-0.396912	0.199966	-1.98489	0.0471562
	Gpr37	939.34	-0.515624	0.240665	-2.1425	0.0321534			Rev3l	1385.29	0.344924	0.173796	1.98465	0.0471833
	Hdgfrp2	455.085	0.456707	0.213191	2.14224	0.0321738			Med13	2517.98	0.302007	0.152181	1.98453	0.047197
	Raph1	539.615	-0.421585	0.196807	-2.14212	0.0321838			Stk3	408.667	0.395177	0.199129	1.98453	0.0471971
	Ypel3	690.892	0.405504	0.189358	2.14147	0.0322362			Tubb4b	1040.8	-0.354906	0.178839	-1.98449	0.0472008
	D2hgdh	93.8908	0.701992	0.328009	2.14016	0.0323417			Tomm70a	3526.35	0.343393	0.173046	1.9844	0.0472115
	Hsp90b1	4723.87	-0.388108	0.181368	-2.13989	0.0323638			Atxn7	518.466	-0.373159	0.188063	-1.98422	0.0472315
	Tmem199	311.023	0.481375	0.225109	2.13841	0.0324835			Sertad1	45.0132	-0.904055	0.455729	-1.98376	0.047283
	Tmem120b	109.544	0.669685	0.313177	2.13836	0.0324877			Fbxl16	7640.52	-0.316094	0.159435	-1.98259	0.047413
	Zfp770	479.924	-0.432173	0.202189	-2.13747	0.0325595			Cdk2ap1	43.5082	-0.89857	0.45349	-1.98146	0.0475402
	Sarm1	431.792	0.433739	0.202926	2.13742	0.0325639			Acd	176.1	-0.518341	0.261689	-1.98075	0.0476193
	Rab27b	1341.6	-0.437859	0.204862	-2.13734	0.0325704			B3gat1	3200.99	-0.334541	0.168905	-1.98065	0.0476307
	Comt	522.107	0.448915	0.21009	2.13678	0.0326162			Plagl2	80.8305	-0.731929	0.36969	-1.97985	0.0477209
	Dlg3	2700.88	0.34483	0.161395	2.13656	0.0326342			Cpne5	188.643	-0.519442	0.262417	-1.97945	0.0477655
	Rnf26	202.867	0.517347	0.242164	2.13634	0.0326513			Mrpl37	306.83	-0.451794	0.228242	-1.97945	0.0477656
	Actr1a	2125.19	0.393234	0.184137	2.13555	0.0327165			H2afj	267.293	-0.467473	0.236222	-1.97896	0.0478209
	Ugp2	1572.11	-0.451709	0.211539	-2.13535	0.0327323			Ppig	1225.95	0.389879	0.197023	1.97885	0.0478327
	Lrpap1	1318.18	0.358545	0.167921	2.13519	0.0327453			Ranbp9	922.563	0.337269	0.170482	1.97833	0.047891
	Lrwd1	88.7917	0.714793	0.334817	2.13488	0.0327712			Tmem33	2207.86	0.419844	0.212289	1.9777	0.0479625
	Nadk2	728.311	-0.404741	0.189619	-2.13449	0.0328028			Dcx	168.862	0.550153	0.278267	1.97707	0.0480337
	Gm25202	13.0386	-1.81192	0.848954	-2.13429	0.0328188			Gm37056	51.5238	0.844009	0.426959	1.97679	0.0480649
	Emc9	132.26	0.6096	0.285624	2.13427	0.0328203			Jmjd8	305.039	-0.438142	0.221675	-1.9765	0.048098
	B230334C09Rik	4394.33	-0.360681	0.168998	-2.13424	0.0328232			Cntnap5b	221.324	0.514655	0.260397	1.97642	0.0481072
	Fgd4	1299.42	-0.411097	0.192629	-2.13414	0.0328316			Kpna3	2265.34	0.43186	0.218627	1.97533	0.0482306
	Kars	768.185	0.447527	0.209732	2.1338	0.0328594			Got2	1285.37	-0.323893	0.164001	-1.97494	0.0482747
	Nrsn2	200.652	0.519266	0.243356	2.13377	0.0328612			Plk3	98.3635	-0.623734	0.315825	-1.97493	0.0482757
	Car7	336.372	0.440294	0.206387	2.13334	0.0328966			Phc2	739.481	-0.422496	0.213953	-1.97471	0.0483008
	Myb	4.35892	-3.33079	1.56155	-2.133	0.0329249			Syt16	1174.91	-0.367171	0.185956	-1.9745	0.0483244
	Nprl3	271.499	0.471259	0.220965	2.13273	0.032947			Papolg	658.246	0.423683	0.214594	1.97434	0.0483431
	1700016K19Rik	2.64113	4.60468	2.1594	2.13239	0.0329747			Ufl1	585.221	0.388528	0.196801	1.97421	0.0483577
	Piga	168.994	-0.57576	0.270034	-2.13217	0.0329926			Gm6277	16.6687	1.55914	0.78976	1.9742	0.0483592
	Btbd2	614.833	0.433225	0.203349	2.13045	0.0331347			2410131K14Rik	309.065	-0.426727	0.216244	-1.97336	0.0484546
	Ap5s1	159.229	0.579682	0.272125	2.1302	0.0331549			Cyth3	504	-0.388097	0.196674	-1.9733	0.048461
	Gm37607	26.6462	-1.23379	0.579208	-2.13013	0.033161			Raly	576.112	-0.37723	0.191168	-1.97329	0.0484621
	Brk1	1515.25	0.394451	0.185186	2.13003	0.0331693			Pknox2	237.418	-0.457721	0.23201	-1.97285	0.0485123
	Lztr1	1815.67	0.341916	0.160528	2.12995	0.0331757			Grn	352.497	-0.414384	0.210056	-1.97273	0.0485261
	Anxa7	666.527	0.485983	0.228212	2.12953	0.0332108			Ncald	1183.4	0.40873	0.207198	1.97265	0.0485356
	Pip5k1a	1146.02	0.391411	0.183807	2.12947	0.0332152			Gm12701	12.1161	1.67545	0.849516	1.97224	0.0485822
	Tns1	345.963	-0.602419	0.282959	-2.129	0.0332545			Grik5	1875.44	-0.383074	0.194286	-1.97171	0.0486432
	Xpr1	1188.49	-0.350482	0.164638	-2.1288	0.0332709			Tlr7	105.909	0.614403	0.311679	1.97127	0.0486936
	Pcgf1	134.951	0.664354	0.312104	2.12863	0.033285			Lct	1179.84	-0.381158	0.193358	-1.97126	0.0486942
	Naa50	1585.1	-0.434021	0.203981	-2.12775	0.0333577			Sgta	834.54	-0.357632	0.181428	-1.97121	0.0487003
	Lypla1	177.985	-0.688068	0.323382	-2.12773	0.0333597			Sfn	7.11656	-2.15965	1.09565	-1.97112	0.0487103
	Abhd16a	521.633	0.395005	0.185651	2.12768	0.0333639			Akr1b3	123.017	-0.60592	0.307458	-1.97074	0.0487532
	Cyb561d2	108.754	0.701981	0.329995	2.12725	0.0333997			Rsrp1	1845.66	-0.319879	0.162375	-1.97	0.0488379
	Foxo1	201.269	-0.522648	0.245726	-2.12695	0.0334243			Zc3h15	1213.38	0.351731	0.178575	1.96966	0.0488776
	Poldip2	776.242	0.41447	0.194898	2.1266	0.0334533			Sema3d	95.0957	0.63418	0.322001	1.9695	0.048896
	Adora1	2397.98	0.352236	0.165664	2.12621	0.033486			Eef2	10587.4	-0.293538	0.149072	-1.9691	0.0489414
	Rffl	163.179	-0.656253	0.308674	-2.12604	0.0335			Fam175a	83.9595	0.697228	0.354125	1.96887	0.0489676
	Keap1	565.19	0.392368	0.18456	2.12596	0.0335065			Gm26109	3.73039	3.82296	1.94193	1.96864	0.0489944
	Snx19	1111.14	0.348076	0.163733	2.12587	0.033514			Gm37138	21.2005	1.28054	0.650778	1.9677	0.0491022
	Mrpl10	421.193	0.455674	0.214366	2.12568	0.0335296			Pisd	236.312	-0.521647	0.265117	-1.96761	0.0491124
	Eif3d	661.258	0.410425	0.193117	2.12527	0.0335643			Rtn4	11196.4	0.294814	0.149853	1.96735	0.0491424
	Cs	2196.2	0.358195	0.168573	2.12486	0.0335981			Zfp938	596.406	0.390298	0.198584	1.96541	0.0493669
	Rad23a	397.61	0.445353	0.2096	2.12478	0.0336051			Mir6336	4.5709	3.1914	1.62402	1.96513	0.0493997
	Ric8	499.985	0.394466	0.185773	2.12338	0.0337221			Terf2ip	556.453	-0.365731	0.186139	-1.96483	0.0494342
	Fkbpl	76.5213	0.778816	0.366807	2.12323	0.0337347			Rnf13	1797.51	0.339689	0.172893	1.96473	0.0494455
	Phc1	516.813	0.399502	0.188166	2.12314	0.0337422			Alg11	878.106	0.384674	0.195805	1.96458	0.0494632
	9030624J02Rik	631.41	0.40342	0.190014	2.12311	0.0337448			Hspa4	3717.14	0.305821	0.155706	1.96409	0.0495198
	Gm37370	5.9928	-2.64212	1.24469	-2.12271	0.0337779			Csnk1g3	1141.58	0.335381	0.170762	1.96403	0.049527
	Gm44040	2.18105	-4.89361	2.30584	-2.12227	0.0338155			Tti1	254.269	-0.486014	0.247474	-1.96389	0.0495423
	Als2	757.059	0.379103	0.17866	2.12192	0.0338443			Mettl13	160.472	-0.507844	0.258599	-1.96383	0.0495498
	Scarb2	2033.57	-0.325359	0.153382	-2.12124	0.033902			Irf8	58.1031	0.780134	0.397347	1.96336	0.0496049
	Zdhhc4	181.219	0.545106	0.256987	2.12114	0.0339097			Cdkl5	5851.93	0.346582	0.176527	1.96333	0.0496077
	Zfp346	358.229	0.432891	0.204095	2.12103	0.0339193			Gramd1a	780.047	-0.368448	0.187699	-1.96297	0.0496492
	Fam73a	1771.85	-0.328811	0.155069	-2.12041	0.0339711			Ogfrl1	1477.74	0.379109	0.193165	1.96262	0.0496909
	Mknk1	260.015	0.48844	0.230356	2.12037	0.0339747			Syp	8545.11	-0.290601	0.148096	-1.96225	0.0497331
	Wdpcp	290.228	-0.462503	0.218126	-2.12035	0.0339765			Arsa	235.197	-0.46209	0.235495	-1.96221	0.0497384
	Sfr1	590.495	0.57631	0.271804	2.12032	0.0339794			Plekha2	89.0735	0.675579	0.34436	1.96184	0.049781
	Mios	580.544	-0.389202	0.183565	-2.12024	0.0339861			D8Ertd738e	352.838	-0.393796	0.200815	-1.96098	0.049881
	Kif17	173.077	0.540936	0.255148	2.12009	0.0339983			Zfp260	1638.63	0.387511	0.19762	1.96089	0.0498921
	Slc37a3	855.878	0.425252	0.200624	2.11965	0.0340356			Top3b	379.162	-0.405242	0.206716	-1.96038	0.0499509
	Cndp2	397.514	0.457288	0.215791	2.11912	0.0340804			Ptchd1	15.3895	1.48116	0.755702	1.95998	0.0499981
	Fabp7	163.213	-0.591618	0.279196	-2.11901	0.0340897			Gadd45g	75.8555	-0.693114	0.353635	-1.95997	0.0499994
	Pxdn	616.43	0.418463	0.197528	2.1185	0.0341325
	Prpf6	765.295	0.43187	0.20386	2.11847	0.0341355
	AI413582	175.634	0.618403	0.291969	2.11804	0.0341715
	Rundc1	517.839	0.418748	0.197734	2.11774	0.0341973
	Map1lc3a	882.878	0.380768	0.1798	2.11773	0.0341978
	Rab7	2310.05	0.39009	0.184211	2.11763	0.0342064
	Ptprg	1580.27	-0.340186	0.160718	-2.11666	0.0342887
	Rock1	657.162	-0.406176	0.191904	-2.11656	0.0342974
	Msrb2	300.861	0.521981	0.246623	2.11651	0.0343011
	Dph2	91.5235	0.702777	0.332061	2.11641	0.0343098
	Ptpru	1166.06	0.411832	0.194599	2.11631	0.0343182
	Hipk2	876.584	-0.518659	0.245081	-2.11627	0.0343214
	Gm23925	84.8229	-0.73815	0.348819	-2.11614	0.0343328
	Zscan18	311.419	0.485942	0.229657	2.11595	0.0343495
	Cbwd1	218.553	-0.503049	0.237748	-2.11589	0.0343544
	Asf1a	221.01	-0.522186	0.246937	-2.11465	0.0344595
	Cntln	303.721	-0.448158	0.212028	-2.11367	0.0345436
	Prdm15	383.626	0.418878	0.198184	2.11359	0.0345506
	Dctn3	655.227	0.41822	0.197907	2.11322	0.0345823
	Atp8b2	761.333	0.393892	0.186445	2.11265	0.0346311
	Slc35b4	831.579	0.406293	0.192338	2.11239	0.0346532
	Gm26230	2.63541	4.59357	2.17607	2.11094	0.0347771
	Neat1	639.414	-0.573386	0.271716	-2.11024	0.0348377
	AW551984	13.5967	-1.7013	0.806515	-2.10944	0.0349063
	Slc25a12	2016.31	0.366984	0.173996	2.10915	0.0349314
	Cacng3	460.039	0.403303	0.191315	2.10806	0.0350262
	Efcab14	897.643	-0.353032	0.167507	-2.10756	0.0350688
	Mpped2	410.431	0.414168	0.196535	2.10735	0.0350869
	Wipf3	5532.68	0.375581	0.178237	2.1072	0.0351001
	Surf2	222.328	0.53125	0.252344	2.10526	0.0352683
	Vps4a	929.751	0.42951	0.204057	2.10485	0.0353042
	Slc16a4	39.8409	-1.01258	0.481078	-2.10482	0.035307
	Dact3	1513.53	-0.369768	0.175794	-2.10342	0.0354291
	Dap3	924.391	0.41592	0.197769	2.10306	0.0354609
	Pik3r4	575.141	0.400584	0.190496	2.10284	0.0354794
	Nfx1	1080.91	0.402667	0.191571	2.10192	0.03556
	Tmem106b	4087.53	-0.374606	0.178222	-2.10191	0.0355614
	Abcb1a	330.293	-0.478496	0.227672	-2.10169	0.0355804
	Tnpo1	1661.88	-0.346793	0.165037	-2.1013	0.0356148
	Tnfrsf25	109.844	0.756609	0.360116	2.10101	0.0356398
	Atcay	1940.08	0.340181	0.161919	2.10093	0.0356467
	Pde8a	193.786	-0.744655	0.354515	-2.10049	0.035686
	Mbd1	376.11	0.464638	0.221294	2.09964	0.0357602
	Aldh18a1	240.861	0.490414	0.233608	2.09931	0.0357899
	Dazl	129.798	-0.623046	0.296797	-2.09923	0.0357965
	Kcnq5	848.642	0.37004	0.176274	2.09923	0.0357968
	Ldoc1l	717.975	0.394931	0.188188	2.0986	0.035852
	Gm14325	181.859	-0.535701	0.255338	-2.09801	0.0359045
	Mfsd10	98.6227	0.69217	0.329997	2.09751	0.0359487
	Asb6	266.173	0.485599	0.23154	2.09726	0.0359708
	Aspn	19.539	-1.44892	0.6912	-2.09623	0.0360616
	Plcl1	590.893	-0.406207	0.193802	-2.09599	0.0360827
	Ankib1	1776.59	-0.338099	0.161311	-2.09595	0.0360868
	Gpr162	1290.09	0.376244	0.179554	2.09543	0.0361325
	Pdgfra	768.749	-0.434138	0.207192	-2.09534	0.0361405
	Gm22513	93.9578	-0.776548	0.370633	-2.09519	0.0361537
	Rest	112.911	-0.686202	0.327534	-2.09506	0.036166
	Pef1	494.408	0.485104	0.231552	2.09501	0.0361699
	1110051M20Rik	800.892	0.396101	0.189075	2.09494	0.0361761
	Cryl1	214.84	0.585636	0.279609	2.09448	0.0362175
	Fn3krp	577.21	0.444637	0.212303	2.09435	0.0362288
	Gjc3	647.039	-1.07672	0.514328	-2.09346	0.0363082
	Pwp2	324.708	0.441316	0.210905	2.09248	0.0363954
	Slitrk6	41.0147	-1.08562	0.518877	-2.09225	0.0364158
	Ccbe1	14.4603	2.33655	1.11696	2.09188	0.0364491
	Rfx5	208.403	0.531599	0.254168	2.09153	0.0364808
	Usp34	5033.25	-0.321598	0.153763	-2.09151	0.0364821
	Prdx2	1754.92	0.450783	0.215582	2.091	0.036528
	Sharpin	298.235	0.450931	0.215708	2.09046	0.0365761
	Ezh1	863.929	0.400373	0.191538	2.0903	0.0365906
	Flot1	493.624	0.428774	0.205197	2.08957	0.0366564
	Sf3b4	119.402	0.614844	0.294267	2.08941	0.036671
	Gm43513	8.17617	-2.29419	1.09821	-2.08902	0.0367057
	Mir551b	6.67171	-2.77724	1.32976	-2.08852	0.0367509
	Sgk1	1421.36	-0.491943	0.235563	-2.08837	0.0367645
	Ipo7	3049.51	-0.395257	0.189292	-2.08808	0.0367904
	Dhx36	1894.69	-0.355679	0.170385	-2.08751	0.0368425
	Vstm5	104.807	0.643183	0.308223	2.08675	0.0369109
	Cpsf3	542.82	0.431685	0.206982	2.08561	0.0370136
	Lamp2	1293.46	-0.371935	0.178375	-2.08513	0.0370577
	Akap9	1582.96	-0.340817	0.163466	-2.08495	0.0370739
	Phb	400.752	0.42185	0.202344	2.08482	0.0370857
	Adck2	140.133	0.610529	0.292859	2.08472	0.0370948
	Bach1	187.401	-0.536529	0.257385	-2.08454	0.0371115
	Padi2	262.55	-0.615242	0.295154	-2.08448	0.0371164
	Limk2	681.69	0.377342	0.181088	2.08375	0.037183
	Nprl2	310.492	0.472824	0.226946	2.08342	0.0372133
	Dpp10	456.577	-0.399809	0.19203	-2.08201	0.0373418
	Cd180	27.76	-1.20237	0.578031	-2.08011	0.0375153
	Ube2s	77.2367	0.748313	0.359896	2.07924	0.0375949
	Pin1	704.553	0.410559	0.197512	2.07865	0.0376493
	Fam195a	67.6769	0.77467	0.372748	2.07827	0.0376846
	Ascc3	1203.71	-0.410192	0.1974	-2.07797	0.0377118
	Olig1	1005.41	-0.455936	0.219434	-2.07778	0.0377294
	Zfp931	355.214	-0.501179	0.241213	-2.07774	0.037733
	Fbxo34	1022.47	0.371638	0.178878	2.07761	0.0377457
	Igf2	164.232	-0.590135	0.284112	-2.07712	0.0377904
	Gm42867	16.9319	-1.5087	0.726344	-2.07712	0.0377907
	AI987944	169.638	-0.568059	0.273495	-2.07703	0.0377985
	6030400A10Rik	32.2253	-1.0873	0.523676	-2.07629	0.0378669
	Clcn7	506.832	0.393314	0.189477	2.07579	0.0379135
	Celf6	204.309	0.50567	0.243642	2.07547	0.0379435
	Ptp4a1	421.517	-0.443161	0.213543	-2.07528	0.0379606
	1110008P14Rik	362.651	0.448264	0.216038	2.07493	0.037993
	Irf2bp2	1023.01	-0.394959	0.19038	-2.07458	0.038025
	Kif2a	1297.61	-0.331066	0.159619	-2.0741	0.0380702
	Sfxn3	886.974	0.344107	0.165924	2.07389	0.0380899
	Ap1s2	379.78	-0.435568	0.210076	-2.07338	0.0381372
	Abcc5	1725.34	0.328708	0.158553	2.07318	0.0381555
	Klf10	556.562	0.547846	0.264304	2.07279	0.0381923
	Ptn	3740.13	-0.442487	0.213536	-2.07219	0.038248
	Slc4a8	1482.44	0.371781	0.179455	2.07172	0.0382915
	Ttll7	6061.8	-0.340541	0.164377	-2.0717	0.0382931
	Met	20.2148	-1.33046	0.642264	-2.07152	0.0383102
	Gm17300	13.9212	-1.71846	0.829696	-2.07119	0.0383411
	Depdc7	110.918	-0.619837	0.299285	-2.07106	0.0383532
	Mpdu1	278.85	0.486547	0.234944	2.07091	0.0383677
	Sft2d2	481.3	-0.403942	0.195119	-2.07024	0.0384302
	Hif1a	1468.1	-0.362226	0.175003	-2.06982	0.0384688
	Ppwd1	174.815	-0.526275	0.25427	-2.06975	0.0384762
	Ctso	405.879	-0.409362	0.197817	-2.06939	0.0385091
	Enpp6	79.4731	-0.809373	0.391124	-2.06935	0.0385133
	Nxph3	19.4584	-1.93322	0.93429	-2.06918	0.0385289
	Tcea2	184.448	0.512689	0.24778	2.06913	0.0385335
	Zfp120	464.165	-0.421121	0.203528	-2.0691	0.0385367
	Gm24455	27.9309	-1.19196	0.576583	-2.06728	0.0387081
	Kat7	926.387	0.389724	0.188528	2.0672	0.0387158
	Gm17207	4.19784	-3.34632	1.61988	-2.06578	0.0388494
	Smek1	707.861	-0.364039	0.176258	-2.06537	0.0388879
	Zfp867	82.7312	-0.74686	0.361721	-2.06474	0.0389474
	Rcl1	205.922	0.52508	0.254318	2.06466	0.0389551
	Naa15	1448.71	-0.3757	0.182165	-2.06241	0.0391683
	Apob	6.47602	3.25062	1.57633	2.06214	0.0391941
	Dock5	150.208	-0.708013	0.343396	-2.0618	0.0392272
	Igfbpl1	10.01	-1.9992	0.969858	-2.06133	0.0392716
	mt-Ti	57.844	-0.826145	0.401167	-2.05935	0.0394606
	Dpp3	298.233	0.457048	0.221949	2.05925	0.0394703
	Gdi2	3246.74	-0.305176	0.148199	-2.05922	0.039473
	Slitrk4	1809.78	-0.349287	0.169636	-2.05904	0.0394906
	2610021A01Rik	677.756	-0.422098	0.205004	-2.05898	0.0394963
	Grhl1	461.785	0.426495	0.20714	2.05898	0.0394966
	Zgpat	461.388	0.404012	0.196234	2.05883	0.039511
	Nde1	272.693	-0.44741	0.217384	-2.05815	0.0395756
	Psmc1	1255.65	0.466998	0.226928	2.05791	0.0395983
	Foxn2	762.542	-0.3523	0.171233	-2.05743	0.0396447
	Tmem198	479.563	0.419998	0.204185	2.05695	0.0396908
	Fam20c	236.869	0.483106	0.234895	2.05669	0.039716
	Slc35d2	7.47866	-2.41875	1.17617	-2.05645	0.039739
	Hist1h3d	148.757	-0.552509	0.268673	-2.05643	0.0397408
	Pde4b	810.231	-0.382763	0.186135	-2.05637	0.0397468
	Ebf1	49.1726	-0.886843	0.431667	-2.05446	0.039931
	Hells	41.1448	-0.950787	0.462796	-2.05444	0.0399331
	Tsga10	567.656	-0.416501	0.202747	-2.05429	0.0399476
	Ccdc187	7.52865	-2.2327	1.08688	-2.05423	0.0399536
	Adprh	588.341	0.377694	0.183946	2.05329	0.0400446
	Bcas3	664.967	0.391472	0.190664	2.05321	0.0400523
	Eepd1	270.605	0.496875	0.242	2.0532	0.0400532
	Ick	300.271	-0.517124	0.252042	-2.05174	0.0401953
	G6pdx	275.861	0.505101	0.246245	2.05121	0.0402464
	Stk19	152.9	0.621483	0.302987	2.05119	0.0402489
	Bag5	961.093	0.405879	0.197918	2.05075	0.0402915
	Fam65a	959.767	0.418208	0.203944	2.0506	0.0403061
	Peli3	206.042	0.5371	0.261929	2.05056	0.0403102
	Il16	165.243	0.76419	0.372717	2.05032	0.0403333
	Hmox1	59.7507	0.816912	0.398514	2.04989	0.0403747
	Zfp704	1668.67	-0.331794	0.161912	-2.04923	0.0404399
	Pigq	970.462	0.343883	0.167914	2.04796	0.0405635
	Akap11	9953.87	-0.333602	0.16296	-2.04714	0.0406447
	Gorasp2	837.541	0.367802	0.1797	2.04676	0.0406821
	Sppl2b	314.553	0.484656	0.2369	2.04583	0.0407734
	E330009J07Rik	888.968	-0.372868	0.182289	-2.04548	0.0408078
	Avpr1b	6.90058	3.15535	1.5427	2.04535	0.0408206
	Clpp	368.172	0.53204	0.260123	2.04534	0.0408216
	St8sia5	615.807	0.375879	0.183799	2.04506	0.0408494
	Tmem245	824.626	-0.37227	0.182037	-2.04502	0.0408525
	Drg2	442.559	0.396134	0.193731	2.04477	0.040878
	Ina	1541.37	0.337799	0.165207	2.04471	0.0408839
	Map2k1	2559.14	0.361462	0.176811	2.04434	0.0409195
	Snord17	2746.06	-1.25231	0.61267	-2.04401	0.0409521
	Rnf122	67.6356	-0.946388	0.463039	-2.04386	0.0409672
	Vps13a	2279.72	-0.394193	0.192893	-2.04359	0.0409944
	Sertm1	1671.93	0.433419	0.212105	2.04341	0.0410114
	Tnfaip6	126.232	-0.709871	0.347438	-2.04316	0.0410365
	Eif3l	789.129	0.395525	0.193585	2.04316	0.0410368
	Arfgef1	2410.11	-0.31207	0.152746	-2.04307	0.0410459
	Yme1l1	2953.24	-0.401251	0.196459	-2.04242	0.0411103
	Ldb1	898.798	0.357673	0.175129	2.04234	0.0411177
	Ap2m1	1613.88	0.339622	0.166294	2.04229	0.0411225
	Gm12942	19.9183	1.3986	0.684877	2.04212	0.0411392
	Rnu5g	9.41338	-1.99351	0.976246	-2.04201	0.0411502
	Arpc1a	2371.82	0.322084	0.157794	2.04117	0.0412341
	Gm9833	43.9385	-0.969121	0.474819	-2.04103	0.0412477
	Gm24448	5.98292	-2.57385	1.26115	-2.04088	0.0412626
	Gng11	83.2366	-0.735138	0.360226	-2.04077	0.0412735
	Wdr83os	167.768	0.524228	0.256931	2.04034	0.0413161
	Gm22973	52.6575	-0.867123	0.425051	-2.04004	0.041346
	Arl13b	150.926	-0.542586	0.265968	-2.04004	0.0413463
	Cp	135.772	-0.595563	0.292146	-2.03858	0.0414916
	Irs1	453.98	-0.452446	0.222063	-2.03747	0.0416027
	B9d2	119.642	0.59778	0.293587	2.03613	0.0417378
	Zfp511	116.75	0.602112	0.295725	2.03606	0.0417447
	Dync1li1	1083.71	0.370325	0.182088	2.03377	0.0419747
	Isyna1	188.411	0.54539	0.268285	2.03288	0.0420648
	Zfp322a	739.038	-0.427965	0.210564	-2.03247	0.0421058
	Btbd1	1395.6	-0.398525	0.19608	-2.03246	0.0421074
	Adamtsl1	69.064	-0.830241	0.408525	-2.03229	0.0421241
	Tuba1a	2483.17	0.371583	0.182845	2.03223	0.04213
	Slc25a20	129.507	0.573298	0.28213	2.03204	0.0421499
	Sin3b	1390.29	0.339886	0.167272	2.03194	0.0421599
	Smad5	671.555	-0.381089	0.187613	-2.03125	0.0422297
	Chid1	701.103	0.400875	0.197443	2.03033	0.0423227
	Mertk	616.673	-0.363001	0.178799	-2.03022	0.0423345
	Maob	242.714	-0.470985	0.232221	-2.02818	0.0425422
	2900037B21Rik	4.85048	3.08184	1.51958	2.02809	0.0425508
	Chst1	2310.88	0.394227	0.194397	2.02794	0.0425663
	Amigo1	909.44	0.351097	0.17314	2.02781	0.0425792
	Fbln7	5.06347	-3.1235	1.54044	-2.02768	0.0425933
	Kbtbd8	316.109	-0.498881	0.246116	-2.02702	0.0426605
	Gsap	101.111	-0.635073	0.313373	-2.02657	0.0427063
	Tceb3	586.843	0.426431	0.210512	2.02568	0.0427974
	Rhoq	571.954	-0.384161	0.189709	-2.025	0.0428676
	Cep97	530.523	-0.401084	0.198077	-2.02489	0.0428784
	Zfp112	143.768	0.560009	0.27662	2.02447	0.042922
	Pex14	270.465	0.480979	0.237609	2.02425	0.0429447
	Gm37303	41.6979	-0.960664	0.474595	-2.02417	0.0429522
	Kdm4b	1270.45	0.388027	0.191706	2.02407	0.0429628
	Ppp6r2	1340.4	0.321229	0.158707	2.02404	0.042966
	Ten1	179.681	0.526067	0.259939	2.02381	0.0429898
	Fastk	643.016	0.37069	0.18317	2.02375	0.0429962
	Tmem123	186.368	-0.505803	0.250011	-2.02313	0.0430602
	Ercc3	386.884	0.402263	0.198861	2.02284	0.0430899
	Ndn	1118.98	0.391292	0.193466	2.02253	0.0431213
	Matr3	9853.51	-0.369532	0.182711	-2.02249	0.0431253
	Arsk	103.289	-0.621808	0.307518	-2.02202	0.0431741
	D930015E06Rik	355.372	0.409594	0.202675	2.02094	0.0432861
	Chst15	531.974	0.380489	0.188284	2.02083	0.0432978
	Cenpw	61.5073	-0.795327	0.393597	-2.02066	0.0433146
	Mpp6	1356.61	-0.33348	0.16504	-2.02059	0.0433217
	PISD	1618.15	0.319621	0.1582	2.02036	0.043346
	Tatdn1	145.951	-0.587419	0.290779	-2.02016	0.0433672
	Kxd1	160.346	0.575664	0.285094	2.01921	0.0434657
	Fbxw5	693.164	0.358306	0.17745	2.01919	0.0434674
	Gm37120	2.7239	-4.35443	2.15656	-2.01916	0.0434705
	Eif2b2	246.224	0.460486	0.228065	2.0191	0.0434769
	Lancl1	1934.54	0.390383	0.193368	2.01886	0.0435018
	Ttbk2	2116.42	-0.310638	0.153957	-2.01769	0.0436235
	Gm38056	60.9055	-1.00641	0.49886	-2.01741	0.0436525
	Bckdha	325.54	0.434217	0.215331	2.01651	0.0437467
	Chpf2	696.231	0.414581	0.205623	2.01622	0.0437769
	Psat1	1241.07	-0.347542	0.172377	-2.01617	0.0437823
	Kalrn	12407.1	0.321457	0.159445	2.0161	0.0437894
	Cd47	2451.81	-0.327597	0.162491	-2.01609	0.0437902
	Vbp1	824.379	-0.4636	0.229966	-2.01595	0.0438053
	Crtac1	366.111	0.459459	0.228063	2.01461	0.043945
	Relb	100.664	0.70639	0.350838	2.01344	0.0440687
	Gm26515	3.57683	-3.94137	1.95785	-2.01311	0.0441028
	Gnpat	625.848	0.397169	0.197315	2.01287	0.0441287
	Ipcef1	42.6908	-0.961059	0.477474	-2.0128	0.0441357
	Pex5	527.934	0.375083	0.186385	2.01242	0.044176
	Sgf29	103.404	0.657923	0.327084	2.01148	0.0442747
	Rltpr	506.557	0.46185	0.229612	2.01143	0.0442799
	Slc5a3	951.249	-0.360205	0.179103	-2.01116	0.0443081
	Cyb561	406.417	0.423243	0.210493	2.01072	0.0443547
	Ankrd40	902.98	-0.386156	0.192083	-2.01036	0.0443934
	Zxdb	283.009	-0.474782	0.23618	-2.01026	0.044404
	Ythdf3	1462.71	-0.378904	0.188487	-2.01024	0.0444057
	Cdk5	934.059	0.36124	0.179887	2.00814	0.0446279
	Irf6	5.42868	-2.83525	1.41202	-2.00795	0.044649
	Vegfa	341.71	-0.445403	0.22186	-2.00758	0.0446877
	Pafah1b1	10831.5	-0.310466	0.154668	-2.0073	0.0447174
	Sptssa	264.875	-0.497557	0.247917	-2.00695	0.0447552
	Otud6b	1287.46	-0.38726	0.193022	-2.0063	0.0448245
	Csgalnact2	288.46	-0.462015	0.230294	-2.0062	0.0448352
	Mettl17	222.235	0.502026	0.250332	2.00544	0.0449161
	Smim12	262.086	0.450942	0.224897	2.0051	0.0449519
	Gm43889	267.117	-0.50317	0.251078	-2.00404	0.0450658
	Copz1	720.355	0.447765	0.223443	2.00393	0.0450774
	Cops8	987.073	0.458337	0.228895	2.00239	0.0452432
	Gm37363	70.0046	-0.786648	0.392984	-2.00173	0.0453135
	Prpf8	3436.73	0.301408	0.150586	2.00156	0.0453321
	Tmem167	1564.52	-0.382358	0.191063	-2.00121	0.0453693
	Dctn2	1524.01	0.364531	0.18216	2.00115	0.0453761
	Chrd	720.064	0.389796	0.194787	2.00114	0.0453773
	Dnah9	1102.42	0.326803	0.163315	2.00106	0.0453865
	Cdr2	67.5794	-0.903374	0.451579	-2.00048	0.0454486
	Zfp300	84.9543	-0.703549	0.351713	-2.00035	0.0454625
	March8	663.902	-0.41682	0.208425	-1.99986	0.0455157
	Ppif	176.487	0.515387	0.257758	1.9995	0.0455545
	Wrn	267.087	-0.441947	0.221044	-1.99937	0.0455688
	Trove2	1573.41	-0.401798	0.200992	-1.99907	0.0456005
	Cyfip2	11624.3	0.308387	0.15436	1.99784	0.0457337
	Qars	535.305	0.43931	0.2199	1.99777	0.0457417
	Sgk3	173.439	-0.532785	0.266709	-1.99762	0.0457574
	Gm20721	71.2331	-1.05213	0.526835	-1.99708	0.0458162
	Samm50	696.662	0.378	0.189291	1.99692	0.0458334
	Arhgap21	2580.04	0.302453	0.151555	1.99566	0.0459712
	Gm37652	4.89804	-2.81183	1.40909	-1.9955	0.0459888
	Cog7	499.986	0.384216	0.192596	1.99494	0.0460496
	Serp1	799.133	-0.378878	0.189923	-1.9949	0.0460534
	Nop58	822.139	-0.340344	0.170681	-1.99404	0.0461478
	mt-Cytb	36025.9	-0.321049	0.161027	-1.99376	0.0461779
	Trip11	955.594	-0.349095	0.175135	-1.9933	0.0462291
	Sh3bp1	1074.85	0.35663	0.178958	1.99281	0.0462824
	Trpc6	324.954	-0.423725	0.212733	-1.99182	0.0463908
	Maneal	517.57	0.388375	0.194997	1.99169	0.0464046
	Egr1	2360.29	0.470658	0.236374	1.99116	0.0464635
	Rasgrp1	15631.1	0.384691	0.193212	1.99103	0.046478
	Gm37077	180.852	-0.515608	0.258989	-1.99085	0.0464973
	Prps1	673.847	0.468321	0.235239	1.99083	0.0464997
	Snora62	8.29887	-2.09581	1.05284	-1.99062	0.0465223
	Ncaph2	1040.44	0.335684	0.168644	1.99048	0.046538
	C2cd4a	4.43975	-3.79963	1.909	-1.99038	0.0465494
	Coro2b	1127.16	0.37988	0.190861	1.99035	0.0465523
	Gm43300	91.0049	-0.72037	0.362096	-1.98945	0.0466521
	Chn2	226.39	-0.51531	0.259048	-1.98924	0.0466742
	Atad3aos	17.9593	-1.36008	0.68389	-1.98875	0.0467293
	Glod4	816.821	-0.366806	0.184552	-1.98755	0.0468619
	Mir22hg	374.959	0.484924	0.243987	1.9875	0.0468673
	2310015A10Rik	82.1461	-0.683379	0.343872	-1.9873	0.0468888
	Birc2	768.186	-0.392503	0.197508	-1.98728	0.046891
	Slc5a5	73.8159	0.705515	0.355023	1.98724	0.0468961
	Vipas39	584.483	0.436071	0.219458	1.98703	0.0469187
	Pibf1	320.034	-0.43589	0.219371	-1.987	0.0469227
	Ptpn3	1341.89	0.313978	0.15806	1.98644	0.0469843
	Gm22270	53.8096	-0.811526	0.408567	-1.98628	0.0470026
	Lrrcc1	315.676	-0.468893	0.236092	-1.98606	0.047027
	Hspa4l	3028.8	-0.32918	0.165806	-1.98534	0.0471071
	Cdkn2aip	310.551	-0.428756	0.216013	-1.98486	0.0471597
	Adcy9	2097.09	0.346793	0.174772	1.98426	0.0472271
	Spast	973.394	-0.359315	0.18109	-1.98418	0.0472362
	Rras2	335.036	-0.434569	0.219028	-1.98408	0.0472465
	Sae1	665.684	0.392087	0.197619	1.98406	0.047249
	Pkia	1452.38	-0.410301	0.206842	-1.98364	0.0472956
	Sdr39u1	277.432	0.45498	0.229399	1.98336	0.0473276
	Ddah1	892.498	-0.333887	0.168364	-1.98313	0.047353
	Zbtb8a	43.7069	0.94635	0.477328	1.9826	0.0474121
	5730455P16Rik	1679.78	-0.319573	0.161202	-1.98245	0.0474293
	Rnf123	583.478	0.385203	0.194344	1.98207	0.0474715
	Bbs1	448.767	0.386653	0.195293	1.97987	0.0477186
	Tmem191c	459.308	0.416916	0.210617	1.9795	0.04776
	Gm17066	183.408	-0.535891	0.270732	-1.97942	0.0477692
	Cbx5	4695.75	-0.318847	0.161097	-1.97922	0.0477918
	Slf1	455.679	-0.424069	0.214323	-1.97864	0.0478562
	Slc35b1	560.843	0.397663	0.200983	1.97859	0.0478617
	Anapc2	821.05	0.343797	0.173768	1.97848	0.0478745
	Emc4	644.022	0.359353	0.181639	1.97839	0.047885
	Apod	607.436	-0.468991	0.237059	-1.97837	0.0478866
	E130308A19Rik	214.469	-0.494159	0.249796	-1.97825	0.047901
	Afap1l2	90.4618	-0.706462	0.357187	-1.97785	0.047946
	Anks3	458.196	0.389541	0.197066	1.9767	0.0480752
	Atxn10	2780.64	0.332835	0.168383	1.97665	0.0480808
	Klhl15	793.54	-0.376211	0.19037	-1.97621	0.0481312
	Mkln1	2425.42	-0.324643	0.164289	-1.97604	0.0481497
	Hexim2	81.6959	0.713693	0.361269	1.97551	0.0482099
	Atg4b	685.164	0.382331	0.193558	1.97527	0.048237
	Gps1	795.957	0.375502	0.190135	1.97492	0.0482771
	Sh3glb2	1296.74	0.324696	0.164517	1.97363	0.0484233
	Rpusd1	382.043	0.416494	0.211033	1.9736	0.0484272
	Akap10	569.196	-0.357348	0.181078	-1.97345	0.0484448
	Epha4	8458.17	0.357222	0.181028	1.9733	0.0484619
	Vwa5a	368.493	-0.412615	0.209135	-1.97296	0.0485
	Ino80c	288.201	0.470862	0.238717	1.97247	0.048556
	Rrm2b	643.806	-0.391654	0.198572	-1.97235	0.0485691
	Shoc2	1174.62	-0.356578	0.18084	-1.97178	0.0486343
	Tbc1d7	121.304	0.620513	0.314831	1.97094	0.048731
	Cd164	695.028	-0.359264	0.182305	-1.97067	0.0487618
	Zfp397	666.808	-0.347015	0.176134	-1.97018	0.0488177
	Elmo1	401.003	-0.43838	0.22261	-1.96928	0.0489211
	Prr5l	147.155	-0.684922	0.347804	-1.96927	0.0489217
	Zadh2	177.971	-0.533995	0.271181	-1.96915	0.048936
	Miat	2841.05	0.457977	0.232608	1.96888	0.0489666
	Asns	1357.64	0.473496	0.240504	1.96876	0.0489806
	Sepw1	5306.67	0.312317	0.158694	1.96804	0.0490632
	Cacnb2	1272.32	0.338328	0.171969	1.96738	0.0491396
	Synpo2	62.3683	-0.795416	0.404378	-1.96701	0.0491822
	Fcho2	692.629	-0.411234	0.209142	-1.96629	0.0492648
	Slc25a3	3454.11	0.292437	0.148735	1.96616	0.0492802
	Gm38235	74.7895	-0.821353	0.417758	-1.9661	0.0492875
	Taf12	163.817	0.573387	0.291702	1.96566	0.0493377
	Mdfic	31.4331	-1.03104	0.524627	-1.96529	0.0493812
	Ndufa7	593.382	0.41811	0.212858	1.96427	0.0494987
	Elmod1	2483.62	0.329678	0.167871	1.96388	0.0495446
	Fam83d	22.0897	-1.44304	0.735311	-1.9625	0.0497047
	Cyp20a1	124.344	-0.626787	0.319446	-1.9621	0.0497505
	Mospd2	326.615	-0.411322	0.209651	-1.96194	0.0497699
	Gm22362	30.3862	-1.11528	0.568537	-1.96166	0.049802
	Ndnf	131.007	-0.628543	0.320441	-1.9615	0.049821
	Zfp760	154.961	-0.567546	0.289355	-1.96142	0.0498305
	Tmem39b	73.3663	0.728255	0.371446	1.96059	0.0499263
	Nrf1	280.074	0.434039	0.221403	1.9604	0.0499488
Figure 1 C: Interactome map-Metascape
GroupID	Category	Term	Description	LogP	Log(q-value)	InTerm_InList	Genes	Symbols
1_Summary	Reactome Gene Sets	R-MMU-194315	Signaling by Rho GTPases	-8.42332	-4.19572	57/652	11461,11465,12237,12539,12709,12848,14251,16563,16573,17283,18472,18643,19046,19386,19878,20662,22042,22142,22145,22151,22152,22284,22342,22628,22629,23912,51792,54216,56320,56378,59079,66894,66922,67938,68187,71409,76626,76763,83815,103573,104215,108000,108100,108686,109294,140579,192176,214137,215280,216965,223666,224014,226751,227613,233877,270163,320271	Actb,Actg1,Bub3,Cdc37,Ckb,Cops2,Flot1,Kif2a,Kif5b,Men1,Pafah1b1,Pfn1,Ppp1cb,Ranbp2,Rock2,Sos1,Tfrc,Tuba1a,Tuba4a,Tubb2a,Tubb3,Usp9x,Lin7b,Ywhag,Ywhah,Rhof,Ppp2r1a,Pcdh7,Dbn1,Arpc3,Erbin,Wwp2,Rras2,Myl12b,Fam135a,Fmnl2,Msi2,Mospd2,Cenpq,Xpo1,Rhoq,Cenpf,Baiap2,Ccdc88a,Prex2,Elmo2,Flna,Arhgap29,Wipf1,Taok1,Arhgap39,Fgd4,Cdc42bpa,Tubb4b,Kctd13,Myo9a,Scai
1_Member	Reactome Gene Sets	R-MMU-194315	Signaling by Rho GTPases	-8.42332	-4.19572	57/652	11461,11465,12237,12539,12709,12848,14251,16563,16573,17283,18472,18643,19046,19386,19878,20662,22042,22142,22145,22151,22152,22284,22342,22628,22629,23912,51792,54216,56320,56378,59079,66894,66922,67938,68187,71409,76626,76763,83815,103573,104215,108000,108100,108686,109294,140579,192176,214137,215280,216965,223666,224014,226751,227613,233877,270163,320271	Actb,Actg1,Bub3,Cdc37,Ckb,Cops2,Flot1,Kif2a,Kif5b,Men1,Pafah1b1,Pfn1,Ppp1cb,Ranbp2,Rock2,Sos1,Tfrc,Tuba1a,Tuba4a,Tubb2a,Tubb3,Usp9x,Lin7b,Ywhag,Ywhah,Rhof,Ppp2r1a,Pcdh7,Dbn1,Arpc3,Erbin,Wwp2,Rras2,Myl12b,Fam135a,Fmnl2,Msi2,Mospd2,Cenpq,Xpo1,Rhoq,Cenpf,Baiap2,Ccdc88a,Prex2,Elmo2,Flna,Arhgap29,Wipf1,Taok1,Arhgap39,Fgd4,Cdc42bpa,Tubb4b,Kctd13,Myo9a,Scai
1_Member	Reactome Gene Sets	R-MMU-9716542	Signaling by Rho GTPases, Miro GTPases and RHOBTB3	-8.06817	-4.19572	57/667	11461,11465,12237,12539,12709,12848,14251,16563,16573,17283,18472,18643,19046,19386,19878,20662,22042,22142,22145,22151,22152,22284,22342,22628,22629,23912,51792,54216,56320,56378,59079,66894,66922,67938,68187,71409,76626,76763,83815,103573,104215,108000,108100,108686,109294,140579,192176,214137,215280,216965,223666,224014,226751,227613,233877,270163,320271	Actb,Actg1,Bub3,Cdc37,Ckb,Cops2,Flot1,Kif2a,Kif5b,Men1,Pafah1b1,Pfn1,Ppp1cb,Ranbp2,Rock2,Sos1,Tfrc,Tuba1a,Tuba4a,Tubb2a,Tubb3,Usp9x,Lin7b,Ywhag,Ywhah,Rhof,Ppp2r1a,Pcdh7,Dbn1,Arpc3,Erbin,Wwp2,Rras2,Myl12b,Fam135a,Fmnl2,Msi2,Mospd2,Cenpq,Xpo1,Rhoq,Cenpf,Baiap2,Ccdc88a,Prex2,Elmo2,Flna,Arhgap29,Wipf1,Taok1,Arhgap39,Fgd4,Cdc42bpa,Tubb4b,Kctd13,Myo9a,Scai
1_Member	Reactome Gene Sets	R-MMU-195258	RHO GTPase Effectors	-6.72856	-3.46657	32/304	11461,11465,12237,16563,16573,17283,18472,18643,19046,19386,19878,22142,22145,22151,22152,22342,22628,22629,51792,56378,67938,71409,83815,103573,104215,108000,108100,192176,215280,216965,227613,320271	Actb,Actg1,Bub3,Kif2a,Kif5b,Men1,Pafah1b1,Pfn1,Ppp1cb,Ranbp2,Rock2,Tuba1a,Tuba4a,Tubb2a,Tubb3,Lin7b,Ywhag,Ywhah,Ppp2r1a,Arpc3,Myl12b,Fmnl2,Cenpq,Xpo1,Rhoq,Cenpf,Baiap2,Flna,Wipf1,Taok1,Tubb4b,Scai
1_Member	Reactome Gene Sets	R-MMU-9012999	RHO GTPase cycle	-3.96526	-1.70643	32/413	11461,11465,12539,12709,12848,14251,19878,20662,22042,22284,23912,54216,56320,59079,66894,66922,68187,71409,76626,76763,104215,108100,108686,109294,140579,214137,215280,223666,224014,226751,233877,270163	Actb,Actg1,Cdc37,Ckb,Cops2,Flot1,Rock2,Sos1,Tfrc,Usp9x,Rhof,Pcdh7,Dbn1,Erbin,Wwp2,Rras2,Fam135a,Fmnl2,Msi2,Mospd2,Rhoq,Baiap2,Ccdc88a,Prex2,Elmo2,Arhgap29,Wipf1,Arhgap39,Fgd4,Cdc42bpa,Kctd13,Myo9a
2_Summary	GO Biological Processes	GO:0031344	regulation of cell projection organization	-7.98603	-4.19572	62/759	11951,12168,12323,12568,13043,13132,13193,13405,13829,14348,14569,14810,16886,18015,18223,18286,18472,18643,19089,19122,19211,19266,19270,19283,19317,20393,20955,21770,21838,22215,22368,22629,23963,23999,26396,53860,53869,55978,56320,59041,65079,65114,70369,70620,71900,72162,74187,77767,99152,103967,104215,108100,108686,140810,192176,216344,235072,270163,319740,331401,331461,668253,12166,14365,15…	Atp5g1,Bmpr2,Camk2b,Cdk5,Cttn,Dab2,Dcx,Dmd,Dmtn,Fut9,Gdi2,Grin1,Limk2,Nf1,Numbl,Odf2,Pafah1b1,Pfn1,Prkcsh,Prnp,Pten,Ptprd,Ptprg,Ptprz1,Qk,Sgk1,Vamp7,Ppp2r5d,Thy1,Ube3a,Trpv2,Ywhah,Tenm1,Twf2,Map2k2,Septin9,Rab11a,Ift20,Dbn1,Stk25,Rtn4r,Vps35,Bag5,Ube2v2,Tmem106b,Dhx36,Katnb1,Ermn,Anapc2,Dnm3,Rhoq,Baiap2,Ccdc88a,Ttbk2,Flna,Rab21,Septin7,Myo9a,Zfyve27,Thoc2,Il1rapl1,Dleu2,Bmpr1a,Fzd3,Hif1a,Mbd1,Pcm…
2_Member	GO Biological Processes	GO:0031344	regulation of cell projection organization	-7.98603	-4.19572	62/759	11951,12168,12323,12568,13043,13132,13193,13405,13829,14348,14569,14810,16886,18015,18223,18286,18472,18643,19089,19122,19211,19266,19270,19283,19317,20393,20955,21770,21838,22215,22368,22629,23963,23999,26396,53860,53869,55978,56320,59041,65079,65114,70369,70620,71900,72162,74187,77767,99152,103967,104215,108100,108686,140810,192176,216344,235072,270163,319740,331401,331461,668253	Atp5g1,Bmpr2,Camk2b,Cdk5,Cttn,Dab2,Dcx,Dmd,Dmtn,Fut9,Gdi2,Grin1,Limk2,Nf1,Numbl,Odf2,Pafah1b1,Pfn1,Prkcsh,Prnp,Pten,Ptprd,Ptprg,Ptprz1,Qk,Sgk1,Vamp7,Ppp2r5d,Thy1,Ube3a,Trpv2,Ywhah,Tenm1,Twf2,Map2k2,Septin9,Rab11a,Ift20,Dbn1,Stk25,Rtn4r,Vps35,Bag5,Ube2v2,Tmem106b,Dhx36,Katnb1,Ermn,Anapc2,Dnm3,Rhoq,Baiap2,Ccdc88a,Ttbk2,Flna,Rab21,Septin7,Myo9a,Zfyve27,Thoc2,Il1rapl1,Dleu2
2_Member	GO Biological Processes	GO:0120035	regulation of plasma membrane bounded cell projection organization	-7.19014	-3.67935	59/743	11951,12168,12323,12568,13132,13193,13405,13829,14348,14569,14810,16886,18015,18223,18286,18472,18643,19089,19122,19211,19266,19270,19283,19317,20393,20955,21770,21838,22215,22368,22629,23963,23999,26396,53860,53869,55978,56320,59041,65079,65114,70369,70620,71900,72162,74187,99152,103967,104215,108100,108686,140810,192176,216344,235072,319740,331401,331461,668253	Atp5g1,Bmpr2,Camk2b,Cdk5,Dab2,Dcx,Dmd,Dmtn,Fut9,Gdi2,Grin1,Limk2,Nf1,Numbl,Odf2,Pafah1b1,Pfn1,Prkcsh,Prnp,Pten,Ptprd,Ptprg,Ptprz1,Qk,Sgk1,Vamp7,Ppp2r5d,Thy1,Ube3a,Trpv2,Ywhah,Tenm1,Twf2,Map2k2,Septin9,Rab11a,Ift20,Dbn1,Stk25,Rtn4r,Vps35,Bag5,Ube2v2,Tmem106b,Dhx36,Katnb1,Anapc2,Dnm3,Rhoq,Baiap2,Ccdc88a,Ttbk2,Flna,Rab21,Septin7,Zfyve27,Thoc2,Il1rapl1,Dleu2
2_Member	GO Biological Processes	GO:0050767	regulation of neurogenesis	-6.99406	-3.57173	42/455	11951,12166,12168,12323,12568,13193,14365,15251,17190,18015,18223,18472,18536,19211,19266,19283,19317,20393,20585,20666,20893,20927,20955,21838,22368,22629,22671,23999,26396,28000,53869,56320,56710,59041,65079,72162,99152,108100,216344,319740,320191,331461	Atp5g1,Bmpr1a,Bmpr2,Camk2b,Cdk5,Dcx,Fzd3,Hif1a,Mbd1,Nf1,Numbl,Pafah1b1,Pcm1,Pten,Ptprd,Ptprz1,Qk,Sgk1,Hltf,Sox11,Bhlhe40,Abcc8,Vamp7,Thy1,Trpv2,Ywhah,Rnf112,Twf2,Map2k2,Prpf19,Rab11a,Dbn1,Brinp1,Stk25,Rtn4r,Dhx36,Anapc2,Baiap2,Rab21,Zfyve27,Hook3,Il1rapl1
2_Member	GO Biological Processes	GO:0060284	regulation of cell development	-6.78202	-3.46883	50/601	11951,12166,12168,12323,12568,12753,13132,13193,13829,14365,15251,17190,18015,18223,18472,18536,19211,19266,19283,19317,19878,20393,20585,20666,20893,20927,20955,21838,22368,22629,22671,23999,26396,28000,53869,56320,56710,59041,65079,68268,72162,99152,108100,192176,216344,219181,319740,320191,331461,668253	Atp5g1,Bmpr1a,Bmpr2,Camk2b,Cdk5,Clock,Dab2,Dcx,Dmtn,Fzd3,Hif1a,Mbd1,Nf1,Numbl,Pafah1b1,Pcm1,Pten,Ptprd,Ptprz1,Qk,Rock2,Sgk1,Hltf,Sox11,Bhlhe40,Abcc8,Vamp7,Thy1,Trpv2,Ywhah,Rnf112,Twf2,Map2k2,Prpf19,Rab11a,Dbn1,Brinp1,Stk25,Rtn4r,Zdhhc21,Dhx36,Anapc2,Baiap2,Flna,Rab21,Akap11,Zfyve27,Hook3,Il1rapl1,Dleu2
2_Member	GO Biological Processes	GO:0051960	regulation of nervous system development	-6.65482	-3.46657	47/554	11951,12166,12168,12323,12568,13193,13383,14365,15251,17190,18015,18223,18472,18536,19211,19266,19283,19317,20393,20585,20666,20893,20927,20955,21838,22368,22629,22671,23999,26396,28000,53869,56320,56710,59041,65079,70620,72162,74342,99152,108100,216344,239250,245446,319740,320191,331461	Atp5g1,Bmpr1a,Bmpr2,Camk2b,Cdk5,Dcx,Dlg1,Fzd3,Hif1a,Mbd1,Nf1,Numbl,Pafah1b1,Pcm1,Pten,Ptprd,Ptprz1,Qk,Sgk1,Hltf,Sox11,Bhlhe40,Abcc8,Vamp7,Thy1,Trpv2,Ywhah,Rnf112,Twf2,Map2k2,Prpf19,Rab11a,Dbn1,Brinp1,Stk25,Rtn4r,Ube2v2,Dhx36,Lrrtm1,Anapc2,Baiap2,Rab21,Slitrk6,Slitrk4,Zfyve27,Hook3,Il1rapl1
2_Member	GO Biological Processes	GO:0031346	positive regulation of cell projection organization	-6.43861	-3.34727	40/443	11951,12168,12323,13193,13405,14348,14810,18015,18223,18472,18643,19266,19283,19317,20393,20955,21770,22368,23963,23999,26396,53860,53869,56320,59041,70620,71900,72162,74187,99152,103967,104215,108100,108686,140810,192176,216344,235072,319740,331461	Atp5g1,Bmpr2,Camk2b,Dcx,Dmd,Fut9,Grin1,Nf1,Numbl,Pafah1b1,Pfn1,Ptprd,Ptprz1,Qk,Sgk1,Vamp7,Ppp2r5d,Trpv2,Tenm1,Twf2,Map2k2,Septin9,Rab11a,Dbn1,Stk25,Ube2v2,Tmem106b,Dhx36,Katnb1,Anapc2,Dnm3,Rhoq,Baiap2,Ccdc88a,Ttbk2,Flna,Rab21,Septin7,Zfyve27,Il1rapl1
2_Member	GO Biological Processes	GO:0010975	regulation of neuron projection development	-6.32722	-3.31506	46/551	11951,12168,12323,12568,13132,13193,13405,14348,14810,18015,18223,18472,19089,19211,19266,19270,19283,19317,20393,20955,21770,21838,22215,22368,22629,23999,26396,53869,56320,59041,65079,70369,70620,71900,72162,74187,99152,103967,108100,108686,192176,216344,319740,331401,331461,668253	Atp5g1,Bmpr2,Camk2b,Cdk5,Dab2,Dcx,Dmd,Fut9,Grin1,Nf1,Numbl,Pafah1b1,Prkcsh,Pten,Ptprd,Ptprg,Ptprz1,Qk,Sgk1,Vamp7,Ppp2r5d,Thy1,Ube3a,Trpv2,Ywhah,Twf2,Map2k2,Rab11a,Dbn1,Stk25,Rtn4r,Bag5,Ube2v2,Tmem106b,Dhx36,Katnb1,Anapc2,Dnm3,Baiap2,Ccdc88a,Flna,Rab21,Zfyve27,Thoc2,Il1rapl1,Dleu2
2_Member	GO Biological Processes	GO:0050775	positive regulation of dendrite morphogenesis	-5.76721	-3.00493	12/59	12323,18223,18472,19266,20393,20955,56320,72162,99152,108100,216344,331461	Camk2b,Numbl,Pafah1b1,Ptprd,Sgk1,Vamp7,Dbn1,Dhx36,Anapc2,Baiap2,Rab21,Il1rapl1
2_Member	GO Biological Processes	GO:0048814	regulation of dendrite morphogenesis	-5.69504	-2.94612	15/93	12323,14810,18223,18472,19266,19283,20393,20955,22629,56320,72162,99152,108100,216344,331461	Camk2b,Grin1,Numbl,Pafah1b1,Ptprd,Ptprz1,Sgk1,Vamp7,Ywhah,Dbn1,Dhx36,Anapc2,Baiap2,Rab21,Il1rapl1
2_Member	GO Biological Processes	GO:0051962	positive regulation of nervous system development	-5.15704	-2.57981	32/359	11951,12168,12323,13193,14365,15251,18223,18472,19266,19283,19317,20393,20666,20955,22368,22671,23999,26396,28000,53869,56320,59041,70620,72162,74342,99152,108100,216344,239250,245446,319740,331461	Atp5g1,Bmpr2,Camk2b,Dcx,Fzd3,Hif1a,Numbl,Pafah1b1,Ptprd,Ptprz1,Qk,Sgk1,Sox11,Vamp7,Trpv2,Rnf112,Twf2,Map2k2,Prpf19,Rab11a,Dbn1,Stk25,Ube2v2,Dhx36,Lrrtm1,Anapc2,Baiap2,Rab21,Slitrk6,Slitrk4,Zfyve27,Il1rapl1
2_Member	GO Biological Processes	GO:0010770	positive regulation of cell morphogenesis involved in differentiation	-5.07655	-2.55063	15/104	12323,13132,13829,18223,18472,19266,20393,20955,56320,72162,99152,108100,192176,216344,331461	Camk2b,Dab2,Dmtn,Numbl,Pafah1b1,Ptprd,Sgk1,Vamp7,Dbn1,Dhx36,Anapc2,Baiap2,Flna,Rab21,Il1rapl1
2_Member	GO Biological Processes	GO:0050769	positive regulation of neurogenesis	-5.01039	-2.50639	28/298	11951,12168,12323,13193,14365,15251,18223,18472,19266,19283,19317,20393,20666,20955,22368,22671,23999,26396,28000,53869,56320,59041,72162,99152,108100,216344,319740,331461	Atp5g1,Bmpr2,Camk2b,Dcx,Fzd3,Hif1a,Numbl,Pafah1b1,Ptprd,Ptprz1,Qk,Sgk1,Sox11,Vamp7,Trpv2,Rnf112,Twf2,Map2k2,Prpf19,Rab11a,Dbn1,Stk25,Dhx36,Anapc2,Baiap2,Rab21,Zfyve27,Il1rapl1
2_Member	GO Biological Processes	GO:0010720	positive regulation of cell development	-4.70359	-2.28742	32/378	11951,12168,12323,13132,13193,13829,14365,15251,18223,18472,19266,19283,19317,20393,20666,20955,22368,22671,23999,26396,28000,53869,56320,59041,72162,99152,108100,192176,216344,219181,319740,331461	Atp5g1,Bmpr2,Camk2b,Dab2,Dcx,Dmtn,Fzd3,Hif1a,Numbl,Pafah1b1,Ptprd,Ptprz1,Qk,Sgk1,Sox11,Vamp7,Trpv2,Rnf112,Twf2,Map2k2,Prpf19,Rab11a,Dbn1,Stk25,Dhx36,Anapc2,Baiap2,Flna,Rab21,Akap11,Zfyve27,Il1rapl1
2_Member	GO Biological Processes	GO:0010769	regulation of cell morphogenesis involved in differentiation	-4.23903	-1.91862	15/122	12323,13132,13829,18223,18472,19266,20393,20955,56320,72162,99152,108100,192176,216344,331461	Camk2b,Dab2,Dmtn,Numbl,Pafah1b1,Ptprd,Sgk1,Vamp7,Dbn1,Dhx36,Anapc2,Baiap2,Flna,Rab21,Il1rapl1
2_Member	GO Biological Processes	GO:0050773	regulation of dendrite development	-4.2069	-1.89851	16/137	12323,14810,18223,18472,19266,19283,20393,20955,22629,56320,71900,72162,99152,108100,216344,331461	Camk2b,Grin1,Numbl,Pafah1b1,Ptprd,Ptprz1,Sgk1,Vamp7,Ywhah,Dbn1,Tmem106b,Dhx36,Anapc2,Baiap2,Rab21,Il1rapl1
2_Member	GO Biological Processes	GO:0045773	positive regulation of axon extension	-3.75966	-1.56042	9/54	11951,12168,18472,22368,23999,53869,56320,99152,319740	Atp5g1,Bmpr2,Pafah1b1,Trpv2,Twf2,Rab11a,Dbn1,Anapc2,Zfyve27
2_Member	GO Biological Processes	GO:0008361	regulation of cell size	-3.7224	-1.54133	20/214	11829,11855,11951,12168,12421,12568,13043,13193,18472,19211,22368,23797,23999,53869,56320,65079,99152,216344,279561,319740	Aqp4,Arhgap5,Atp5g1,Bmpr2,Rb1cc1,Cdk5,Cttn,Dcx,Pafah1b1,Pten,Trpv2,Akt3,Twf2,Rab11a,Dbn1,Rtn4r,Anapc2,Rab21,Wnk3,Zfyve27
2_Member	GO Biological Processes	GO:0048638	regulation of developmental growth	-3.47607	-1.34852	30/402	11951,12166,12168,12568,12891,13043,13193,13383,13869,14381,17283,18472,19211,19415,20437,20751,20981,22368,23999,28146,53869,56274,56320,64704,65079,71175,99152,102247,216344,319740	Atp5g1,Bmpr1a,Bmpr2,Cdk5,Cpne6,Cttn,Dcx,Dlg1,Erbb4,G6pdx,Men1,Pafah1b1,Pten,Rasal1,Siah1a,Spr,Syt3,Trpv2,Twf2,Serp1,Rab11a,Stk3,Dbn1,Htra2,Rtn4r,Nipbl,Anapc2,Gpat4,Rab21,Zfyve27
2_Member	GO Biological Processes	GO:0030516	regulation of axon extension	-3.46352	-1.34531	13/113	11951,12168,12568,13043,18472,22368,23999,53869,56320,65079,99152,216344,319740	Atp5g1,Bmpr2,Cdk5,Cttn,Pafah1b1,Trpv2,Twf2,Rab11a,Dbn1,Rtn4r,Anapc2,Rab21,Zfyve27
2_Member	GO Biological Processes	GO:0061387	regulation of extent of cell growth	-3.456	-1.34417	14/128	11951,12168,12568,13043,13193,18472,22368,23999,53869,56320,65079,99152,216344,319740	Atp5g1,Bmpr2,Cdk5,Cttn,Dcx,Pafah1b1,Trpv2,Twf2,Rab11a,Dbn1,Rtn4r,Anapc2,Rab21,Zfyve27
2_Member	GO Biological Processes	GO:0050772	positive regulation of axonogenesis	-3.36904	-1.30082	12/101	11951,12168,13193,18472,22368,23999,26396,53869,56320,59041,99152,319740	Atp5g1,Bmpr2,Dcx,Pafah1b1,Trpv2,Twf2,Map2k2,Rab11a,Dbn1,Stk25,Anapc2,Zfyve27
2_Member	GO Biological Processes	GO:0032535	regulation of cellular component size	-3.30074	-1.25802	29/393	11829,11855,11951,12168,12421,12568,13043,13193,13383,13829,18472,18643,19211,22368,23797,23963,23999,53869,56320,56378,65079,99152,108100,211673,216344,218397,230101,279561,319740	Aqp4,Arhgap5,Atp5g1,Bmpr2,Rb1cc1,Cdk5,Cttn,Dcx,Dlg1,Dmtn,Pafah1b1,Pfn1,Pten,Trpv2,Akt3,Tenm1,Twf2,Rab11a,Dbn1,Arpc3,Rtn4r,Anapc2,Baiap2,Arfgef1,Rab21,Rasa1,Gba2,Wnk3,Zfyve27
2_Member	GO Biological Processes	GO:0050770	regulation of axonogenesis	-3.16893	-1.18025	17/185	11951,12168,12568,13193,14810,18472,19211,21838,22368,23999,26396,53869,56320,59041,65079,99152,319740	Atp5g1,Bmpr2,Cdk5,Dcx,Grin1,Pafah1b1,Pten,Thy1,Trpv2,Twf2,Map2k2,Rab11a,Dbn1,Stk25,Rtn4r,Anapc2,Zfyve27
2_Member	GO Biological Processes	GO:0090066	regulation of anatomical structure size	-3.16209	-1.17569	37/557	11539,11829,11855,11951,12168,12421,12568,13043,13193,13383,13829,14073,14381,15251,18472,18643,19211,19878,22368,23797,23963,23999,53869,56320,56378,58994,65079,68268,99152,108100,211673,216344,218397,230101,240672,279561,319740	Adora1,Aqp4,Arhgap5,Atp5g1,Bmpr2,Rb1cc1,Cdk5,Cttn,Dcx,Dlg1,Dmtn,Faah,G6pdx,Hif1a,Pafah1b1,Pfn1,Pten,Rock2,Trpv2,Akt3,Tenm1,Twf2,Rab11a,Dbn1,Arpc3,Smpd3,Rtn4r,Zdhhc21,Anapc2,Baiap2,Arfgef1,Rab21,Rasa1,Gba2,Dusp5,Wnk3,Zfyve27
2_Member	GO Biological Processes	GO:0048639	positive regulation of developmental growth	-2.74015	-0.914275	18/220	11951,12166,12168,12891,13193,13383,13869,18472,19415,20981,22368,23999,28146,53869,56320,71175,99152,319740	Atp5g1,Bmpr1a,Bmpr2,Cpne6,Dcx,Dlg1,Erbb4,Pafah1b1,Rasal1,Syt3,Trpv2,Twf2,Serp1,Rab11a,Dbn1,Nipbl,Anapc2,Zfyve27
3_Summary	Reactome Gene Sets	R-MMU-68877	Mitotic Prometaphase	-7.32158	-3.67935	25/188	12237,13001,16563,18286,18472,18536,19386,20842,20843,22142,22145,22151,22152,22154,22628,51792,54130,72083,83815,100986,103573,108000,216274,216965,227613,19889,52028,53869,55978,93730,105504,109181,140810,207911,238799,11461,11465,18643,71409,320271,12531,17463,19046,19185,23996,56299,11951,11920,22589,22629,23797,52683,57321,70620,71175,75660,77805,93762,99152,107976,210766,11829,13193,13383,1…	Bub3,Csnk2b,Kif2a,Odf2,Pafah1b1,Pcm1,Ranbp2,Stag1,Stag2,Tuba1a,Tuba4a,Tubb2a,Tubb3,Tubb5,Ywhag,Ppp2r1a,Actr1a,Mzt2,Cenpq,Akap9,Xpo1,Cenpf,Cep290,Taok1,Tubb4b,Rp2,Bbs1,Rab11a,Ift20,Lztfl1,Exoc5,Trip11,Ttbk2,Mchr1,Tnpo1,Actb,Actg1,Pfn1,Fmnl2,Scai,Cdc25b,Psmd7,Ppp1cb,Psmd4,Psmc4,Fkbpl,Atp5g1,Atm,Atrx,Ywhah,Akt3,Ncaph2,Terf2ip,Ube2v2,Nipbl,Lin37,Esco1,Smarca5,Anapc2,Babam2,Brcc3,Aqp4,Dcx,Dlg1,Gapdh,H…
3_Member	Reactome Gene Sets	R-MMU-68877	Mitotic Prometaphase	-7.32158	-3.67935	25/188	12237,13001,16563,18286,18472,18536,19386,20842,20843,22142,22145,22151,22152,22154,22628,51792,54130,72083,83815,100986,103573,108000,216274,216965,227613	Bub3,Csnk2b,Kif2a,Odf2,Pafah1b1,Pcm1,Ranbp2,Stag1,Stag2,Tuba1a,Tuba4a,Tubb2a,Tubb3,Tubb5,Ywhag,Ppp2r1a,Actr1a,Mzt2,Cenpq,Akap9,Xpo1,Cenpf,Cep290,Taok1,Tubb4b
3_Member	Reactome Gene Sets	R-MMU-5617833	Cilium Assembly	-6.46041	-3.34727	24/194	18286,18472,18536,19889,22142,22145,22151,22152,22154,22628,51792,52028,53869,54130,55978,93730,100986,105504,109181,140810,207911,216274,227613,238799	Odf2,Pafah1b1,Pcm1,Rp2,Tuba1a,Tuba4a,Tubb2a,Tubb3,Tubb5,Ywhag,Ppp2r1a,Bbs1,Rab11a,Actr1a,Ift20,Lztfl1,Akap9,Exoc5,Trip11,Ttbk2,Mchr1,Cep290,Tubb4b,Tnpo1
3_Member	Reactome Gene Sets	R-MMU-5663220	RHO GTPases Activate Formins	-6.30281	-3.31414	19/131	11461,11465,12237,16563,18472,18643,19386,22142,22145,22151,22152,51792,71409,83815,103573,108000,216965,227613,320271	Actb,Actg1,Bub3,Kif2a,Pafah1b1,Pfn1,Ranbp2,Tuba1a,Tuba4a,Tubb2a,Tubb3,Ppp2r1a,Fmnl2,Cenpq,Xpo1,Cenpf,Taok1,Tubb4b,Scai
3_Member	Reactome Gene Sets	R-MMU-69275	G2/M Transition	-6.09474	-3.20752	22/175	12531,17463,18286,18472,18536,19046,19185,22142,22145,22151,22152,22154,22628,23996,51792,54130,56299,72083,100986,103573,216274,227613	Cdc25b,Psmd7,Odf2,Pafah1b1,Pcm1,Ppp1cb,Psmd4,Tuba1a,Tuba4a,Tubb2a,Tubb3,Tubb5,Ywhag,Psmc4,Ppp2r1a,Actr1a,Fkbpl,Mzt2,Akap9,Xpo1,Cep290,Tubb4b
3_Member	Reactome Gene Sets	R-MMU-380320	Recruitment of NuMA to mitotic centrosomes	-6.01011	-3.17394	15/88	18286,18472,18536,22142,22145,22151,22152,22154,22628,51792,54130,72083,100986,216274,227613	Odf2,Pafah1b1,Pcm1,Tuba1a,Tuba4a,Tubb2a,Tubb3,Tubb5,Ywhag,Ppp2r1a,Actr1a,Mzt2,Akap9,Cep290,Tubb4b
3_Member	Reactome Gene Sets	R-MMU-453274	Mitotic G2-G2/M phases	-6.01001	-3.17394	22/177	12531,17463,18286,18472,18536,19046,19185,22142,22145,22151,22152,22154,22628,23996,51792,54130,56299,72083,100986,103573,216274,227613	Cdc25b,Psmd7,Odf2,Pafah1b1,Pcm1,Ppp1cb,Psmd4,Tuba1a,Tuba4a,Tubb2a,Tubb3,Tubb5,Ywhag,Psmc4,Ppp2r1a,Actr1a,Fkbpl,Mzt2,Akap9,Xpo1,Cep290,Tubb4b
3_Member	Reactome Gene Sets	R-MMU-1852241	Organelle biogenesis and maintenance	-5.92839	-3.12336	25/222	11951,18286,18472,18536,19889,22142,22145,22151,22152,22154,22628,51792,52028,53869,54130,55978,93730,100986,105504,109181,140810,207911,216274,227613,238799	Atp5g1,Odf2,Pafah1b1,Pcm1,Rp2,Tuba1a,Tuba4a,Tubb2a,Tubb3,Tubb5,Ywhag,Ppp2r1a,Bbs1,Rab11a,Actr1a,Ift20,Lztfl1,Akap9,Exoc5,Trip11,Ttbk2,Mchr1,Cep290,Tubb4b,Tnpo1
3_Member	Reactome Gene Sets	R-MMU-1640170	Cell Cycle	-5.36912	-2.6861	45/579	11920,12237,12531,13001,16563,17463,18286,18472,18536,19046,19185,19386,20842,20843,22142,22145,22151,22152,22154,22589,22628,22629,23797,23996,51792,52683,54130,56299,57321,70620,71175,72083,75660,77805,83815,93762,99152,100986,103573,107976,108000,210766,216274,216965,227613	Atm,Bub3,Cdc25b,Csnk2b,Kif2a,Psmd7,Odf2,Pafah1b1,Pcm1,Ppp1cb,Psmd4,Ranbp2,Stag1,Stag2,Tuba1a,Tuba4a,Tubb2a,Tubb3,Tubb5,Atrx,Ywhag,Ywhah,Akt3,Psmc4,Ppp2r1a,Ncaph2,Actr1a,Fkbpl,Terf2ip,Ube2v2,Nipbl,Mzt2,Lin37,Esco1,Cenpq,Smarca5,Anapc2,Akap9,Xpo1,Babam2,Cenpf,Brcc3,Cep290,Taok1,Tubb4b
3_Member	Reactome Gene Sets	R-MMU-380270	Recruitment of mitotic centrosome proteins and complexes	-5.24204	-2.62783	13/77	18286,18472,18536,22142,22145,22154,22628,51792,54130,72083,100986,216274,227613	Odf2,Pafah1b1,Pcm1,Tuba1a,Tuba4a,Tubb5,Ywhag,Ppp2r1a,Actr1a,Mzt2,Akap9,Cep290,Tubb4b
3_Member	Reactome Gene Sets	R-MMU-380287	Centrosome maturation	-5.24204	-2.62783	13/77	18286,18472,18536,22142,22145,22154,22628,51792,54130,72083,100986,216274,227613	Odf2,Pafah1b1,Pcm1,Tuba1a,Tuba4a,Tubb5,Ywhag,Ppp2r1a,Actr1a,Mzt2,Akap9,Cep290,Tubb4b
3_Member	Reactome Gene Sets	R-MMU-380259	Loss of Nlp from mitotic centrosomes	-5.08934	-2.55189	12/68	18286,18472,18536,22142,22145,22154,22628,51792,54130,100986,216274,227613	Odf2,Pafah1b1,Pcm1,Tuba1a,Tuba4a,Tubb5,Ywhag,Ppp2r1a,Actr1a,Akap9,Cep290,Tubb4b
3_Member	Reactome Gene Sets	R-MMU-380284	Loss of proteins required for interphase microtubule organization from the centrosome	-5.08934	-2.55189	12/68	18286,18472,18536,22142,22145,22154,22628,51792,54130,100986,216274,227613	Odf2,Pafah1b1,Pcm1,Tuba1a,Tuba4a,Tubb5,Ywhag,Ppp2r1a,Actr1a,Akap9,Cep290,Tubb4b
3_Member	Reactome Gene Sets	R-MMU-2500257	Resolution of Sister Chromatid Cohesion	-5.06987	-2.55063	16/117	12237,16563,18472,19386,20842,20843,22142,22145,22151,22152,51792,83815,103573,108000,216965,227613	Bub3,Kif2a,Pafah1b1,Ranbp2,Stag1,Stag2,Tuba1a,Tuba4a,Tubb2a,Tubb3,Ppp2r1a,Cenpq,Xpo1,Cenpf,Taok1,Tubb4b
3_Member	Reactome Gene Sets	R-MMU-8854518	AURKA Activation by TPX2	-4.88934	-2.41273	12/71	18286,18472,18536,22142,22145,22154,22628,51792,54130,100986,216274,227613	Odf2,Pafah1b1,Pcm1,Tuba1a,Tuba4a,Tubb5,Ywhag,Ppp2r1a,Actr1a,Akap9,Cep290,Tubb4b
3_Member	Reactome Gene Sets	R-MMU-5620912	Anchoring of the basal body to the plasma membrane	-4.88776	-2.41273	14/95	18286,18472,18536,22142,22145,22154,22628,51792,53869,54130,100986,140810,216274,227613	Odf2,Pafah1b1,Pcm1,Tuba1a,Tuba4a,Tubb5,Ywhag,Ppp2r1a,Rab11a,Actr1a,Akap9,Ttbk2,Cep290,Tubb4b
3_Member	Reactome Gene Sets	R-MMU-2565942	Regulation of PLK1 Activity at G2/M Transition	-4.87339	-2.4053	13/83	18286,18472,18536,19046,22142,22145,22154,22628,51792,54130,100986,216274,227613	Odf2,Pafah1b1,Pcm1,Ppp1cb,Tuba1a,Tuba4a,Tubb5,Ywhag,Ppp2r1a,Actr1a,Akap9,Cep290,Tubb4b
3_Member	Reactome Gene Sets	R-MMU-2467813	Separation of Sister Chromatids	-4.7464	-2.31782	20/181	12237,16563,17463,18472,19185,19386,20842,20843,22142,22145,22151,22152,23996,51792,83815,99152,103573,108000,216965,227613	Bub3,Kif2a,Psmd7,Pafah1b1,Psmd4,Ranbp2,Stag1,Stag2,Tuba1a,Tuba4a,Tubb2a,Tubb3,Psmc4,Ppp2r1a,Cenpq,Anapc2,Xpo1,Cenpf,Taok1,Tubb4b
3_Member	Reactome Gene Sets	R-MMU-9648025	EML4 and NUDC in mitotic spindle formation	-4.34052	-1.97618	14/106	12237,16563,18472,19386,22142,22145,22151,22152,51792,83815,103573,108000,216965,227613	Bub3,Kif2a,Pafah1b1,Ranbp2,Tuba1a,Tuba4a,Tubb2a,Tubb3,Ppp2r1a,Cenpq,Xpo1,Cenpf,Taok1,Tubb4b
3_Member	Reactome Gene Sets	R-MMU-68886	M Phase	-4.27036	-1.92682	31/380	12237,13001,16563,17463,18286,18472,18536,19185,19386,20842,20843,22142,22145,22151,22152,22154,22628,23996,51792,52683,54130,71175,72083,83815,99152,100986,103573,108000,216274,216965,227613	Bub3,Csnk2b,Kif2a,Psmd7,Odf2,Pafah1b1,Pcm1,Psmd4,Ranbp2,Stag1,Stag2,Tuba1a,Tuba4a,Tubb2a,Tubb3,Tubb5,Ywhag,Psmc4,Ppp2r1a,Ncaph2,Actr1a,Nipbl,Mzt2,Cenpq,Anapc2,Akap9,Xpo1,Cenpf,Cep290,Taok1,Tubb4b
3_Member	Reactome Gene Sets	R-MMU-69278	Cell Cycle, Mitotic	-4.145	-1.84136	37/496	12237,12531,13001,16563,17463,18286,18472,18536,19046,19185,19386,20842,20843,22142,22145,22151,22152,22154,22628,23797,23996,51792,52683,54130,56299,71175,72083,75660,77805,83815,99152,100986,103573,108000,216274,216965,227613	Bub3,Cdc25b,Csnk2b,Kif2a,Psmd7,Odf2,Pafah1b1,Pcm1,Ppp1cb,Psmd4,Ranbp2,Stag1,Stag2,Tuba1a,Tuba4a,Tubb2a,Tubb3,Tubb5,Ywhag,Akt3,Psmc4,Ppp2r1a,Ncaph2,Actr1a,Fkbpl,Nipbl,Mzt2,Lin37,Esco1,Cenpq,Anapc2,Akap9,Xpo1,Cenpf,Cep290,Taok1,Tubb4b
3_Member	GO Biological Processes	GO:0007017	microtubule-based process	-4.02859	-1.74343	52/796	11829,13193,13383,14433,15251,16563,16573,16886,18286,18472,18536,19290,19878,20393,20501,20842,20843,20955,22142,22145,22151,22152,22154,22327,22589,29877,51792,52028,53869,54161,55978,68339,68566,70892,74187,78784,80718,93730,100986,108686,140810,192176,216274,216344,216965,218850,226751,227613,232286,271564,319953,320191	Aqp4,Dcx,Dlg1,Gapdh,Hif1a,Kif2a,Kif5b,Limk2,Odf2,Pafah1b1,Pcm1,Pura,Rock2,Sgk1,Slc16a1,Stag1,Stag2,Vamp7,Tuba1a,Tuba4a,Tubb2a,Tubb3,Tubb5,Vbp1,Atrx,Hdgfl3,Ppp2r1a,Bbs1,Rab11a,Copg1,Ift20,Ccdc88c,Caly,Ttll7,Katnb1,Celf3,Rab27b,Lztfl1,Akap9,Ccdc88a,Ttbk2,Flna,Cep290,Rab21,Taok1,Tasor,Cdc42bpa,Tubb4b,Tmf1,Vps13a,Ttll1,Hook3
3_Member	Reactome Gene Sets	R-MMU-68882	Mitotic Anaphase	-3.74971	-1.55416	20/213	12237,16563,17463,18472,19185,19386,20842,20843,22142,22145,22151,22152,23996,51792,83815,99152,103573,108000,216965,227613	Bub3,Kif2a,Psmd7,Pafah1b1,Psmd4,Ranbp2,Stag1,Stag2,Tuba1a,Tuba4a,Tubb2a,Tubb3,Psmc4,Ppp2r1a,Cenpq,Anapc2,Xpo1,Cenpf,Taok1,Tubb4b
3_Member	Reactome Gene Sets	R-MMU-2555396	Mitotic Metaphase and Anaphase	-3.7224	-1.54133	20/214	12237,16563,17463,18472,19185,19386,20842,20843,22142,22145,22151,22152,23996,51792,83815,99152,103573,108000,216965,227613	Bub3,Kif2a,Psmd7,Pafah1b1,Psmd4,Ranbp2,Stag1,Stag2,Tuba1a,Tuba4a,Tubb2a,Tubb3,Psmc4,Ppp2r1a,Cenpq,Anapc2,Xpo1,Cenpf,Taok1,Tubb4b
3_Member	GO Biological Processes	GO:0000226	microtubule cytoskeleton organization	-3.63284	-1.46856	37/526	13193,13383,14433,16563,16886,18286,18472,18536,19878,20393,20501,20842,20843,22142,22145,22151,22152,22154,22589,29877,51792,52028,53869,68339,70892,74187,100986,108686,140810,192176,216274,216965,218850,226751,227613,319953,320191	Dcx,Dlg1,Gapdh,Kif2a,Limk2,Odf2,Pafah1b1,Pcm1,Rock2,Sgk1,Slc16a1,Stag1,Stag2,Tuba1a,Tuba4a,Tubb2a,Tubb3,Tubb5,Atrx,Hdgfl3,Ppp2r1a,Bbs1,Rab11a,Ccdc88c,Ttll7,Katnb1,Akap9,Ccdc88a,Ttbk2,Flna,Cep290,Taok1,Tasor,Cdc42bpa,Tubb4b,Ttll1,Hook3
3_Member	Reactome Gene Sets	R-MMU-141424	Amplification of signal from the kinetochores	-2.15873	-0.573447	9/90	12237,16563,18472,19386,51792,83815,103573,108000,216965	Bub3,Kif2a,Pafah1b1,Ranbp2,Ppp2r1a,Cenpq,Xpo1,Cenpf,Taok1
3_Member	Reactome Gene Sets	R-MMU-141444	Amplification of signal from unattached kinetochores via a MAD2 inhibitory signal	-2.15873	-0.573447	9/90	12237,16563,18472,19386,51792,83815,103573,108000,216965	Bub3,Kif2a,Pafah1b1,Ranbp2,Ppp2r1a,Cenpq,Xpo1,Cenpf,Taok1
3_Member	Reactome Gene Sets	R-MMU-69620	Cell Cycle Checkpoints	-2.14236	-0.569041	19/270	11920,12237,16563,17463,18472,19185,19386,22628,22629,23996,51792,70620,83815,99152,103573,107976,108000,210766,216965	Atm,Bub3,Kif2a,Psmd7,Pafah1b1,Psmd4,Ranbp2,Ywhag,Ywhah,Psmc4,Ppp2r1a,Ube2v2,Cenpq,Anapc2,Xpo1,Babam2,Cenpf,Brcc3,Taok1
3_Member	Reactome Gene Sets	R-MMU-69618	Mitotic Spindle Checkpoint	-2.13633	-0.567873	10/107	12237,16563,18472,19386,51792,83815,99152,103573,108000,216965	Bub3,Kif2a,Pafah1b1,Ranbp2,Ppp2r1a,Cenpq,Anapc2,Xpo1,Cenpf,Taok1
4_Summary	GO Biological Processes	GO:0072657	protein localization to membrane	-7.16863	-3.67935	43/465	11539,12568,13116,13383,14251,14810,18196,18720,19339,19878,20907,20955,21838,22342,22343,30055,52028,52551,53333,53869,54376,55978,56217,57816,58998,65106,65114,67826,68268,69089,70546,72881,75423,75965,105504,107358,108686,192176,213056,269109,279561,319740,414077,68505,217517	Adora1,Cdk5,Cyp46a1,Dlg1,Flot1,Grin1,Nsg1,Pip5k1a,Rab3a,Rock2,Stx1a,Vamp7,Thy1,Lin7b,Lin7c,Timm13,Bbs1,Sgta,Tomm40,Rab11a,Cacng3,Ift20,Pals1,Tesc,Nectin3,Arl6ip5,Vps35,Snap47,Zdhhc21,Oxa1l,Zdhhc2,Zdhhc4,Arl5a,Zdhhc20,Exoc5,Tm9sf3,Ccdc88a,Flna,Fam126b,Dpp10,Wnk3,Zfyve27,Wdr83os,Vps51,Stxbp6
4_Member	GO Biological Processes	GO:0072657	protein localization to membrane	-7.16863	-3.67935	43/465	11539,12568,13116,13383,14251,14810,18196,18720,19339,19878,20907,20955,21838,22342,22343,30055,52028,52551,53333,53869,54376,55978,56217,57816,58998,65106,65114,67826,68268,69089,70546,72881,75423,75965,105504,107358,108686,192176,213056,269109,279561,319740,414077	Adora1,Cdk5,Cyp46a1,Dlg1,Flot1,Grin1,Nsg1,Pip5k1a,Rab3a,Rock2,Stx1a,Vamp7,Thy1,Lin7b,Lin7c,Timm13,Bbs1,Sgta,Tomm40,Rab11a,Cacng3,Ift20,Pals1,Tesc,Nectin3,Arl6ip5,Vps35,Snap47,Zdhhc21,Oxa1l,Zdhhc2,Zdhhc4,Arl5a,Zdhhc20,Exoc5,Tm9sf3,Ccdc88a,Flna,Fam126b,Dpp10,Wnk3,Zfyve27,Wdr83os
4_Member	GO Biological Processes	GO:0051668	localization within membrane	-6.40581	-3.3425	45/530	11539,12568,13116,13383,14251,14810,18196,18720,19339,19878,20907,20955,21838,22342,22343,30055,52028,52551,53333,53869,54376,55978,56217,57816,58998,65106,65114,67826,68268,68505,69089,70546,72881,75423,75965,105504,107358,108686,192176,213056,217517,269109,279561,319740,414077	Adora1,Cdk5,Cyp46a1,Dlg1,Flot1,Grin1,Nsg1,Pip5k1a,Rab3a,Rock2,Stx1a,Vamp7,Thy1,Lin7b,Lin7c,Timm13,Bbs1,Sgta,Tomm40,Rab11a,Cacng3,Ift20,Pals1,Tesc,Nectin3,Arl6ip5,Vps35,Snap47,Zdhhc21,Vps51,Oxa1l,Zdhhc2,Zdhhc4,Arl5a,Zdhhc20,Exoc5,Tm9sf3,Ccdc88a,Flna,Fam126b,Stxbp6,Dpp10,Wnk3,Zfyve27,Wdr83os
4_Member	GO Biological Processes	GO:1990778	protein localization to cell periphery	-6.23383	-3.28862	28/258	13383,14251,14810,18196,18720,19339,19878,20955,22342,22343,52028,53869,54376,55978,56217,57816,58998,65106,65114,67826,70546,105504,108686,192176,213056,269109,279561,319740	Dlg1,Flot1,Grin1,Nsg1,Pip5k1a,Rab3a,Rock2,Vamp7,Lin7b,Lin7c,Bbs1,Rab11a,Cacng3,Ift20,Pals1,Tesc,Nectin3,Arl6ip5,Vps35,Snap47,Zdhhc2,Exoc5,Ccdc88a,Flna,Fam126b,Dpp10,Wnk3,Zfyve27
4_Member	GO Biological Processes	GO:0072659	protein localization to plasma membrane	-5.37007	-2.6861	23/208	13383,14251,18196,18720,19339,19878,20955,52028,53869,55978,56217,57816,58998,65106,65114,70546,105504,108686,192176,213056,269109,279561,319740	Dlg1,Flot1,Nsg1,Pip5k1a,Rab3a,Rock2,Vamp7,Bbs1,Rab11a,Ift20,Pals1,Tesc,Nectin3,Arl6ip5,Vps35,Zdhhc2,Exoc5,Ccdc88a,Flna,Fam126b,Dpp10,Wnk3,Zfyve27
4_Member	GO Biological Processes	GO:0090150	establishment of protein localization to membrane	-2.61425	-0.834812	17/208	11539,18196,20955,30055,52028,52551,53333,53869,58998,65114,67826,68268,69089,70546,72881,75965,414077	Adora1,Nsg1,Vamp7,Timm13,Bbs1,Sgta,Tomm40,Rab11a,Nectin3,Vps35,Snap47,Zdhhc21,Oxa1l,Zdhhc2,Zdhhc4,Zdhhc20,Wdr83os
5_Summary	GO Biological Processes	GO:1902414	protein localization to cell junction	-6.84299	-3.47865	17/98	11461,11465,12568,13383,14810,16573,18196,53869,54376,58998,65114,67826,70546,74342,80718,108100,192176,17920,53627,59079,68566,78070,103967,16418,18536,19290,52028,55978,100986,103573,252875	Actb,Actg1,Cdk5,Dlg1,Grin1,Kif5b,Nsg1,Rab11a,Cacng3,Nectin3,Vps35,Snap47,Zdhhc2,Lrrtm1,Rab27b,Baiap2,Flna,Myo6,Porcn,Erbin,Caly,Cpt1c,Dnm3,Eif6,Pcm1,Pura,Bbs1,Ift20,Akap9,Xpo1,Mios
5_Member	GO Biological Processes	GO:1902414	protein localization to cell junction	-6.84299	-3.47865	17/98	11461,11465,12568,13383,14810,16573,18196,53869,54376,58998,65114,67826,70546,74342,80718,108100,192176	Actb,Actg1,Cdk5,Dlg1,Grin1,Kif5b,Nsg1,Rab11a,Cacng3,Nectin3,Vps35,Snap47,Zdhhc2,Lrrtm1,Rab27b,Baiap2,Flna
5_Member	GO Biological Processes	GO:0035418	protein localization to synapse	-5.95075	-3.13048	13/67	12568,13383,14810,16573,18196,53869,54376,65114,67826,70546,74342,80718,108100	Cdk5,Dlg1,Grin1,Kif5b,Nsg1,Rab11a,Cacng3,Vps35,Snap47,Zdhhc2,Lrrtm1,Rab27b,Baiap2
5_Member	GO Biological Processes	GO:0099072	regulation of postsynaptic membrane neurotransmitter receptor levels	-5.76721	-3.00493	12/59	13383,17920,18196,53627,53869,54376,59079,65114,67826,68566,78070,103967	Dlg1,Myo6,Nsg1,Porcn,Rab11a,Cacng3,Erbin,Vps35,Snap47,Caly,Cpt1c,Dnm3
5_Member	GO Biological Processes	GO:0031503	protein-containing complex localization	-4.54783	-2.1642	18/157	13383,16418,16573,17920,18196,18536,19290,52028,53869,54376,55978,65114,67826,68566,100986,103573,103967,252875	Dlg1,Eif6,Kif5b,Myo6,Nsg1,Pcm1,Pura,Bbs1,Rab11a,Cacng3,Ift20,Vps35,Snap47,Caly,Akap9,Xpo1,Dnm3,Mios
5_Member	GO Biological Processes	GO:1903539	protein localization to postsynaptic membrane	-3.97605	-1.71294	8/40	13383,14810,18196,53869,54376,65114,67826,70546	Dlg1,Grin1,Nsg1,Rab11a,Cacng3,Vps35,Snap47,Zdhhc2
5_Member	GO Biological Processes	GO:0062237	protein localization to postsynapse	-3.89627	-1.65823	8/41	13383,14810,18196,53869,54376,65114,67826,70546	Dlg1,Grin1,Nsg1,Rab11a,Cacng3,Vps35,Snap47,Zdhhc2
5_Member	GO Biological Processes	GO:0099637	neurotransmitter receptor transport	-2.43969	-0.726142	5/28	18196,53869,54376,65114,67826	Nsg1,Rab11a,Cacng3,Vps35,Snap47
5_Member	GO Biological Processes	GO:0098887	neurotransmitter receptor transport, endosome to postsynaptic membrane	-2.41903	-0.722148	3/9	18196,53869,65114	Nsg1,Rab11a,Vps35
5_Member	GO Biological Processes	GO:0097120	receptor localization to synapse	-2.39221	-0.709602	7/54	13383,16573,18196,53869,54376,65114,67826	Dlg1,Kif5b,Nsg1,Rab11a,Cacng3,Vps35,Snap47
5_Member	GO Biological Processes	GO:0098969	neurotransmitter receptor transport to postsynaptic membrane	-2.30193	-0.657751	4/19	18196,53869,65114,67826	Nsg1,Rab11a,Vps35,Snap47
5_Member	GO Biological Processes	GO:0099639	neurotransmitter receptor transport, endosome to plasma membrane	-2.27643	-0.651302	3/10	18196,53869,65114	Nsg1,Rab11a,Vps35
5_Member	GO Biological Processes	GO:1903540	establishment of protein localization to postsynaptic membrane	-2.21803	-0.615238	4/20	18196,53869,65114,67826	Nsg1,Rab11a,Vps35,Snap47
5_Member	GO Biological Processes	GO:0098877	neurotransmitter receptor transport to plasma membrane	-2.13924	-0.569041	4/21	18196,53869,65114,67826	Nsg1,Rab11a,Vps35,Snap47
6_Summary	KEGG Pathway	mmu05014	Amyotrophic lateral sclerosis	-6.66188	-3.46657	36/369	11461,11465,11911,11951,12421,13869,14810,16573,17184,17463,17716,17717,17721,17722,17995,18412,18643,19185,19386,20511,22142,22145,22151,22152,22154,23996,53333,54130,67273,67443,68342,69875,75406,103172,226646,227613,11632,12034,12424,12568,12628,19339,23797,27377,30055,54636,64704,65114,66098,67044,67145,67453,67811,67900,68018,69089,80913,215708,230935,271564,320951,12323,12669,13001,14365,16…	Actb,Actg1,Atf4,Atp5g1,Rb1cc1,Erbb4,Grin1,Kif5b,Matr3,Psmd7,ND1,ND2,ND5,ND6,Ndufv1,Sqstm1,Pfn1,Psmd4,Ranbp2,Slc1a2,Tuba1a,Tuba4a,Tubb2a,Tubb3,Tubb5,Psmc4,Tomm40,Actr1a,Ndufa10,Map1lc3b,Ndufb10,Ndufa11,Ndufs7,Chchd10,Ndufs2,Tubb4b,Aip,Phb2,Cck,Cdk5,Cfh,Rab3a,Akt3,Yme1l1,Timm13,Wdr45,Htra2,Vps35,Chchd6,Higd2a,Tomm34,Slc25a46,Poldip2,Mtfp1,Cert1,Oxa1l,Pum2,Miga1,Dnajc11,Vps13a,Pisd,Camk2b,Chrm1,Csnk…
6_Member	KEGG Pathway	mmu05014	Amyotrophic lateral sclerosis	-6.66188	-3.46657	36/369	11461,11465,11911,11951,12421,13869,14810,16573,17184,17463,17716,17717,17721,17722,17995,18412,18643,19185,19386,20511,22142,22145,22151,22152,22154,23996,53333,54130,67273,67443,68342,69875,75406,103172,226646,227613	Actb,Actg1,Atf4,Atp5g1,Rb1cc1,Erbb4,Grin1,Kif5b,Matr3,Psmd7,ND1,ND2,ND5,ND6,Ndufv1,Sqstm1,Pfn1,Psmd4,Ranbp2,Slc1a2,Tuba1a,Tuba4a,Tubb2a,Tubb3,Tubb5,Psmc4,Tomm40,Actr1a,Ndufa10,Map1lc3b,Ndufb10,Ndufa11,Ndufs7,Chchd10,Ndufs2,Tubb4b
6_Member	GO Biological Processes	GO:0007005	mitochondrion organization	-6.33753	-3.31506	40/447	11632,12034,12421,12424,12568,12628,13869,17716,17717,17721,17722,18412,19339,23797,27377,30055,53333,54636,64704,65114,66098,67044,67145,67273,67443,67453,67811,67900,68018,68342,69089,69875,75406,80913,103172,215708,226646,230935,271564,320951	Aip,Phb2,Rb1cc1,Cck,Cdk5,Cfh,Erbb4,ND1,ND2,ND5,ND6,Sqstm1,Rab3a,Akt3,Yme1l1,Timm13,Tomm40,Wdr45,Htra2,Vps35,Chchd6,Higd2a,Tomm34,Ndufa10,Map1lc3b,Slc25a46,Poldip2,Mtfp1,Cert1,Ndufb10,Oxa1l,Ndufa11,Ndufs7,Pum2,Chchd10,Miga1,Ndufs2,Dnajc11,Vps13a,Pisd
6_Member	KEGG Pathway	mmu05022	Pathways of neurodegeneration - multiple diseases	-6.16692	-3.24191	41/471	11911,11951,12323,12421,12568,12669,13001,14365,14810,16573,16653,17463,17716,17717,17721,17722,17995,18412,18752,19122,19185,20907,22142,22145,22151,22152,22154,22213,23996,26396,53333,54130,64704,67273,67443,68342,69875,75406,108058,226646,227613	Atf4,Atp5g1,Camk2b,Rb1cc1,Cdk5,Chrm1,Csnk2b,Fzd3,Grin1,Kif5b,Kras,Psmd7,ND1,ND2,ND5,ND6,Ndufv1,Sqstm1,Prkcg,Prnp,Psmd4,Stx1a,Tuba1a,Tuba4a,Tubb2a,Tubb3,Tubb5,Ube2g2,Psmc4,Map2k2,Tomm40,Actr1a,Htra2,Ndufa10,Map1lc3b,Ndufb10,Ndufa11,Ndufs7,Camk2d,Ndufs2,Tubb4b
6_Member	KEGG Pathway	mmu05012	Parkinson disease	-6.03189	-3.17394	28/264	11911,11951,12323,14680,16573,17463,17716,17717,17721,17722,17995,19185,22142,22145,22151,22152,22154,22213,23996,56551,64704,67273,68342,69875,75406,108058,226646,227613	Atf4,Atp5g1,Camk2b,Gnal,Kif5b,Psmd7,ND1,ND2,ND5,ND6,Ndufv1,Psmd4,Tuba1a,Tuba4a,Tubb2a,Tubb3,Tubb5,Ube2g2,Psmc4,Txn2,Htra2,Ndufa10,Ndufb10,Ndufa11,Ndufs7,Camk2d,Ndufs2,Tubb4b
6_Member	GO Biological Processes	GO:0006120	mitochondrial electron transport, NADH to ubiquinone	-5.60976	-2.87381	8/25	17716,17717,17721,17722,17995,67273,75406,226646	ND1,ND2,ND5,ND6,Ndufv1,Ndufa10,Ndufs7,Ndufs2
6_Member	KEGG Pathway	mmu05020	Prion disease	-5.4123	-2.70118	27/268	11911,11951,13001,13653,14810,16573,17463,17716,17717,17721,17722,17995,19122,19185,22142,22145,22151,22152,22154,23996,67273,68342,69875,75406,226646,227613,231991	Atf4,Atp5g1,Csnk2b,Egr1,Grin1,Kif5b,Psmd7,ND1,ND2,ND5,ND6,Ndufv1,Prnp,Psmd4,Tuba1a,Tuba4a,Tubb2a,Tubb3,Tubb5,Psmc4,Ndufa10,Ndufb10,Ndufa11,Ndufs7,Ndufs2,Tubb4b,Creb5
6_Member	KEGG Pathway	mmu05016	Huntington disease	-5.35147	-2.6861	29/302	11951,12421,14810,16573,17463,17716,17717,17721,17722,17995,19185,20511,20907,22142,22145,22151,22152,22154,23996,54130,66420,67273,68342,69875,75406,226646,227613,231991,232910	Atp5g1,Rb1cc1,Grin1,Kif5b,Psmd7,ND1,ND2,ND5,ND6,Ndufv1,Psmd4,Slc1a2,Stx1a,Tuba1a,Tuba4a,Tubb2a,Tubb3,Tubb5,Psmc4,Actr1a,Polr2e,Ndufa10,Ndufb10,Ndufa11,Ndufs7,Ndufs2,Tubb4b,Creb5,Ap2s1
6_Member	GO Biological Processes	GO:0006091	generation of precursor metabolites and energy	-5.26741	-2.62783	29/305	11674,12421,13056,14381,14433,14751,17448,17716,17717,17721,17722,17995,18641,18642,19046,56351,56421,58200,67273,69089,74114,75406,78797,80913,103172,110119,216558,226646,227731	Aldoa,Rb1cc1,Cyb561,G6pdx,Gapdh,Gpi1,Mdh2,ND1,ND2,ND5,ND6,Ndufv1,Pfkl,Pfkm,Ppp1cb,Ptges3,Pfkp,Ppp1r1a,Ndufa10,Oxa1l,Crot,Ndufs7,Ndor1,Pum2,Chchd10,Mpi,Ugp2,Ndufs2,Slc25a25
6_Member	WikiPathways	WP1248	Oxidative phosphorylation	-4.95101	-2.45443	11/59	11951,17716,17717,17721,17722,17995,67273,68342,69875,75406,226646	Atp5g1,ND1,ND2,ND5,ND6,Ndufv1,Ndufa10,Ndufb10,Ndufa11,Ndufs7,Ndufs2
6_Member	GO Biological Processes	GO:0046034	ATP metabolic process	-4.89016	-2.41273	20/177	11674,11951,12628,14433,14751,17716,17717,17721,17722,17995,18641,18642,56421,67273,75406,103172,109674,110119,226646,227731	Aldoa,Atp5g1,Cfh,Gapdh,Gpi1,ND1,ND2,ND5,ND6,Ndufv1,Pfkl,Pfkm,Pfkp,Ndufa10,Ndufs7,Chchd10,Ampd2,Mpi,Ndufs2,Slc25a25
6_Member	KEGG Pathway	mmu05010	Alzheimer disease	-4.59076	-2.19839	32/383	11911,11951,12421,12568,12669,13001,14365,14433,14810,16573,16653,17463,17716,17717,17721,17722,17995,19185,22142,22145,22151,22152,22154,23797,23996,26396,67273,68342,69875,75406,226646,227613	Atf4,Atp5g1,Rb1cc1,Cdk5,Chrm1,Csnk2b,Fzd3,Gapdh,Grin1,Kif5b,Kras,Psmd7,ND1,ND2,ND5,ND6,Ndufv1,Psmd4,Tuba1a,Tuba4a,Tubb2a,Tubb3,Tubb5,Akt3,Psmc4,Map2k2,Ndufa10,Ndufb10,Ndufa11,Ndufs7,Ndufs2,Tubb4b
6_Member	GO Biological Processes	GO:0010257	NADH dehydrogenase complex assembly	-4.24658	-1.91867	10/58	17716,17717,17721,17722,67273,68342,69089,69875,75406,226646	ND1,ND2,ND5,ND6,Ndufa10,Ndufb10,Oxa1l,Ndufa11,Ndufs7,Ndufs2
6_Member	GO Biological Processes	GO:0032981	mitochondrial respiratory chain complex I assembly	-4.24658	-1.91867	10/58	17716,17717,17721,17722,67273,68342,69089,69875,75406,226646	ND1,ND2,ND5,ND6,Ndufa10,Ndufb10,Oxa1l,Ndufa11,Ndufs7,Ndufs2
6_Member	CORUM	CORUM:381	Respiratory chain complex I, mitochondrial	-4.23181	-1.91862	8/37	17716,17717,17721,17995,67273,68342,75406,226646	ND1,ND2,ND5,Ndufv1,Ndufa10,Ndufb10,Ndufs7,Ndufs2
6_Member	CORUM	CORUM:382	Respiratory chain complex I, mitochondrial	-3.97605	-1.71294	8/40	17716,17721,17995,67273,68342,69875,75406,226646	ND1,ND5,Ndufv1,Ndufa10,Ndufb10,Ndufa11,Ndufs7,Ndufs2
6_Member	Reactome Gene Sets	R-MMU-6799198	Complex I biogenesis	-3.57518	-1.42832	9/57	17716,17717,17721,17722,17995,67273,68342,75406,226646	ND1,ND2,ND5,ND6,Ndufv1,Ndufa10,Ndufb10,Ndufs7,Ndufs2
6_Member	KEGG Pathway	mmu05208	Chemical carcinogenesis - reactive oxygen species	-3.51122	-1.3709	20/222	11951,12408,15251,15368,16653,17716,17717,17721,17722,17995,19211,20662,23797,26396,58810,67273,68342,69875,75406,226646	Atp5g1,Cbr1,Hif1a,Hmox1,Kras,ND1,ND2,ND5,ND6,Ndufv1,Pten,Sos1,Akt3,Map2k2,Akr1a1,Ndufa10,Ndufb10,Ndufa11,Ndufs7,Ndufs2
6_Member	KEGG Pathway	mmu05415	Diabetic cardiomyopathy	-3.36262	-1.30082	19/211	11951,12323,14381,14433,17716,17717,17721,17722,17995,18752,19046,19211,23797,67273,68342,69875,75406,108058,226646	Atp5g1,Camk2b,G6pdx,Gapdh,ND1,ND2,ND5,ND6,Ndufv1,Prkcg,Ppp1cb,Pten,Akt3,Ndufa10,Ndufb10,Ndufa11,Ndufs7,Camk2d,Ndufs2
6_Member	KEGG Pathway	mmu04723	Retrograde endocannabinoid signaling	-3.30277	-1.25802	15/148	14073,14395,14697,14704,17716,17717,17721,17722,17995,18752,67273,68342,69875,75406,226646	Faah,Gabra2,Gnb5,Gng3,ND1,ND2,ND5,ND6,Ndufv1,Prkcg,Ndufa10,Ndufb10,Ndufa11,Ndufs7,Ndufs2
6_Member	KEGG Pathway	mmu04714	Thermogenesis	-3.28821	-1.25377	20/231	11461,11465,11951,16653,17716,17717,17721,17722,17995,20662,57279,67273,68342,69875,75406,78070,83766,108097,226646,231991	Actb,Actg1,Atp5g1,Kras,ND1,ND2,ND5,ND6,Ndufv1,Sos1,Slc25a20,Ndufa10,Ndufb10,Ndufa11,Ndufs7,Cpt1c,Actl6b,Prkab2,Ndufs2,Creb5
6_Member	GO Biological Processes	GO:0019646	aerobic electron transport chain	-3.27671	-1.24983	8/50	17716,17717,17721,17722,17995,67273,75406,226646	ND1,ND2,ND5,ND6,Ndufv1,Ndufa10,Ndufs7,Ndufs2
6_Member	GO Biological Processes	GO:0015980	energy derivation by oxidation of organic compounds	-3.23693	-1.22235	19/216	12421,17448,17716,17717,17721,17722,17995,18642,19046,56351,58200,67273,69089,75406,80913,103172,216558,226646,227731	Rb1cc1,Mdh2,ND1,ND2,ND5,ND6,Ndufv1,Pfkm,Ppp1cb,Ptges3,Ppp1r1a,Ndufa10,Oxa1l,Ndufs7,Pum2,Chchd10,Ugp2,Ndufs2,Slc25a25
6_Member	KEGG Pathway	mmu00190	Oxidative phosphorylation	-3.22027	-1.21052	14/135	11951,11984,17716,17717,17721,17722,17995,66237,67273,68342,69875,75406,76252,226646	Atp5g1,Atp6v0c,ND1,ND2,ND5,ND6,Ndufv1,Atp6v1g2,Ndufa10,Ndufb10,Ndufa11,Ndufs7,Atp6v0e2,Ndufs2
6_Member	GO Biological Processes	GO:0022900	electron transport chain	-3.00211	-1.06712	11/96	13056,17716,17717,17721,17722,17995,67273,75406,78797,80913,226646	Cyb561,ND1,ND2,ND5,ND6,Ndufv1,Ndufa10,Ndufs7,Ndor1,Pum2,Ndufs2
6_Member	GO Biological Processes	GO:0042775	mitochondrial ATP synthesis coupled electron transport	-2.79022	-0.94332	8/59	17716,17717,17721,17722,17995,67273,75406,226646	ND1,ND2,ND5,ND6,Ndufv1,Ndufa10,Ndufs7,Ndufs2
6_Member	GO Biological Processes	GO:0042773	ATP synthesis coupled electron transport	-2.69571	-0.887673	8/61	17716,17717,17721,17722,17995,67273,75406,226646	ND1,ND2,ND5,ND6,Ndufv1,Ndufa10,Ndufs7,Ndufs2
6_Member	GO Biological Processes	GO:0033108	mitochondrial respiratory chain complex assembly	-2.57102	-0.816675	10/93	17716,17717,17721,17722,67273,68342,69089,69875,75406,226646	ND1,ND2,ND5,ND6,Ndufa10,Ndufb10,Oxa1l,Ndufa11,Ndufs7,Ndufs2
6_Member	GO Biological Processes	GO:0006119	oxidative phosphorylation	-2.46151	-0.739383	9/81	17716,17717,17721,17722,17995,67273,75406,103172,226646	ND1,ND2,ND5,ND6,Ndufv1,Ndufa10,Ndufs7,Chchd10,Ndufs2
6_Member	GO Biological Processes	GO:0022904	respiratory electron transport chain	-2.28748	-0.651302	9/86	17716,17717,17721,17722,17995,67273,75406,80913,226646	ND1,ND2,ND5,ND6,Ndufv1,Ndufa10,Ndufs7,Pum2,Ndufs2
6_Member	GO Biological Processes	GO:0045333	cellular respiration	-2.19492	-0.595871	13/156	17448,17716,17717,17721,17722,17995,67273,69089,75406,80913,103172,226646,227731	Mdh2,ND1,ND2,ND5,ND6,Ndufv1,Ndufa10,Oxa1l,Ndufs7,Pum2,Chchd10,Ndufs2,Slc25a25
6_Member	GO Biological Processes	GO:0009060	aerobic respiration	-2.18247	-0.591352	11/122	17448,17716,17717,17721,17722,17995,67273,69089,75406,103172,226646	Mdh2,ND1,ND2,ND5,ND6,Ndufv1,Ndufa10,Oxa1l,Ndufs7,Chchd10,Ndufs2
6_Member	Reactome Gene Sets	R-MMU-611105	Respiratory electron transport	-2.03835	-0.511432	9/94	17716,17717,17721,17722,17995,67273,68342,75406,226646	ND1,ND2,ND5,ND6,Ndufv1,Ndufa10,Ndufb10,Ndufs7,Ndufs2
7_Summary	GO Biological Processes	GO:0032386	regulation of intracellular transport	-6.60717	-3.45369	34/339	11840,12568,12669,13132,13829,15444,16573,17472,18015,18536,19122,20955,22213,26396,52014,56320,65114,66366,68566,70546,70769,71732,77128,103573,107829,192176,209011,215280,216274,216344,230500,241062,329506,331401,12488,13383,13869,15251,16886,18412,18642,19878,22042,28146,51812,53869,53881,66612,78894,83815,108686,269109,279561,12753,18641,20501,20927,66894	Arf1,Cdk5,Chrm1,Dab2,Dmtn,Hpca,Kif5b,Gbp4,Nf1,Pcm1,Prnp,Vamp7,Ube2g2,Map2k2,Nus1,Dbn1,Vps35,Ergic3,Caly,Zdhhc2,Nolc1,Vps11,Crebrf,Xpo1,Thoc5,Flna,Sirt7,Wipf1,Cep290,Rab21,Efcab7,Pgap1,Ctdspl2,Thoc2,Cd2ap,Dlg1,Erbb4,Hif1a,Limk2,Sqstm1,Pfkm,Rock2,Tfrc,Serp1,Mcrs1,Rab11a,Slc5a3,Ormdl3,Aacs,Cenpq,Ccdc88a,Dpp10,Wnk3,Clock,Pfkl,Slc16a1,Abcc8,Wwp2
7_Member	GO Biological Processes	GO:0032386	regulation of intracellular transport	-6.60717	-3.45369	34/339	11840,12568,12669,13132,13829,15444,16573,17472,18015,18536,19122,20955,22213,26396,52014,56320,65114,66366,68566,70546,70769,71732,77128,103573,107829,192176,209011,215280,216274,216344,230500,241062,329506,331401	Arf1,Cdk5,Chrm1,Dab2,Dmtn,Hpca,Kif5b,Gbp4,Nf1,Pcm1,Prnp,Vamp7,Ube2g2,Map2k2,Nus1,Dbn1,Vps35,Ergic3,Caly,Zdhhc2,Nolc1,Vps11,Crebrf,Xpo1,Thoc5,Flna,Sirt7,Wipf1,Cep290,Rab21,Efcab7,Pgap1,Ctdspl2,Thoc2
7_Member	GO Biological Processes	GO:0032388	positive regulation of intracellular transport	-4.53953	-2.1642	20/187	11840,12568,12669,13132,15444,16573,18536,19122,66366,68566,70546,71732,77128,192176,215280,216274,216344,230500,241062,329506	Arf1,Cdk5,Chrm1,Dab2,Hpca,Kif5b,Pcm1,Prnp,Ergic3,Caly,Zdhhc2,Vps11,Crebrf,Flna,Wipf1,Cep290,Rab21,Efcab7,Pgap1,Ctdspl2
7_Member	GO Biological Processes	GO:0033157	regulation of intracellular protein transport	-3.8165	-1.59829	21/227	12568,12669,13829,15444,16573,17472,18015,18536,19122,20955,22213,66366,70546,70769,103573,192176,209011,215280,216274,230500,329506	Cdk5,Chrm1,Dmtn,Hpca,Kif5b,Gbp4,Nf1,Pcm1,Prnp,Vamp7,Ube2g2,Ergic3,Zdhhc2,Nolc1,Xpo1,Flna,Sirt7,Wipf1,Cep290,Efcab7,Ctdspl2
7_Member	GO Biological Processes	GO:1903829	positive regulation of protein localization	-3.6254	-1.46856	35/488	11840,12488,12568,12669,13383,13869,15251,15444,16573,16886,18412,18536,18642,19122,19878,22042,28146,51812,53869,53881,65114,66366,66612,70546,77128,78894,83815,108686,192176,215280,216274,230500,269109,279561,329506	Arf1,Cd2ap,Cdk5,Chrm1,Dlg1,Erbb4,Hif1a,Hpca,Kif5b,Limk2,Sqstm1,Pcm1,Pfkm,Prnp,Rock2,Tfrc,Serp1,Mcrs1,Rab11a,Slc5a3,Vps35,Ergic3,Ormdl3,Zdhhc2,Crebrf,Aacs,Cenpq,Ccdc88a,Flna,Wipf1,Cep290,Efcab7,Dpp10,Wnk3,Ctdspl2
7_Member	GO Biological Processes	GO:0051223	regulation of protein transport	-2.69314	-0.886612	35/551	11840,12488,12568,12669,12753,13829,15251,15444,16573,17472,18015,18536,18641,18642,19122,20501,20927,20955,22213,28146,53869,65114,66366,66894,70546,70769,77128,78894,103573,192176,209011,215280,216274,230500,329506	Arf1,Cd2ap,Cdk5,Chrm1,Clock,Dmtn,Hif1a,Hpca,Kif5b,Gbp4,Nf1,Pcm1,Pfkl,Pfkm,Prnp,Slc16a1,Abcc8,Vamp7,Ube2g2,Serp1,Rab11a,Vps35,Ergic3,Wwp2,Zdhhc2,Nolc1,Crebrf,Aacs,Xpo1,Flna,Sirt7,Wipf1,Cep290,Efcab7,Ctdspl2
7_Member	GO Biological Processes	GO:0090316	positive regulation of intracellular protein transport	-2.46217	-0.739383	13/145	12568,12669,15444,16573,18536,19122,66366,70546,192176,215280,216274,230500,329506	Cdk5,Chrm1,Hpca,Kif5b,Pcm1,Prnp,Ergic3,Zdhhc2,Flna,Wipf1,Cep290,Efcab7,Ctdspl2
7_Member	GO Biological Processes	GO:0046822	regulation of nucleocytoplasmic transport	-2.38875	-0.709032	12/131	12568,17472,18015,70769,103573,107829,192176,209011,215280,230500,329506,331401	Cdk5,Gbp4,Nf1,Nolc1,Xpo1,Thoc5,Flna,Sirt7,Wipf1,Efcab7,Ctdspl2,Thoc2
7_Member	GO Biological Processes	GO:0070201	regulation of establishment of protein localization	-2.32595	-0.672367	35/581	11840,12488,12568,12669,12753,13829,15251,15444,16573,17472,18015,18536,18641,18642,19122,20501,20927,20955,22213,28146,53869,65114,66366,66894,70546,70769,77128,78894,103573,192176,209011,215280,216274,230500,329506	Arf1,Cd2ap,Cdk5,Chrm1,Clock,Dmtn,Hif1a,Hpca,Kif5b,Gbp4,Nf1,Pcm1,Pfkl,Pfkm,Prnp,Slc16a1,Abcc8,Vamp7,Ube2g2,Serp1,Rab11a,Vps35,Ergic3,Wwp2,Zdhhc2,Nolc1,Crebrf,Aacs,Xpo1,Flna,Sirt7,Wipf1,Cep290,Efcab7,Ctdspl2
7_Member	GO Biological Processes	GO:0051222	positive regulation of protein transport	-2.00837	-0.490057	21/318	11840,12488,12568,12669,15251,15444,16573,18536,18642,19122,28146,65114,66366,70546,77128,78894,192176,215280,216274,230500,329506	Arf1,Cd2ap,Cdk5,Chrm1,Hif1a,Hpca,Kif5b,Pcm1,Pfkm,Prnp,Serp1,Vps35,Ergic3,Zdhhc2,Crebrf,Aacs,Flna,Wipf1,Cep290,Efcab7,Ctdspl2
8_Summary	Reactome Gene Sets	R-MMU-373760	L1CAM interactions	-6.27467	-3.30827	13/63	11461,11465,13001,16410,22142,22145,22151,22152,26394,26396,103967,227613,232910,11840,14433,16573,17920,18643,18704,19878,22027,22154,23797,54130,56378,56551,66395,67938,71732,105504,140579,192176,12568,14810,16653,20437,20452,20662,22612,67399,218397,18752,26405,234889,13132,11920,18412,53333,67443,12848,13043,14423,14569,16563,18472,19339,22042,26894,53869,54161,56395,59042,68505,69440,80718,1…	Actb,Actg1,Csnk2b,Itgav,Tuba1a,Tuba4a,Tubb2a,Tubb3,Lypla2,Map2k2,Dnm3,Tubb4b,Ap2s1,Arf1,Gapdh,Kif5b,Myo6,Pfn1,Pik3c2a,Rock2,Hsp90b1,Tubb5,Akt3,Actr1a,Arpc3,Txn2,Ahnak,Myl12b,Vps11,Exoc5,Elmo2,Flna,Cdk5,Grin1,Kras,Siah1a,St8sia4,Sos1,Yes1,Pdlim7,Rasa1,Prkcg,Map3k2,Gucy1a2,Dab2,Atm,Sqstm1,Tomm40,Map1lc3b,Cops2,Cttn,Galnt1,Gdi2,Kif2a,Pafah1b1,Rab3a,Tfrc,Cops7a,Rab11a,Copg1,Tmem115,Cope,Vps51,Dennd6b…
8_Member	Reactome Gene Sets	R-MMU-373760	L1CAM interactions	-6.27467	-3.30827	13/63	11461,11465,13001,16410,22142,22145,22151,22152,26394,26396,103967,227613,232910	Actb,Actg1,Csnk2b,Itgav,Tuba1a,Tuba4a,Tubb2a,Tubb3,Lypla2,Map2k2,Dnm3,Tubb4b,Ap2s1
8_Member	KEGG Pathway	mmu05132	Salmonella infection	-5.89123	-3.10092	27/253	11461,11465,11840,14433,16573,17920,18643,18704,19878,22027,22142,22145,22151,22152,22154,23797,26396,54130,56378,56551,66395,67938,71732,105504,140579,192176,227613	Actb,Actg1,Arf1,Gapdh,Kif5b,Myo6,Pfn1,Pik3c2a,Rock2,Hsp90b1,Tuba1a,Tuba4a,Tubb2a,Tubb3,Tubb5,Akt3,Map2k2,Actr1a,Arpc3,Txn2,Ahnak,Myl12b,Vps11,Exoc5,Elmo2,Flna,Tubb4b
8_Member	Reactome Gene Sets	R-MMU-437239	Recycling pathway of L1	-5.3576	-2.6861	9/35	11461,11465,22142,22145,22151,22152,103967,227613,232910	Actb,Actg1,Tuba1a,Tuba4a,Tubb2a,Tubb3,Dnm3,Tubb4b,Ap2s1
8_Member	Reactome Gene Sets	R-MMU-422475	Axon guidance	-4.82373	-2.36426	25/256	11461,11465,12568,13001,14810,16410,16653,18643,19878,20437,20452,20662,22142,22145,22151,22152,22612,26394,26396,56378,67399,103967,218397,227613,232910	Actb,Actg1,Cdk5,Csnk2b,Grin1,Itgav,Kras,Pfn1,Rock2,Siah1a,St8sia4,Sos1,Tuba1a,Tuba4a,Tubb2a,Tubb3,Yes1,Lypla2,Map2k2,Arpc3,Pdlim7,Dnm3,Rasa1,Tubb4b,Ap2s1
8_Member	Reactome Gene Sets	R-MMU-9675108	Nervous system development	-4.79475	-2.34686	25/257	11461,11465,12568,13001,14810,16410,16653,18643,19878,20437,20452,20662,22142,22145,22151,22152,22612,26394,26396,56378,67399,103967,218397,227613,232910	Actb,Actg1,Cdk5,Csnk2b,Grin1,Itgav,Kras,Pfn1,Rock2,Siah1a,St8sia4,Sos1,Tuba1a,Tuba4a,Tubb2a,Tubb3,Yes1,Lypla2,Map2k2,Arpc3,Pdlim7,Dnm3,Rasa1,Tubb4b,Ap2s1
8_Member	KEGG Pathway	mmu04540	Gap junction	-4.03702	-1.74343	12/86	16653,18752,20662,22142,22145,22151,22152,22154,26396,26405,227613,234889	Kras,Prkcg,Sos1,Tuba1a,Tuba4a,Tubb2a,Tubb3,Tubb5,Map2k2,Map3k2,Tubb4b,Gucy1a2
8_Member	Reactome Gene Sets	R-MMU-190828	Gap junction trafficking	-3.97605	-1.71294	8/40	11461,11465,13132,22142,22145,22151,22152,227613	Actb,Actg1,Dab2,Tuba1a,Tuba4a,Tubb2a,Tubb3,Tubb4b
8_Member	Reactome Gene Sets	R-MMU-9663891	Selective autophagy	-3.93141	-1.68517	10/63	11920,13001,18412,22142,22145,22151,22152,53333,67443,227613	Atm,Csnk2b,Sqstm1,Tuba1a,Tuba4a,Tubb2a,Tubb3,Tomm40,Map1lc3b,Tubb4b
8_Member	Reactome Gene Sets	R-MMU-5653656	Vesicle-mediated transport	-3.9228	-1.68068	40/566	11461,11465,11840,12848,13043,13132,14423,14569,16563,16573,18472,18704,19339,22027,22042,22142,22145,22151,22152,23797,26894,53869,54130,54161,56378,56395,59042,67443,68505,69440,80718,103967,108012,108124,109181,216344,227613,232286,232910,100503605	Actb,Actg1,Arf1,Cops2,Cttn,Dab2,Galnt1,Gdi2,Kif2a,Kif5b,Pafah1b1,Pik3c2a,Rab3a,Hsp90b1,Tfrc,Tuba1a,Tuba4a,Tubb2a,Tubb3,Akt3,Cops7a,Rab11a,Actr1a,Copg1,Arpc3,Tmem115,Cope,Map1lc3b,Vps51,Dennd6b,Rab27b,Dnm3,Ap1s2,Napa,Trip11,Rab21,Tubb4b,Tmf1,Ap2s1,Hbb-bs
8_Member	Reactome Gene Sets	R-MMU-199991	Membrane Trafficking	-3.83296	-1.59896	38/533	11461,11465,11840,12848,13043,13132,14423,14569,16563,16573,18472,18704,19339,22042,22142,22145,22151,22152,23797,26894,53869,54130,54161,56378,56395,59042,67443,68505,69440,80718,103967,108012,108124,109181,216344,227613,232286,232910	Actb,Actg1,Arf1,Cops2,Cttn,Dab2,Galnt1,Gdi2,Kif2a,Kif5b,Pafah1b1,Pik3c2a,Rab3a,Tfrc,Tuba1a,Tuba4a,Tubb2a,Tubb3,Akt3,Cops7a,Rab11a,Actr1a,Copg1,Arpc3,Tmem115,Cope,Map1lc3b,Vps51,Dennd6b,Rab27b,Dnm3,Ap1s2,Napa,Trip11,Rab21,Tubb4b,Tmf1,Ap2s1
[truncated: 282 more rows]

## Sheet: Supplementary Table S2
Figure 2E: MCP and MS2-SLAMR distribution of behaviors
	Anterograde	Retrograde	Interupted	Multidirectional	Stationary
MCP alone	0.0123	0	0.0504	0	0.9372
MS2-SLAMR:MCP	0.1332	0.1535	0.165	0.0439	0.5044
Figure 2F: Percent mobile puncta
	MCP alone	MS2-SLAMR:MCP		Unpaired t test
Number of values	9	11		P value	<0.0001
Mean	0.06279	0.5037		P value summary	****
Std. Error of Mean	0.03213	0.03498		Significantly different (P < 0.05)?	Yes
				One- or two-tailed P value?	Two-tailed
				t, df	t=9.104, df=18
Figure 2G: Distribution of SLAMR speed
	Speed(µm/sec)	MCP Alone (counts)	MS2-SLAMR(counts)
	-3.5	0	1
	-3	0	0
	-2.5	0	0
	-2	0	0
	-1.5	0	20
	-1	0	31
	-0.5	2	100
	0	0	0
	0.5	1	131
	1	1	35
	1.5	0	25
	2	0	4
	2.5	0	4
	3	0	1
	Sum of tracks	4	352
Figure 2H: Anterograde Displacement
	MS2-SLAMR:MCP
Number of values	84
Mean	17.11µm
Std. Error of Mean	1.179µm
Figure 2I: Retrograde Displacement
	MS2-SLAMR:MCP
Number of values	85
Mean	19.94µm
Std. Error of Mean	1.617µm
Figure 2L: Distribution of tracks interacting with spines
	Docked	Docking	Undocking	Change in direction at PSD95
MS2-SLAMR:MCP	0.3766	0.2971	0.2238	0.1025
Figure 2M: Percent of tracks changing direction at an occupied spine
	MS2-SLAMR:MCP
Number of values	11
Mean	51.73
Std. Error of Mean	13.99

## Sheet: Supplementary Table S3
Figure 3A: SLAMR abundance regulated by kinesins
Synaptoneurosomes
ANOVA summary			Dunnett's multiple comparisons test	Mean Diff,	95,00% CI of diff,	Significant?	Summary	Adjusted P Value
F	24.18		Syn siNC vs. Syn siKif2a	-0.1223	-0,2174 to -0,02733	Yes	*	0.0151
P value	0.0002		Syn siNC vs. Syn siKif5c	0.1493	0,05427 to 0,2443	Yes	**	0.005
P value summary	***		Syn siNC vs. Syn siKif11	-0.04849	-0,1435 to 0,04653	No	ns	0.3772
Significant diff. among means (P < 0.05)?	Yes
R square	0.9007
Total homogenates
ANOVA summary			Dunnett's multiple comparisons test	Mean Diff,	95,00% CI of diff,	Significant?	Summary	Adjusted P Value
F	6.681		Hom siNC vs. Hom siKif2a	0.145	-0,3483 to 0,6384	No	ns	0.7286
P value	0.0184		Hom siNC vs. Hom siKif5c	0.5943	0,1530 to 1,036	Yes	*	0.0129
P value summary	*		Hom siNC vs. Hom siKif11	0.4662	0,02496 to 0,9075	Yes	*	0.0397
Significant diff. among means (P < 0.05)?	Yes
R square	0.7412
Figure 3C: Anterograde Velocity of MS2-SLAMR:MCP in shScr and shKif5c neurons
				Unpaired t test with Welch's correction
	Scr-shRNA	KIF5C-shRNA		P value	0.0418
Number of values	48	18		P value summary	*
Mean	0.3979 µm/sec	0.247 µm/sec		Significantly different (P < 0.05)?	Yes
Std. Error of Mean	0.05609 µm/sec	0.04599 µm/sec		One- or two-tailed P value?	Two-tailed
				Welch-corrected t, df	t=2.081, df=58.43
Figure 3D: Retrograde Velocity of MS2-SLAMR:MCP in shScr and shKif5c neurons
	Scr-shRNA	KIF5C-shRNA		Unpaired t test with Welch's correction
Number of values	47	15		P value	0.0436
Mean	0.3558 µm/sec	0.2103 µm/sec		P value summary	*
Std. Error of Mean	0.0543 µm/sec	0.04473 µm/sec		Significantly different (P < 0.05)?	Yes
				One- or two-tailed P value?	Two-tailed
Figure 3E: MS2-SLAMR:MCP anterograde tracks distance from soma in shScr and shKif5c neuron				Welch-corrected t, df	t=2.069, df=51.58
	Scr-shRNA	KIF5C-shRNA		Unpaired t test with Welch's correction
Number of values	46	16		P value	<0.0001
Mean	89.04 µm	41.32 µm		P value summary	****
Std. Error of Mean	7.732 µm	6.089 µm		Significantly different (P < 0.05)?	Yes
				One- or two-tailed P value?	Two-tailed
				Welch-corrected t, df	t=4.849, df=54.84
Figure 3F: MS2-SLAMR:MCP retrograde tracks distance from soma in shScr and shKif5c neuron
	Scr-shRNA	KIF5C-shRNA		Unpaired t test with Welch's correction
Number of values	53	14		P value	0.0012
Mean	124.7µm	74.44µm		P value summary	**
Std. Error of Mean	8.137µm	11.31µm		Significantly different (P < 0.05)?	Yes
				One- or two-tailed P value?	Two-tailed
				Welch-corrected t, df	t=3.610, df=28.07
Figure 3G: Percent Mobile MS2-SLAMR:MCP in shScr and shKif5c neuron
	Scr-shRNA	KIF5C-shRNA		Unpaired t test with Welch's correction
Number of values	10	10		P value	<0.0001
Mean	0.3574	0.119		P value summary	****
Std. Error of Mean	0.03789	0.0233		Significantly different (P < 0.05)?	Yes
				One- or two-tailed P value?	Two-tailed
				Welch-corrected t, df	t=5.359, df=14.96
Figure 3H: KIF5C expression in shScr and shSLAMR neurons
	PBS	NC-GFP	SLAMR-KD		ANOVA summary			Tukey's multiple comparisons test	Mean Diff.	95.00% CI of diff.	Below threshold?	Summary	Adjusted P Value
Number of values	4	4	4		F	8.159		PBS vs. NC-GFP	-0.08568	-0.5490 to 0.3776	No	ns	0.8524
Mean	1	1.086	0.48		P value	0.0148		PBS vs. SLAMR-KD	0.52	0.02469 to 1.015	Yes	*	0.041
Std. Error of Mean	0.08287	0.1381	0.06716		P value summary	*		NC-GFP vs. SLAMR-KD	0.6057	0.1424 to 1.069	Yes	*	0.0152
					Significant diff. among means (P < 0.05)?	Yes
					R squared	0.6998
Figure 3I: KIF5C expression in shScr and SLAMR-OE neurons
	PBS	NC-GFP	SLAMR-OE		ANOVA summary			Tukey's multiple comparisons test	Mean Diff.	95.00% CI of diff.	Below threshold?	Summary	Adjusted P Value
Number of values	4	4	3		F	33.18		PBS vs. NC-GFP	0.2035	-0.8902 to 1.297	No	ns	0.8583
Mean	1	0.7965	3.877		P value	0.0001		PBS vs. SLAMR-OE	-2.877	-4.058 to -1.696	Yes	***	0.0003
Std. Error of Mean	0.08143	0.1716	0.5643		P value summary	***		NC-GFP vs. SLAMR-OE	-3.08	-4.262 to -1.899	Yes	***	0.0002
					Significant diff. among means (P < 0.05)?	Yes
					R squared	0.8924
Figure 3M: Change in RNA granules before uncaging and 5-mins after stimulation
				Unpaired t test
	Unresponsive Spines	Responsive Spines		P value	0.0356
Number of values	11	11		P value summary	*
Mean	1	2.818		Significantly different (P < 0.05)?	Yes
Std. Error of Mean	0.5721	0.5692		One- or two-tailed P value?	Two-tailed
				t, df	t=2.253, df=20
Figure 3N: RNA granules moving towards stimulated spine in the 5min after stimulation
	Unresponsive Spines	Responsive Spines		Unpaired t test
Number of values	6	6		P value	0.0276
Mean	0.1667	1.667		P value summary	*
Std. Error of Mean	0.1667	0.5578		Significantly different (P < 0.05)?	Yes
				One- or two-tailed P value?	Two-tailed
				t, df	t=2.577, df=10
Supplementary Figure S3E: Validation of SLAMR-KD
		PBS	NC-GFP	shSLAMR		Unpaired t test
	Number of values	3	3	3		P value	0.0181
	Mean	1	1.368	0.7921		P value summary	*
	Std. Error of Mean	0.0281	0.166	0.0459		Significantly different (P < 0.05)?	Yes
						One- or two-tailed P value?	Two-tailed
						t, df	t=3.864, df=4
Supplementary Figure S3F: Validation of SLAMR-OE
						Unpaired t test
		PBS	NC-GFP	SLAMR-OE		P value	0.0004
	Number of values	4	4	3		P value summary	***
	Mean	1	0.7787	39.16		Significantly different (P < 0.05)?	Yes
	Std. Error of Mean	0.1644	0.1648	5.441		One- or two-tailed P value?	Two-tailed
						t, df	t=8.373, df=5
Supplementary Figure S3G: Normalized spine head width
Nonresponsive					Two-way RM ANOVA	Matching: Stacked				ANOVA table	SS	DF	MS	F (DFn, DFd)	P value		Šídák's multiple comparisons test	Mean Diff.	95.00% CI of diff.	Below threshold?	Summary	Adjusted P Value
Time	Mean	SEM	N (spines)		Assume sphericity?	Yes				Time x Responsiveness	0.5868	4	0.1467	F (4, 80) = 4.859	P=0.0015
-1.25	0.996144	0.0202245	11		Alpha	0.05				Time	0.1035	4	0.02588	F (4, 80) = 0.8572	P=0.4934		Nonresponsive - Responsive
0	1.00386	0.0202245	11							Responsiveness	0.7928	1	0.7928	F (1, 20) = 31.53	P<0.0001		-1.25	0.02307	-0.1677 to 0.2138	No	ns	0.9991
1.25	0.910104	0.0181649	11		Source of Variation	% of total variation	P value	P value summary	Significant?	Subject	0.5029	20	0.02515	F (20, 80) = 0.8329	P=0.6677		0	-0.02307	-0.2138 to 0.1677	No	ns	0.9991
4	0.861866	0.032729	11		Time x Responsiveness	13.33	0.0015	**	Yes	Residual	2.415	80	0.03019				1.25	-0.2897	-0.4804 to -0.09894	Yes	***	0.0007
9	0.967121	0.0882502	11		Time	2.352	0.4934	ns	No								4	-0.3484	-0.5392 to -0.1577	Yes	****	<0.0001
					Responsiveness	18.01	<0.0001	****	Yes								9	-0.2108	-0.4016 to -0.02010	Yes	*	0.0231
Responsive					Subject	11.43	0.6677	ns	No
Time	Mean	SEM	N (spines)
-1.25	0.973071	0.0193551	11
0	1.02693	0.0193551	11
1.25	1.19978	0.0872236	11
4	1.21031	0.0665952	11
9	1.17795	0.0610721	11

## Sheet: Supplementary Table S4
Figure 4C: Arborization analysis after SLAMR silencing with shRNA and TET constructs
																		Tukey's multiple comparisons test	Mean Diff.	95.00% CI of diff.	Below threshold?	Summary	Adjusted P Value		Tukey's multiple comparisons test	Mean Diff.	95.00% CI of diff.	Below threshold?	Summary	Adjusted P Value		Tukey's multiple comparisons test	Mean Diff.	95.00% CI of diff.	Below threshold?	Summary	Adjusted P Value
	NC-GFP	SLAMR-KD	TET-SLAMR							Fixed effects (type III)	P value	P value summary	Statistically significant (P < 0.05)?	F (DFn, DFd)	Geisser-Greenhouse's epsilon			20							50							80
Number of values	9	10	11							Distance from Soma	<0.0001	****	Yes	F (2.911, 78.61) = 13.46	0.3639			NC-GFP vs. SLAMR-KD	3.811	-2.193 to 9.815	No	ns	0.2502		NC-GFP vs. SLAMR-KD	10.28	4.767 to 15.79	Yes	***	0.0006		NC-GFP vs. SLAMR-KD	8.511	-0.7618 to 17.78	No	ns	0.0747
										Condition	0.0006	***	Yes	F (2, 27) = 9.924				NC-GFP vs. TET-SLAMR	5.657	-0.4179 to 11.73	No	ns	0.0694		NC-GFP vs. TET-SLAMR	9.323	1.978 to 16.67	Yes	*	0.0121		NC-GFP vs. TET-SLAMR	8.747	-0.3924 to 17.89	No	ns	0.0618
	Mean No. of Intesections					Std. Error of Mean				Distance from Soma x Condition	0.4639	ns	No	F (16, 216) = 0.9944				SLAMR-KD vs. TET-SLAMR	1.845	-2.320 to 6.011	No	ns	0.5106		SLAMR-KD vs. TET-SLAMR	-0.9545	-7.664 to 5.755	No	ns	0.9279		SLAMR-KD vs. TET-SLAMR	0.2364	-7.883 to 8.356	No	ns	0.997
Distance from soma (µm)	NC-GFP	SLAMR-KD	TET-SLAMR		Distance from soma (µm)	NC-GFP	SLAMR-KD	TET-SLAMR
20	15.1111	11.3	9.45454		20	1.86219	1.05877	1.11559		Random effects	SD	Variance						30							60							90
30	16	12.2	10.0909		30	1.24722	0.903327	1.20454		Subject	4.53	20.52						NC-GFP vs. SLAMR-KD	3.8	-0.4372 to 8.037	No	ns	0.0821		NC-GFP vs. SLAMR-KD	6.956	0.9880 to 12.92	Yes	*	0.0214		NC-GFP vs. SLAMR-KD	10.29	0.06557 to 20.51	Yes	*	0.0484
40	21	12.9	11.0909		40	1.49897	0.942868	1.2417		Residual	4.699	22.08						NC-GFP vs. TET-SLAMR	5.909	1.270 to 10.55	Yes	*	0.0119		NC-GFP vs. TET-SLAMR	6.737	-3.418 to 16.89	No	ns	0.2276		NC-GFP vs. TET-SLAMR	12.07	3.050 to 21.09	Yes	**	0.0093
50	23.7778	13.5	14.4545		50	1.63886	1.14237	1.76326										SLAMR-KD vs. TET-SLAMR	2.109	-1.875 to 6.093	No	ns	0.387		SLAMR-KD vs. TET-SLAMR	-0.2182	-10.26 to 9.826	No	ns	0.9982		SLAMR-KD vs. TET-SLAMR	1.782	-6.632 to 10.20	No	ns	0.8498
60	23.5556	16.6	16.8182		60	1.61101	1.49131	2.98481		Was the matching effective?
70	25.5556	16.4	15.0909		70	1.52438	2.22351	1.54007		Chi-square, df	99.31, 1							40							70							100
80	25.1111	16.6	16.3636		80	2.60789	2.17807	1.03748		P value	<0.0001							NC-GFP vs. SLAMR-KD	8.1	3.177 to 13.02	Yes	**	0.002		NC-GFP vs. SLAMR-KD	9.156	1.791 to 16.52	Yes	*	0.0144		NC-GFP vs. SLAMR-KD	11.01	-0.3692 to 22.39	No	ns	0.0585
90	27.8889	17.6	15.8182		90	2.75073	2.56593	1.35647		P value summary	****							NC-GFP vs. TET-SLAMR	9.909	4.269 to 15.55	Yes	***	0.0008		NC-GFP vs. TET-SLAMR	10.46	4.003 to 16.93	Yes	**	0.0017		NC-GFP vs. TET-SLAMR	11.29	0.4035 to 22.18	Yes	*	0.0419
100	27.1111	16.1	15.8182		100	3.40459	2.31711	1.43495		Is there significant matching (P < 0.05)?	Yes							SLAMR-KD vs. TET-SLAMR	1.809	-2.870 to 6.489	No	ns	0.5915		SLAMR-KD vs. TET-SLAMR	1.309	-6.467 to 9.085	No	ns	0.9038		SLAMR-KD vs. TET-SLAMR	0.2818	-7.706 to 8.269	No	ns	0.9955
Figure 4E: Spine Density SLAMR silencing with shRNA and TET constructs
	NC-GFP	SLAMR-KD	TET-SLAMR		ANOVA summary
Number of values	13	13	13		F	0.7047
Mean	0.9864	0.8604	0.9339		P value	0.5009
Std. Error of Mean	0.05385	0.068	0.0975		P value summary	ns
					Significant diff. among means (P < 0.05)?	No
					R squared	0.03768
Figure 4F: Spines analysis after SLAMR silencing with shRNA and TET constructs
	Mushroom			Stubby			Thin				Two-way RM ANOVA	Matching: Stacked						Tukey's multiple comparisons test	Mean Diff.	95.00% CI of diff.	Below threshold?	Summary	Adjusted P Value
	Mean(%)	SEM(%)	N	Mean(%)	SEM(%)	N	Mean(%)	SEM(%)	N		Assume sphericity?	Yes
NC-GFP	35.3175	5.13776	13	42.9823	4.60562	13	21.7002	4.15601	13		Alpha	0.05						Mushroom
SLAMR-KD	44.8046	6.62784	13	43.4371	4.01862	13	11.7582	5.61301	13									NC-GFP vs. SLAMR-KD	-9.487	-28.64 to 9.669	No	ns	0.4695
TET-SLAMR	34.2566	6.52079	13	49.0176	8.41638	13	16.7258	4.75152	13		Source of Variation	% of total variation	P value	P value summary	Significant?			NC-GFP vs. TET-SLAMR	1.061	-18.10 to 20.22	No	ns	0.9905
											Spine Type x Condition	2.81	0.584	ns	No			SLAMR-KD vs. TET-SLAMR	10.55	-8.608 to 29.70	No	ns	0.3935
											Spine Type	26.49	<0.0001	****	Yes
											Condition	1.855e-14	0.3514	ns	No			Stubby
											Subject	3.1e-13	>0.9999	ns	No			NC-GFP vs. SLAMR-KD	-0.4548	-19.61 to 18.70	No	ns	0.9982
																		NC-GFP vs. TET-SLAMR	-6.035	-25.19 to 13.12	No	ns	0.735
											ANOVA table	SS	DF	MS	F (DFn, DFd)	P value		SLAMR-KD vs. TET-SLAMR	-5.581	-24.74 to 13.58	No	ns	0.7685
											Spine Type x Condition	1813	4	453.3	F (4, 72) = 0.7155	P=0.5840
											Spine Type	17091	2	8546	F (2, 72) = 13.49	P<0.0001		Thin
											Condition	1.197e-11	2	5.983e-12	F (2, 36) = 1.077	P=0.3514		NC-GFP vs. SLAMR-KD	9.942	-9.214 to 29.10	No	ns	0.4362
											Subject	2e-10	36	5.556e-12	F (36, 72) = 8.769e-015	P>0.9999		NC-GFP vs. TET-SLAMR	4.974	-14.18 to 24.13	No	ns	0.8111
											Residual	45614	72	633.5				SLAMR-KD vs. TET-SLAMR	-4.968	-24.12 to 14.19	No	ns	0.8116
Figure 4I: Slow rate imaging, volume change over time
Mean Volume Change(%)
Time (min)	-4.5	-3.5	-2.5	-1.5	-0.5	STIM	1.5	2.5	3.5	4.5	5.5	6.5	7.5	8.5	9.5	10.5	11.5	12.5	13.5	14.5	15.5	16.5	17.5	18.5	19.5	20.5	21.5	Time (min)	22.5	23.5	24.5	25.5	26.5	27.5	28.5	29.5	30.5	31.5
NC (N=12)	-1.62816	-0.789666	-1.09915	2.54341	0.973566		49.9048	42.8467	34.2598	28.2169	28.3598	29.682	29.3154	26.286	25.8146	20.4431	20.3832	18.4935	16.3259	14.0626	14.2934	15.8357	15.768	11.2166	14.155	13.3998	9.93099	7.74719	9.48801	9.84312	9.4719	10.2407	11.1565	11.7632	9.49145	9.83703	10.2326	10.0221
TET-SLAMR (N=13)	2.01965	-2.37592	-1.41084	0.108871	1.65823		15.5588	18.4031	16.2878	17.7603	18.7129	16.3482	17.9545	16.5106	16.6685	16.8949	20.1234	20.3831	19.0222	21.0602	16.1213	18.2665	13.7991	13.5977	13.6279	12.8737	14.9933	13.4989	12.5839	15.5989	16.2047	14.52	14.7662	12.384	13.9748	13.9792	14.7261	17.3472
SEM(%)
Time (min)	-4.5	-3.5	-2.5	-1.5	-0.5	STIM	1.5	2.5	3.5	4.5	5.5	6.5	7.5	8.5	9.5	10.5	11.5	12.5	13.5	14.5	15.5	16.5	17.5	18.5	19.5	20.5	21.5	Time (min)	22.5	23.5	24.5	25.5	26.5	27.5	28.5	29.5	30.5	31.5
NC	2.4474	1.57972	1.50745	1.48868	2.51889		11.2913	11.0863	9.54736	10.7527	8.5891	9.55236	9.03878	7.97699	6.50486	6.9821	7.02694	7.60355	6.8171	5.29649	6.70047	6.22786	5.63603	5.26933	6.30694	6.72245	5.69355	5.20279	6.47062	6.0632	5.9017	6.24497	5.87397	6.40806	6.51204	6.58727	6.83608	7.35526
TET-SLAMR	3.06778	1.47363	1.53289	2.16464	1.54871		8.97339	9.57291	8.73559	9.29679	9.19688	7.69712	7.69818	7.58326	7.78221	8.52785	8.62804	8.38509	8.08183	8.25495	10.4493	10.5186	10.211	10.0373	10.3658	10.9927	10.1917	9.73773	10.5596	10.3842	11.3678	10.7182	10.5946	11.7759	12.6124	12.0699	12.5518	12.0981
Figure 4J: Slow rate imaging, transient and sustained volume change
Two-way ANOVA	Ordinary						Multiple comparisons
Alpha	0.05						Compare column means (main column effect)
Source of Variation	% of total variation	P value	P value summary	Significant?			Number of families	1
Spine	47.42	0.0012	**	Yes			Number of comparisons per family	6
Column Factor	15.9	0.0055	**	Yes			Alpha	0.05
ANOVA table	SS (Type III)	DF	MS	F (DFn, DFd)	P value		Tukey's multiple comparisons test	Mean Diff.	95.00% CI of diff.	Below threshold?	Summary	Adjusted P Value
Spine	35725	12	2977	F (12, 34) = 3.734	P=0.0012
Column Factor	11981	3	3994	F (3, 34) = 5.009	P=0.0055		NC (frame 6) vs. TET-SLAMR (frame 6)	33.19	2.352 to 64.02	Yes	*	0.0309
Residual	27111	34	797.4				NC (frame 6) vs. NC (frame35)	40.07	8.933 to 71.20	Yes	**	0.0074
							NC (frame 6) vs. TET-SLAMR (frame 35)	34.77	3.931 to 65.60	Yes	*	0.0221
Data summary							TET-SLAMR (frame 6) vs. NC (frame35)	6.882	-23.95 to 37.72	No	ns	0.9305
Number of columns (Column Factor)	4						TET-SLAMR (frame 6) vs. TET-SLAMR (frame 35)	1.58	-28.33 to 31.49	No	ns	0.9989
Number of rows (Spine)	13						NC (frame35) vs. TET-SLAMR (frame 35)	-5.302	-36.14 to 25.53	No	ns	0.9663
Number of values	50
							Test details	Mean 1	Mean 2	Mean Diff.	SE of diff.	N1	N2	q	DF
							NC (frame 6) vs. TET-SLAMR (frame 6)	48.74	15.56	33.19	11.42	12	13	4.111	34
							NC (frame 6) vs. NC (frame35)	48.74	8.677	40.07	11.53	12	12	4.915	34
							NC (frame 6) vs. TET-SLAMR (frame 35)	48.74	13.98	34.77	11.42	12	13	4.306	34
							TET-SLAMR (frame 6) vs. NC (frame35)	15.56	8.677	6.882	11.42	13	12	0.8525	34
							TET-SLAMR (frame 6) vs. TET-SLAMR (frame 35)	15.56	13.98	1.58	11.08	13	13	0.2017	34
							NC (frame35) vs. TET-SLAMR (frame 35)	8.677	13.98	-5.302	11.42	12	13	0.6568	34
Figure 4K: Comparisons of mean spine volumes pre- and post-uncaging stimulation
One-way ANOVA							Multiple comparisons
Table Analyzed	Slow Pre vs Post Stim						Number of families	1
Data sets analyzed	A-D						Number of comparisons per family	6
							Alpha	0.05
ANOVA summary
F	101.3						Tukey's multiple comparisons test	Mean Diff.	95.00% CI of diff.	Below threshold?	Summary	Adjusted P Value
P value	<0.0001						NC (Pre 1-5) vs. NC (Post 33-37)	-10.27	-13.22 to -7.315	Yes	****	<0.0001	A-B
P value summary	****						NC (Pre 1-5) vs. TET-SLAMR (Pre 1-5)	-8.756e-07	-2.954 to 2.954	No	ns	>0.9999	A-C
Significant diff. among means (P < 0.05)?	Yes						NC (Pre 1-5) vs. TET-SLAMR (Post 33-37)	-14.48	-17.44 to -11.53	Yes	****	<0.0001	A-D
R squared	0.95						NC (Post 33-37) vs. TET-SLAMR (Pre 1-5)	10.27	7.315 to 13.22	Yes	****	<0.0001	B-C
							NC (Post 33-37) vs. TET-SLAMR (Post 33-37)	-4.213	-7.167 to -1.259	Yes	**	0.0043	B-D
Brown-Forsythe test							TET-SLAMR (Pre 1-5) vs. TET-SLAMR (Post 33-37)	-14.48	-17.44 to -11.53	Yes	****	<0.0001	C-D
F (DFn, DFd)	0.6497 (3, 16)
P value	0.5946						Test details	Mean 1	Mean 2	Mean Diff.	SE of diff.	n1	n2	q	DF
P value summary	ns						NC (Pre 1-5) vs. NC (Post 33-37)	-7.833e-07	10.27	-10.27	1.032	5	5	14.07	16
Are SDs significantly different (P < 0.05)?	No						NC (Pre 1-5) vs. TET-SLAMR (Pre 1-5)	-7.833e-07	9.231e-08	-8.756e-07	1.032	5	5	1.199e-06	16
							NC (Pre 1-5) vs. TET-SLAMR (Post 33-37)	-7.833e-07	14.48	-14.48	1.032	5	5	19.84	16
Bartlett's test							NC (Post 33-37) vs. TET-SLAMR (Pre 1-5)	10.27	9.231e-08	10.27	1.032	5	5	14.07	16
Bartlett's statistic (corrected)	2.216						NC (Post 33-37) vs. TET-SLAMR (Post 33-37)	10.27	14.48	-4.213	1.032	5	5	5.771	16
P value	0.5289						TET-SLAMR (Pre 1-5) vs. TET-SLAMR (Post 33-37)	9.231e-08	14.48	-14.48	1.032	5	5	19.84	16
P value summary	ns
Are SDs significantly different (P < 0.05)?	No
ANOVA table	SS	DF	MS	F (DFn, DFd)	P value
Treatment (between columns)	810.2	3	270.1	F (3, 16) = 101.3	P<0.0001
Residual (within columns)	42.64	16	2.665
Total	852.8	19
Data summary
Number of treatments (columns)	4
Number of values (total)	20
Figure 4L: Fast rate imaging- change in volume over time
Average volume change (%)
Time (sec)	-28.16	-27.904	-27.648	-27.392	-27.136	-26.88	-26.624	-26.368	-26.112	-25.856	-25.6	-25.344	-25.088	-24.832	-24.576	-24.32	-24.064	-23.808	-23.552	-23.296	-23.04	-22.784	-22.528	-22.272	-22.016	-21.76	-21.504	-21.248	-20.992	-20.736	-20.48	-20.224	-19.968	-19.712	-19.456	-19.2	-18.944	-18.688	-18.432	-18.176	-17.92	-17.664	-17.408	-17.152	-16.896	-16.64	-16.384	-16.128	-15.872
NC-GFP (N=12)	2.10248	1.94067	1.80052	1.10133	1.83935	1.08349	0.726414	0.832494	0.517824	0.974243	0.721103	1.1753	0.970516	0.194652	0.831377	0.718652	1.56067	0.409981	0.977959	0.958151	1.03219	1.02541	1.02747	1.00793	0.320105	-0.418423	0.475497	0.777408	0.0140764	-0.175214	0.0430149	0.0327591	0.230816	-0.00912263	-0.373228	-0.915381	-0.20217	-0.419607	0.0213861	-0.36682	-0.857363	-0.989489	-0.488007	-0.0293681	-0.144134	0.31854	0.365755	0.155677	-0.808448
TET-SLAMR (N=11)	0.842669	0.880351	0.21212	-0.395467	-1.5444	-1.68103	-1.76308	-1.40389	-2.85277	-0.626489	-1.4885	-1.4859	-0.683296	-1.07563	1.65805	0.541623	-2.77611	-0.35663	0.196205	-1.57675	0.0740988	-1.01947	-0.0873932	0.035283	0.922372	-1.04044	0.178783	-0.075431	-1.82065	-0.349234	-0.059412	0.139582	-1.27835	-1.16646	-0.267815	-1.33835	-0.661008	0.588087	-0.675744	0.404075	0.32475	-1.24753	0.41978	-0.0745782	-1.14122	-0.915499	0.150327	-0.962998	0.0711607
Time (sec)	-28.16	-27.904	-27.648	-27.392	-27.136	-26.88	-26.624	-26.368	-26.112	-25.856	-25.6	-25.344	-25.088	-24.832	-24.576	-24.32	-24.064	-23.808	-23.552	-23.296	-23.04	-22.784	-22.528	-22.272	-22.016	-21.76	-21.504	-21.248	-20.992	-20.736	-20.48	-20.224	-19.968	-19.712	-19.456	-19.2	-18.944	-18.688	-18.432	-18.176	-17.92	-17.664	-17.408	-17.152	-16.896	-16.64	-16.384	-16.128	-15.872
NC-GFP	1.16888	1.32955	1.07186	1.1881	1.13919	1.15292	1.11739	0.9419	1.02145	1.2692	1.17008	1.28365	1.30988	1.3508	1.08363	1.1931	1.14494	1.13041	1.0959	1.28213	0.946783	1.13125	0.804121	1.16885	0.896264	0.638667	0.670353	0.696474	0.838849	0.542984	0.619336	0.580083	0.519844	0.498362	0.403223	0.478009	0.550258	0.70056	0.477785	0.398584	0.286184	0.629517	0.371984	0.483008	0.510255	0.53285	0.629399	0.520175	0.433387
TET-SLAMR	2.91075	2.69557	2.62463	2.63697	2.78346	2.91324	2.51781	2.44384	2.9922	2.37303	2.49006	1.61261	1.52429	1.23441	1.70465	1.19565	1.46537	1.49057	1.40954	1.14852	1.56424	1.32036	1.77466	0.801471	0.840725	1.10319	1.24316	0.724285	1.19009	0.830991	1.10309	1.18292	0.680346	0.548006	1.06125	0.668712	0.546028	0.902992	0.586198	1.02144	0.933153	1.09223	1.21894	0.904785	1.15571	0.759616	0.566867	0.88903	0.846356
Figure 4M: Fast rate imaging- (88-92 sec)
Mann Whitney test
Table Analyzed	Fast rate (455-470)
Column B	TET-SLAMR (455-470)
vs.	vs.
Column A	NC (455-470)
Mann Whitney test
P value	0.0317
Exact or approximate P value?	Exact
P value summary	*
Significantly different (P < 0.05)?	Yes
One- or two-tailed P value?	Two-tailed
Sum of ranks in column A,B	179 , 97
Mann-Whitney U	31
Difference between medians
Median of column A	24.08, n=12
Median of column B	-4.234, n=11
Difference: Actual	-28.31
Difference: Hodges-Lehmann	-31.86
Supplementary Figure S4D: GluR2
	Homogenate	Cytosol	Synaptoneurosome		ANOVA summary			Tukey's multiple comparisons test	Mean Diff.	95.00% CI of diff.	Below threshold?	Summary	Adjusted P Value
Number of values	3	3	3		F	72.75		Homogenate vs. Cytosol	0.1667	0.04302 to 0.2904	Yes	*	0.0144	A-B
Mean	0.2862	0.1195	0.5985		P value	<0.0001		Homogenate vs. Synaptoneurosome	-0.3123	-0.4360 to -0.1886	Yes	***	0.0006	A-C
Std. Error of Mean	0.03994	0.01254	0.02618		P value summary	****		Cytosol vs. Synaptoneurosome	-0.479	-0.6027 to -0.3553	Yes	****	<0.0001	B-C
					Significant diff. among means (P < 0.05)?	Yes
					R squared	0.9604
Supplementary Figure S4E: Synaptophysin
	Homogenate	Cytosol	Synaptoneurosome		ANOVA summary			Tukey's multiple comparisons test	Mean Diff.	95.00% CI of diff.	Below threshold?	Summary	Adjusted P Value
Number of values	3	3	3		F	45.34		Homogenate vs. Cytosol	0.09203	-0.06459 to 0.2487	No	ns	0.2469	A-B
Mean	0.2797	0.1876	0.647		P value	0.0002		Homogenate vs. Synaptoneurosome	-0.3673	-0.5240 to -0.2107	Yes	***	0.0009	A-C
Std. Error of Mean	0.03305	0.004693	0.05286		P value summary	***		Cytosol vs. Synaptoneurosome	-0.4594	-0.6160 to -0.3027	Yes	***	0.0003	B-C
					Significant diff. among means (P < 0.05)?	Yes
					R squared	0.9379
[truncated: 421 more columns]

## Sheet: Supplementary Table S5
Figure 5C: Number of Intersections after SLAMR-OE
	NC-GFP			SLAMR-OE					Two-way RM ANOVA	Matching: Stacked
	Mean (µm)	SEM(µm)	N	Mean (µm)	SEM(µm)	N			Assume sphericity?	Yes						Šídák's multiple comparisons test	Mean Diff.	95.00% CI of diff.	Below threshold?	Summary	Adjusted P Value
20	7.61538	0.487517	13	13.5385	0.685148	13			Alpha	0.05
30	9.92308	0.524545	13	18.0769	0.560008	13										NC-GFP - SLAMR-OE
40	12.1538	0.992576	13	23.3846	0.888231	13			Source of Variation	% of total variation	P value	P value summary	Significant?			20	-5.923	-12.08 to 0.2381	No	ns	0.0686
50	12.3846	1.09508	13	27.6154	1.70421	13			Distance from Soma x Condition	3.714	<0.0001	****	Yes			30	-8.154	-14.32 to -1.993	Yes	**	0.0023
60	13.7692	1.0387	13	29.9231	1.06495	13			Distance from Soma	24.29	<0.0001	****	Yes			40	-11.23	-17.39 to -5.070	Yes	****	<0.0001
70	12.9231	1.23237	13	31.0769	1.84829	13			Condition	43.02	<0.0001	****	Yes			50	-15.23	-21.39 to -9.070	Yes	****	<0.0001
80	14.4615	1.52591	13	32.4615	0.475224	13			Subject	12.43	<0.0001	****	Yes			60	-16.15	-22.32 to -9.993	Yes	****	<0.0001
90	18.5385	2.75405	13	32.1538	1.3197	13										70	-18.15	-24.32 to -11.99	Yes	****	<0.0001
100	19.1538	2.81445	13	31.0769	1.94956	13			ANOVA table	SS	DF	MS	F (DFn, DFd)	P value		80	-18	-24.16 to -11.84	Yes	****	<0.0001
110	20.3846	2.87237	13	32.1538	1.17039	13			Distance from Soma x Condition	950.5	9	105.6	F (9, 216) = 5.387	P<0.0001		90	-13.62	-19.78 to -7.454	Yes	****	<0.0001
									Distance from Soma	6218	9	690.8	F (9, 216) = 35.24	P<0.0001		100	-11.92	-18.08 to -5.762	Yes	****	<0.0001
									Condition	11011	1	11011	F (1, 24) = 83.04	P<0.0001		110	-11.77	-17.93 to -5.608	Yes	****	<0.0001
Figure 5E: Spine Density after SLAMR-OE									Subject	3182	24	132.6	F (24, 216) = 6.763	P<0.0001
									Residual	4235	216	19.61
	NC-GFP	SLAMR-OE		Unpaired t test
Number of values	14	15		P value	<0.0001
Mean (% of control)	100	128.2		P value summary	****
SEM	4.071	2.687		Significantly different (P < 0.05)?	Yes
				One- or two-tailed P value?	Two-tailed
				t, df	t=5.863, df=27
Figure 5F: Spines analysis after SLAMR-OE
	NC-GFP			SLAMR-OE				Two-way RM ANOVA	Matching: Stacked					Šídák's multiple comparisons test	Predicted (LS) mean diff.	95.00% CI of diff.	Below threshold?	Summary	Adjusted P Value
	Mean	SEM	N	Mean	SEM	N		Assume sphericity?	Yes
Mushroom	100	8.69274	15	171.237	7.55275	16		Alpha	0.05					NC-GFP - SLAMR-OE
Stubby	100	12.7913	15	125.665	14.9889	16								Mushroom	-71.24	-105.6 to -36.89	Yes	****	<0.0001
Thin	100	6.72488	15	198.317	5.28956	16		Source of Variation	% of total variation	P value	P value summary	Significant?		Stubby	-25.66	-60.01 to 8.681	No	ns	0.2016
								Spine Type x Condition	7.576	0.0016	**	Yes		Thin	-98.32	-132.7 to -63.97	Yes	****	<0.0001
								Spine Type	7.576	0.0016	**	Yes
								Condition	35.69	<0.0001	****	Yes
								Subject	18.14	0.2822	ns	No		Test details	Predicted (LS) mean 1	Predicted (LS) mean 2	Predicted (LS) mean diff.	SE of diff.	N1	N2	t	DF
														NC-GFP - SLAMR-OE
														Mushroom	100	171.2	-71.24	14.11	15	16	5.05	87
														Stubby	100	125.7	-25.66	14.11	15	16	1.819	87
														Thin	100	198.3	-98.32	14.11	15	16	6.969	87
Figure 5H: Cell body puromycin mean CTCF in NC-GFP vs. SLAMR-OE neurons
	NC-GFP	SLAMR-OE		Unpaired t test
Number of values	7	6		P value	<0.0001
Mean(x10^5)	105.5	264.4		P value summary	****
Std. Error of Mean(x10^5)	5.771	27.77		Significantly different (P < 0.05)?	Yes
				One- or two-tailed P value?	Two-tailed
				t, df	t=6.047, df=11
Figure 5I: Dendrite puromycin mean CTCF in NC-GFP vs. SLAMR-OE neurons
	NC-GFP	SLAMR-OE		Unpaired t test
Number of values	6	8		P value	0.0019
Mean(x10^5)	28.11	133.9		P value summary	**
Std. Error of Mean(x10^5)	4.565	22.68		Significantly different (P < 0.05)?	Yes
				One- or two-tailed P value?	Two-tailed
				t, df	t=3.955, df=12
Figure 5J: Cell body puromycin mean CTCF in NC-GFP vs. SLAMR-KD neurons
	NC-GFP	SLAMR-OE		Unpaired t test
Number of values	13	13		P value	0.1206
Mean(x10^3)	20.705	15.983		P value summary	ns
Std. Error of Mean(x10^3)	2.164	1.981		Significantly different (P < 0.05)?	No
				One- or two-tailed P value?	Two-tailed
				t, df	t=1.610, df=24
Figure 5K: Dendrite puromycin mean CTCF in NC-GFP vs. SLAMR-KD neurons
	NC-GFP	SLAMR-OE		Unpaired t test
Number of values	17	15		P value	0.0096
Mean(x10^3)	3.492	1.711		P value summary	**
Std. Error of Mean(x10^3)	0.5414	0.304		Significantly different (P < 0.05)?	Yes
				One- or two-tailed P value?	Two-tailed
				t, df	t=2.766, df=30
Figure 5M: eIF3g expression in shScr and shSLAMR neurons
				Paired t test
eIF3G	shScr	shSLAMR		P value	0.0341
Mean	0.363333	0.21		P value summary	*
SEM	0.0523874	0.0251661		Significantly different (P < 0.05)?	Yes
N	3	3		One- or two-tailed P value?	Two-tailed
				t, df	t=5.277, df=2
				Number of pairs	3
Figure 5N: eIF2a expression in shScr and shSLAMR neurons
				Paired t test
eIF2a	shScr	shSLAMR		P value	0.045
Mean	0.135667	0.0736667		P value summary	*
SEM	0.0325184	0.0219874		Significantly different (P < 0.05)?	Yes
N	3	3		One- or two-tailed P value?	Two-tailed
				t, df	t=4.554, df=2
				Number of pairs	3
Figure 5O: P70S6K expression in shScr and shSLAMR neurons
				Paired t test
P70S6K	shScr	shSLAMR		P value	0.0301
Mean	0.279933	0.214483		P value summary	*
SEM	0.0744849	0.0646898		Significantly different (P < 0.05)?	Yes
N	3	3		One- or two-tailed P value?	Two-tailed
				t, df	t=5.628, df=2
				Number of pairs	3
Supplementary Figure S5B
		Significant?	P value	Mean of Input	Mean of Sense	Difference	SE of difference	t ratio	df	Adjusted P Value
	SLAMR_Set1	Yes	0,021194	1000	268,9	-267,9	72,78	3681	4000	0,031722
	SLAMR_Set2	Yes	0,015989	1000	578,0	-577,0	143,9	4011	4000	0,031722
	Actin	Yes	0,008254	1000	0,005756	0,9942	0,2044	4864	4000	0,024559

## Sheet: Supplementary Table S6
Figure 6 B, C, D
Gene,baseMean,log2FoldChange,lfcSE,stat,pvalue,padj,gene_biotype
2610035D17Rik,368593.156,7.184591271,0.642818477,11.17670311,5.30E-29,1.27E-24,lincRNA
Gm24305,1759.564488,-1.070589862,0.217794507,-4.91559625,8.85E-07,0.005067153,snRNA
Gm26129,32.86605526,-2.590307269,0.531193996,-4.876386573,1.08E-06,0.005067153,snRNA
Gm26231,11.2947077,-7.161699961,1.478326569,-4.844464079,1.27E-06,0.005067153,miRNA
Gm26870,5743.268008,-1.070815277,0.220224967,-4.862370023,1.16E-06,0.005067153,lincRNA
Tmed10-ps,12.3167986,6.866677158,1.397072029,4.915048769,8.88E-07,0.005067153,processed_pseudogene
1700021A07Rik,12.75588641,6.918403999,1.452032605,4.764634055,1.89E-06,0.005663603,lincRNA
Rnu3b2,61691.11525,-1.063312033,0.222049548,-4.78862507,1.68E-06,0.005663603,snoRNA
Gm24523,259.0948569,-1.27490575,0.278118162,-4.584043493,4.56E-06,0.010921948,snoRNA
Gm25835,6612.807558,-0.696656276,0.151403652,-4.601317522,4.20E-06,0.010921948,snoRNA
Gm21738,827.251142,-1.064931045,0.234217746,-4.546756448,5.45E-06,0.011860569,protein_coding
Gm10800,12151.30089,-0.867478734,0.20123753,-4.310720434,1.63E-05,0.032474192,protein_coding
Gm14308,8.401510787,6.313502602,1.496967345,4.217528607,2.47E-05,0.045500185,protein_coding
Gm10719,2047.077893,-0.847467834,0.20554757,-4.12297666,3.74E-05,0.063976673,protein_coding
Prl8a1,25.88078097,-2.407021811,0.5874347,-4.097513836,4.18E-05,0.066673022,protein_coding
Gm48415,818.073972,-0.83217118,0.208530317,-3.990648413,6.59E-05,0.098625198,processed_pseudogene
Gm10721,736.3705765,-1.035732394,0.268070713,-3.863653678,0.000111704,0.140793522,protein_coding
Gm45740,21.35230407,-2.630875639,0.67968152,-3.870747639,0.000108502,0.140793522,lincRNA
Wfikkn2,5.815562407,-6.230619868,1.602012645,-3.889245124,0.000100557,0.140793522,protein_coding
Gm44997,141.4221988,0.998191516,0.259777126,3.842491959,0.000121791,0.145833029,processed_transcript
Rpl24,57.43431719,-1.569057656,0.411854706,-3.809735893,0.000139115,0.15864446,protein_coding
AC132444.6,111.5938091,-1.432829097,0.377289564,-3.797690771,0.00014605,0.15898246,protein_coding
Dspp,5.602071893,-6.15068104,1.67971727,-3.661735906,0.000250512,0.260837486,protein_coding
Snora41,50.9837133,-1.477549469,0.408086086,-3.620680831,0.000293829,0.293192174,snoRNA
Gm21897,966.6272397,-0.747724275,0.207690458,-3.600185982,0.00031799,0.304608647,protein_coding
Rps6,191.4921722,-0.875880466,0.247051291,-3.545338554,0.000392109,0.36116265,protein_coding
Gm48417,260.0266603,-0.958604162,0.273809352,-3.500991306,0.000463531,0.396451413,processed_pseudogene
Rps3,2225.589885,-0.614403033,0.175137169,-3.50812472,0.000451277,0.396451413,protein_coding
Gm10715,192.5415385,-0.889169745,0.258042146,-3.445831462,0.000569305,0.470128392,protein_coding
AC125075.1,61.53115806,-1.581306042,0.46329529,-3.413170984,0.000642116,0.496045285,antisense
Gm21032,4.602719838,-5.870534034,1.717851488,-3.417369938,0.000632293,0.496045285,processed_pseudogene
Ecel1,9.905679239,4.150583669,1.237488752,3.354037491,0.000796416,0.501909566,protein_coding
Gm21292,22.89126517,-1.98383706,0.587084025,-3.379136503,0.000727139,0.501909566,protein_coding
Gm48128,338.4879451,-1.040409268,0.30831448,-3.374506667,0.000739481,0.501909566,processed_pseudogene
Hmgn5,37.7680393,-1.612535178,0.479951995,-3.359784302,0.000780033,0.501909566,protein_coding
mt-Nd4,913.9012934,-0.886697662,0.260716982,-3.400996956,0.000671406,0.501909566,protein_coding
Sec62,259.823535,-0.732939297,0.218272123,-3.357915276,0.000785327,0.501909566,protein_coding
Zfp993,5.425454742,5.684182828,1.67992645,3.383590291,0.000715447,0.501909566,protein_coding
Gm10717,599.9600167,-0.739652657,0.221595924,-3.337844142,0.000844311,0.517268811,protein_coding
Gm10801,1009.919124,-0.754533507,0.22648886,-3.331437607,0.000863987,0.517268811,protein_coding
Gm11756,4.482603036,-5.8255558,1.769225423,-3.292715402,0.000992249,0.579569977,protein_coding
Gm22489,424.3374482,-0.648263965,0.199044289,-3.256883016,0.001126428,0.627342064,snoRNA
Gm24339,810.4827185,-0.748246637,0.229577021,-3.259240125,0.001117111,0.627342064,snoRNA
Gm27826,129.283817,0.988697007,0.305389189,3.237498382,0.001205826,0.656298334,misc_RNA
AL611930.1,82.83554575,-1.156749384,0.359452472,-3.218087161,0.001290486,0.686767951,pseudogene
G530012D18Rik,1551.910155,0.601171034,0.189668743,3.169584116,0.001526573,0.794746993,protein_coding
AC174929.1,184.9547705,0.976692048,0.311964021,3.130784266,0.001743402,0.888318859,pseudogene
Gm49345,4.250820897,5.333002324,1.713233809,3.11282809,0.001853039,0.924512146,protein_coding
Arl6ip1,114.4796155,-0.902947172,0.291294091,-3.099778543,0.001936654,0.927579725,protein_coding
Mre11a,68.18835992,1.062929042,0.342686963,3.10174928,0.001923808,0.927579725,protein_coding
Gm22009,22013.6854,-0.704098907,0.227985379,-3.088351145,0.002012705,0.945103106,scaRNA
Ankrd37,10.88897587,-2.875637756,0.938591325,-3.063780456,0.002185592,0.969269747,protein_coding
Kdm6a,148.4580957,0.780481715,0.254553436,3.066082032,0.002168838,0.969269747,protein_coding
mt-Tp,155.6684257,-1.108559472,0.361713788,-3.064742096,0.002178578,0.969269747,Mt_tRNA
0610005C13Rik,8.605865876,-0.304106549,1.005470055,-0.30245212,0.762307428,0.999992415,antisense
0610009B22Rik,7.511044988,0.576504631,0.958094616,0.601719936,0.547360577,0.999992415,protein_coding
0610009E02Rik,6.09283349,0.090460082,1.083985552,0.083451372,0.933492642,0.999992415,processed_transcript
0610009L18Rik,3.603452858,0.830506904,1.420616803,0.584610081,0.558809928,0.999992415,bidirectional_promoter_lncRNA
0610010F05Rik,162.3778283,-0.12512034,0.256000199,-0.48875095,0.625018028,0.999992415,protein_coding
0610010K14Rik,8.022662849,-2.639330828,0.994597074,-2.653668401,0.007962203,0.999992415,protein_coding
0610012G03Rik,22.73716193,-1.002015147,0.610370148,-1.641651628,0.100662222,0.999992415,protein_coding
0610025J13Rik,2.395548061,-4.914783883,2.310495435,-2.127155851,0.033407136,0.999992415,antisense
0610030E20Rik,45.54285428,-0.145529648,0.422906758,-0.344117574,0.730757867,0.999992415,protein_coding
0610031O16Rik,23.10348617,0.959060458,0.658110935,1.457292999,0.145035519,0.999992415,antisense
0610033M10Rik,2.514920034,-0.775469189,2.09226375,-0.37063644,0.710908337,0.999992415,lincRNA
0610037L13Rik,75.26159847,0.115253771,0.331630497,0.347536707,0.728188147,0.999992415,protein_coding
0610038B21Rik,74.89712251,0.421376732,0.370187694,1.138278605,0.255004165,0.999992415,antisense
0610040B10Rik,30.5092105,0.661246339,0.532530821,1.241705293,0.214345316,0.999992415,antisense
0610040J01Rik,6.301887651,-0.62346232,1.030129103,-0.605227363,0.545027937,0.999992415,protein_coding
0610043K17Rik,23.85001264,0.215286668,0.584040611,0.368615921,0.712414027,0.999992415,lincRNA
1110002E22Rik,19.90895282,0.114974357,0.669213218,0.171805269,0.863590623,0.999992415,protein_coding
1110002J07Rik,3.557005141,-0.601840334,1.451081969,-0.414752817,0.678322864,0.999992415,lincRNA
1110002L01Rik,21.00123248,-0.164290609,0.601611723,-0.273084122,0.784788552,0.999992415,antisense
1110004F10Rik,234.6120436,-0.270668409,0.257103994,-1.052758477,0.2924517,0.999992415,protein_coding
1110006O24Rik,1.972098539,0.982269958,1.88636036,0.520722328,0.602560218,0.999992415,lincRNA
1110008E08Rik,1.399639177,-1.16508668,2.751688609,-0.423407894,0.671997686,0.999992415,lincRNA
1110008L16Rik,16.11309818,-0.185055764,0.729934553,-0.253523775,0.799863491,0.999992415,protein_coding
1110008P14Rik,25.81403001,-0.725164792,0.649390176,-1.116685806,0.264128689,0.999992415,protein_coding
1110012L19Rik,6.853978306,-0.007165359,1.055225606,-0.006790357,0.994582121,0.999992415,protein_coding
1110013H19Rik,2.076386639,4.302359319,2.146363977,2.004487294,0.045017887,0.999992415,lincRNA
1110015O18Rik,1.969548167,-2.646329318,2.503864979,-1.056897772,0.290558245,0.999992415,lincRNA
1110017D15Rik,3.853959932,0.194588295,1.288277458,0.151045331,0.879939957,0.999992415,protein_coding
1110018N20Rik,11.82889791,0.807044397,0.774678556,1.041779704,0.297513826,0.999992415,processed_transcript
1110019D14Rik,12.25371329,-0.4204728,0.786591009,-0.534550733,0.592960559,0.999992415,lincRNA
1110020A21Rik,1.376645564,0.604944903,2.298018667,0.263246296,0.79236075,0.999992415,bidirectional_promoter_lncRNA
1110028F18Rik,2.816047778,-4.101994456,2.168260145,-1.891836857,0.058512721,0.999992415,lincRNA
1110032A03Rik,22.87645249,-0.958257701,0.569990461,-1.681181997,0.092727569,0.999992415,protein_coding
1110032F04Rik,8.075555367,-0.617487228,0.93610204,-0.659636665,0.50948702,0.999992415,protein_coding
1110038B12Rik,2869.500186,-0.26535184,0.220283058,-1.204594862,0.228359741,0.999992415,processed_transcript
1110038F14Rik,30.79476646,-0.416473004,0.488157824,-0.853152369,0.393574813,0.999992415,protein_coding
1110046J04Rik,17.71617473,-0.131145011,0.64642487,-0.202877422,0.839230842,0.999992415,antisense
1110051M20Rik,123.5872723,-0.308405909,0.288577626,-1.068710396,0.285200185,0.999992415,protein_coding
1110059E24Rik,31.2047415,-0.142428833,0.527179221,-0.270171561,0.78702827,0.999992415,protein_coding
1110059G10Rik,28.15505551,0.199929731,0.512322917,0.390241631,0.69635788,0.999992415,protein_coding
1110065P20Rik,15.07079594,-0.262452466,0.68744035,-0.381782166,0.702622948,0.999992415,protein_coding
1190002N15Rik,48.19585633,-0.123382668,0.421142857,-0.292971058,0.769544274,0.999992415,protein_coding
1190005I06Rik,3.659435676,0.36754044,1.429218331,0.257161857,0.797053828,0.999992415,protein_coding
1190007I07Rik,7.210576321,-0.703135138,1.115926854,-0.630090705,0.528635241,0.999992415,protein_coding
1200007C13Rik,4.025392855,1.652991297,1.415907322,1.167443145,0.243031456,0.999992415,lincRNA
1300002E11Rik,74.84866518,0.151311006,0.346517407,0.436662062,0.662356446,0.999992415,lincRNA
1300014J16Rik,5.545346873,-1.100820435,1.285444614,-0.856373292,0.391791333,0.999992415,lincRNA
1300017J02Rik,7.182387219,0.399424057,1.00596814,0.397054381,0.691327359,0.999992415,protein_coding
1500002C15Rik,16.42264599,0.446996513,0.680188909,0.657165248,0.511074668,0.999992415,antisense
1500002F19Rik,1.575038556,0.228996448,2.046911513,0.111874132,0.910923208,0.999992415,processed_transcript
1500004A13Rik,455.6653335,0.226912182,0.210547095,1.077726493,0.281155832,0.999992415,processed_transcript
1500009C09Rik,23.27934602,-0.590252313,0.556659021,-1.06034806,0.288986283,0.999992415,protein_coding
1500009L16Rik,32.69921817,-0.07202358,0.544245657,-0.132336527,0.894718117,0.999992415,protein_coding
1500011B03Rik,56.36206435,-0.183586183,0.38429852,-0.477717643,0.632851185,0.999992415,protein_coding
1500012K07Rik,6.378900158,0.137186417,1.173392255,0.116914371,0.90692791,0.999992415,processed_transcript
1500015A07Rik,15.75497983,0.154406086,0.716528087,0.215492021,0.829383732,0.999992415,antisense
1500015L24Rik,5.638071527,-2.60382847,1.438836873,-1.809675939,0.070346056,0.999992415,lincRNA
1500015O10Rik,7.690647053,-1.268586872,1.430173407,-0.887016124,0.37507022,0.999992415,protein_coding
1500026H17Rik,11.54156063,0.340108215,0.758252628,0.448542086,0.65376202,0.999992415,bidirectional_promoter_lncRNA
1520401A03Rik,1.990968307,-2.56662471,2.491523321,-1.03014276,0.302942995,0.999992415,protein_coding
1600002K03Rik,8.617310743,0.493729781,0.906033529,0.544935441,0.58579792,0.999992415,protein_coding
1600010M07Rik,17.49979769,0.188180093,0.829340792,0.226903217,0.820499001,0.999992415,antisense
1600012H06Rik,21.6569772,0.083655243,0.622326579,0.134423382,0.893067793,0.999992415,protein_coding
1600012P17Rik,1.880023335,4.162314467,2.272071184,1.83194721,0.066959286,0.999992415,lincRNA
1600014C10Rik,23.63603209,0.464489033,0.579403444,0.80166771,0.422745199,0.999992415,protein_coding
1600020E01Rik,102.4454445,-0.097736497,0.343156792,-0.28481586,0.775785221,0.999992415,antisense
1600025M17Rik,12.10364645,-0.284867964,0.89937793,-0.316738886,0.75144174,0.999992415,lincRNA
1600029O15Rik,17.51394463,0.097793992,0.6460689,0.151367745,0.879685632,0.999992415,transcribed_processed_pseudogene
1700001C02Rik,1.39069583,-1.183474135,2.550354053,-0.464043074,0.642616885,0.999992415,protein_coding
1700001G01Rik,1.792203864,-4.496298036,2.328060944,-1.931348939,0.053439915,0.999992415,lincRNA
1700001G11Rik,1.654171397,2.174713425,2.384163713,0.912149368,0.361690093,0.999992415,processed_transcript
1700001L05Rik,18.98685482,0.437093107,0.6282672,0.695712122,0.486609132,0.999992415,lincRNA
1700001L19Rik,7.911111122,0.078716177,1.00951749,0.07797406,0.937848687,0.999992415,protein_coding
1700001O22Rik,2.623261274,0.569702272,1.667047806,0.341743212,0.732544149,0.999992415,protein_coding
1700001P01Rik,2.758540087,-1.172055456,1.860694629,-0.629902101,0.528758638,0.999992415,protein_coding
1700003C15Rik,2.224383358,-2.793190445,2.280295631,-1.224924701,0.220603593,0.999992415,lincRNA
1700003D09Rik,2.617850953,-2.257186703,2.019931604,-1.117456996,0.263798977,0.999992415,processed_transcript
1700003E16Rik,22.64557349,0.082084323,0.589135834,0.139330047,0.889189348,0.999992415,protein_coding
1700003G18Rik,1.600445021,-3.254113783,2.250036602,-1.446249266,0.1481073,0.999992415,processed_transcript
1700003I16Rik,16.43173248,0.337870925,0.658655279,0.512970799,0.607971747,0.999992415,lincRNA
1700003M07Rik,4.397308301,-0.931412718,1.573107028,-0.592084774,0.553793822,0.999992415,lincRNA
1700006F04Rik,8.380739888,-0.183513594,0.929723535,-0.197385123,0.843526171,0.999992415,sense_intronic
1700006H21Rik,1.464750723,-4.205846132,2.953029127,-1.424248103,0.154374665,0.999992415,lincRNA
1700007E05Rik,19.79228732,1.245387696,0.694987454,1.79195709,0.07313984,0.999992415,transcribed_processed_pseudogene
1700007J10Rik,3.972880211,-1.557828805,1.482185063,-1.051035288,0.293242383,0.999992415,processed_transcript
1700007K13Rik,2.292722056,0.191968748,1.921313464,0.099915371,0.920411513,0.999992415,protein_coding
1700007L15Rik,5.35362657,0.210106647,1.500362466,0.140037259,0.888630552,0.999992415,bidirectional_promoter_lncRNA
1700007P06Rik,2.205824429,-0.350359646,1.80800355,-0.19378261,0.846346104,0.999992415,antisense
1700008C04Rik,7.237224048,0.582583518,1.163217537,0.500837977,0.616485156,0.999992415,lincRNA
1700008J07Rik,2.850373201,-0.129827388,1.730373778,-0.075028522,0.940192018,0.999992415,antisense
1700008O03Rik,2.752754165,0.12867113,1.696568145,0.075842005,0.939544797,0.999992415,protein_coding
1700010B13Rik,1.486404857,1.987278367,2.2910483,0.86741007,0.385717366,0.999992415,processed_transcript
1700010I02Rik,68.96973073,-0.038047089,0.427371385,-0.089025823,0.929061388,0.999992415,lincRNA
1700010I14Rik,6.101080198,1.614642073,1.147919238,1.406581596,0.159551494,0.999992415,protein_coding
1700010L04Rik,1.342382692,-2.954567344,2.396694007,-1.232767861,0.217662385,0.999992415,lincRNA
1700010N08Rik,2.094896669,-1.961689166,1.994447364,-0.983575301,0.325324374,0.999992415,transcribed_processed_pseudogene
1700011B04Rik,1.771796772,-2.253712942,2.577210561,-0.874477614,0.381858206,0.999992415,processed_transcript
1700012D14Rik,29.90790826,0.457612768,0.49646802,0.921736647,0.35666596,0.999992415,processed_transcript
1700012D16Rik,17.1915869,-0.890040038,0.685961184,-1.297507874,0.194456498,0.999992415,sense_intronic
1700013F07Rik,2.537600852,-0.814011749,1.821316893,-0.446935814,0.654921404,0.999992415,protein_coding
1700014D04Rik,1.699704764,1.85254723,2.281539626,0.81197241,0.416807463,0.999992415,protein_coding
1700015C17Rik,1.866582347,1.609013721,2.283361845,0.704668743,0.481016408,0.999992415,sense_intronic
1700015I17Rik,75.93037937,0.452526369,0.344910458,1.312011158,0.18951637,0.999992415,lincRNA
1700015O11Rik,1.491540759,0.210441016,2.482023703,0.084786062,0.932431475,0.999992415,lincRNA
1700016D06Rik,17.23511162,0.470928895,0.689200529,0.683297349,0.494418969,0.999992415,protein_coding
1700016J18Rik,1.427172794,0.208712885,2.695500518,0.077430104,0.938281393,0.999992415,bidirectional_promoter_lncRNA
1700016K19Rik,5.231184812,-0.652747595,1.166981654,-0.559346921,0.575924979,0.999992415,protein_coding
1700016P03Rik,15.12622087,0.00490823,0.808730921,0.006069051,0.995157627,0.999992415,processed_transcript
1700017B05Rik,40.90297545,0.099834893,0.438174015,0.227843026,0.819768276,0.999992415,protein_coding
1700017D01Rik,7.848273036,0.717592992,0.978118711,0.733646114,0.463164448,0.999992415,protein_coding
1700017M07Rik,5.21387389,0.235983144,1.181159399,0.199789414,0.841645281,0.999992415,lincRNA
1700018L02Rik,3.074679392,-0.275971998,1.443916388,-0.191127409,0.848425774,0.999992415,antisense
1700018M17Rik,1.839212006,-3.461939176,2.592090501,-1.335578049,0.181687229,0.999992415,pseudogene
1700019A02Rik,2.736427576,1.70773674,1.699179584,1.005036052,0.314879491,0.999992415,protein_coding
1700019D03Rik,19.0707647,-0.673191928,0.640691629,-1.050726897,0.293384039,0.999992415,protein_coding
1700019J19Rik,12.34268131,-0.59642734,0.728615771,-0.81857594,0.413028399,0.999992415,lincRNA
1700019L13Rik,5.4123555,0.773922641,1.121675099,0.689970421,0.490212788,0.999992415,antisense
1700020D05Rik,20.85045175,0.162782425,0.655704846,0.248255639,0.80393662,0.999992415,protein_coding
1700020I14Rik,911.6699657,-0.112805553,0.206557531,-0.546121715,0.584982274,0.999992415,lincRNA
1700020N01Rik,1.47469443,-1.150886383,2.480588078,-0.463957073,0.642678501,0.999992415,protein_coding
1700021F05Rik,137.1434454,0.224895424,0.32022459,0.702305289,0.482488795,0.999992415,protein_coding
1700022I11Rik,1.613355546,2.705630975,2.499061509,1.082658816,0.27895989,0.999992415,protein_coding
1700023F02Rik,1.493506243,0.393661865,2.079828276,0.189276139,0.849876396,0.999992415,lincRNA
1700023F06Rik,2.771800529,1.109046302,1.648226553,0.672872489,0.501028416,0.999992415,protein_coding
1700024J04Rik,5.691656421,-1.811637571,1.134890269,-1.59631078,0.110419424,0.999992415,pseudogene
1700025G04Rik,226.4658268,0.02850064,0.221567274,0.128631993,0.89764885,0.999992415,protein_coding
1700025N23Rik,3.68540231,0.90930755,1.389803323,0.654270669,0.512937439,0.999992415,antisense
1700026J14Rik,8.708102742,-0.969067915,1.022640555,-0.947613421,0.343326291,0.999992415,lincRNA
1700026N04Rik,1.716420078,0.508281948,1.969307386,0.258101885,0.796328277,0.999992415,bidirectional_promoter_lncRNA
1700028B04Rik,4.287281764,-4.752578102,1.756383387,-2.705888781,0.006812186,0.999992415,transcribed_processed_pseudogene
1700028D13Rik,2.229149487,1.289826861,1.877609024,0.68695178,0.492113115,0.999992415,lincRNA
1700028E10Rik,11.10620161,0.494069776,0.810477563,0.609603274,0.542124642,0.999992415,processed_transcript
1700028J19Rik,5.977019846,2.319528227,1.428556442,1.623686792,0.104442671,0.999992415,protein_coding
1700028K03Rik,7.320855354,0.359885293,0.983773963,0.36582112,0.714498559,0.999992415,protein_coding
1700028N14Rik,6.367997199,-1.729691559,1.109239792,-1.559348638,0.118913886,0.999992415,processed_transcript
1700028P14Rik,2.745153222,-0.015662595,1.747431635,-0.008963209,0.992848489,0.999992415,protein_coding
1700029E06Rik,29.61232653,0.479077843,0.49040999,0.976892504,0.328622373,0.999992415,lincRNA
1700029H14Rik,2.261076357,-0.981423063,2.09391978,-0.468701367,0.63928311,0.999992415,protein_coding
1700029I15Rik,9.136472566,-0.809395027,0.920826681,-0.878987375,0.379408121,0.999992415,protein_coding
1700029J03Rik,1.655563333,-3.301041448,2.27130692,-1.453366526,0.146122015,0.999992415,lincRNA
1700029J07Rik,34.04724085,0.228653352,0.518732447,0.440792461,0.659363252,0.999992415,protein_coding
1700030C10Rik,8.315821588,0.641745522,0.943718188,0.680018177,0.496492951,0.999992415,transcribed_unprocessed_pseudogene
1700030C10Rik,8.315821588,0.641745522,0.943718188,0.680018177,0.496492951,0.999992415,processed_transcript
1700030C14Rik,1.933372011,3.040609738,2.096585524,1.450267448,0.146983953,0.999992415,antisense
1700030J22Rik,15.73952872,-0.255515866,0.672625364,-0.379878429,0.70403566,0.999992415,protein_coding
1700030K09Rik,25.0747611,0.200012987,0.574712843,0.348022476,0.727823304,0.999992415,protein_coding
1700030L20Rik,2.369273874,-3.877138721,2.162443605,-1.792943275,0.072981995,0.999992415,lincRNA
1700030M09Rik,2.267679853,-1.554689501,1.815395977,-0.8563914,0.39178132,0.999992415,bidirectional_promoter_lncRNA
1700030N03Rik,13.43846745,1.500541885,0.768584527,1.952344644,0.0508973,0.999992415,lincRNA
1700031P21Rik,3.048346562,1.323498356,1.505770555,0.878950881,0.379427909,0.999992415,lincRNA
1700034H15Rik,20.82875274,0.546995612,0.5932167,0.922083974,0.356484776,0.999992415,antisense
1700034P13Rik,3.870413947,0.925491661,1.43510112,0.64489648,0.518994273,0.999992415,antisense
1700036A12Rik,2.090969966,-2.058064662,2.029297878,-1.014175733,0.310498906,0.999992415,lincRNA
1700037C18Rik,17.09432644,0.677044252,0.702056921,0.964372307,0.334859301,0.999992415,protein_coding
1700037H04Rik,22.54822776,-0.725989532,0.607252757,-1.19553106,0.231879609,0.999992415,protein_coding
1700040D17Rik,4.535710612,0.035200805,1.276242444,0.027581597,0.97799586,0.999992415,lincRNA
1700040L08Rik,1.684153339,0.559970885,2.170833066,0.257952071,0.796443898,0.999992415,antisense
1700041G16Rik,2.057826032,-0.846462436,2.193926932,-0.385820705,0.69962946,0.999992415,lincRNA
1700041M19Rik,1.770992579,-3.383992196,2.386027351,-1.418253733,0.156116699,0.999992415,lincRNA
1700047E10Rik,7.454936112,-0.376674334,1.169601541,-0.322053555,0.747412123,0.999992415,antisense
1700047G07Rik,6.134954337,0.214406552,1.138067737,0.188395247,0.850566825,0.999992415,lincRNA
1700047K16Rik,2.309880205,-0.655178814,1.914246534,-0.342264595,0.732151778,0.999992415,processed_transcript
1700047M11Rik,20.44378925,0.238332142,0.58337722,0.40853865,0.682878261,0.999992415,lincRNA
1700048O20Rik,19.02265879,-0.538938113,0.603965932,-0.892331976,0.37221502,0.999992415,lincRNA
1700051A21Rik,18.09746231,0.000491657,0.661798385,0.00074291,0.999407244,0.999992415,processed_transcript
1700052K11Rik,32.03801361,-0.049423537,0.47235812,-0.104631497,0.916668221,0.999992415,antisense
1700054A03Rik,1.350492861,-4.095116453,2.784800962,-1.470523929,0.14141991,0.999992415,processed_transcript
1700055D18Rik,8.887585911,-0.369629877,0.86344244,-0.428088614,0.668586606,0.999992415,antisense
1700056N10Rik,45.21661795,0.905933031,0.488636789,1.854000868,0.063739036,0.999992415,lincRNA
1700057G04Rik,8.921255098,-0.388686726,0.921899308,-0.421615162,0.673305938,0.999992415,protein_coding
1700061G19Rik,3.491420516,-1.473336434,1.913160023,-0.77010622,0.441236887,0.999992415,protein_coding
1700062C10Rik,15.40157436,-0.137284158,0.672740489,-0.204067037,0.838301113,0.999992415,lincRNA
1700063D05Rik,18.2140887,-0.607702518,0.60614001,-1.002577801,0.316064611,0.999992415,lincRNA
1700064H15Rik,4.432944216,-1.12720976,1.317506604,-0.855562892,0.392239603,0.999992415,protein_coding
1700064M15Rik,1.891451848,-1.726254485,1.961660596,-0.879996513,0.378861198,0.999992415,lincRNA
1700065I16Rik,1.843765949,-4.564910285,2.445013859,-1.867028388,0.061897624,0.999992415,transcribed_unprocessed_pseudogene
1700066B19Rik,2.858669172,1.658731653,1.755192985,0.945042321,0.34463727,0.999992415,protein_coding
1700066C05Rik,5.043631963,1.199588147,1.189848245,1.008185835,0.313365257,0.999992415,lincRNA
1700066J03Rik,1.616992224,-1.54466622,2.039222964,-0.757477847,0.448763633,0.999992415,processed_transcript
1700066M21Rik,34.02115249,-0.273800152,0.557185635,-0.49139844,0.623144667,0.999992415,protein_coding
1700067K01Rik,2.209357875,-0.34950293,1.764904526,-0.198029369,0.843022086,0.999992415,protein_coding
1700071K01Rik,7.948476356,-0.114106926,1.153087477,-0.098957736,0.921171827,0.999992415,processed_pseudogene
1700081N11Rik,1.657701507,-1.522830676,2.35380848,-0.646964564,0.517654878,0.999992415,bidirectional_promoter_lncRNA
1700082M22Rik,57.22266449,0.222488562,0.380235306,0.585133886,0.558457696,0.999992415,antisense
1700086D15Rik,40.55525734,0.448189235,0.484618964,0.924828098,0.355055333,0.999992415,protein_coding
1700086L19Rik,97.17068106,0.198097587,0.315372993,0.628137448,0.529913903,0.999992415,transcribed_unitary_pseudogene
1700086O06Rik,7.423614556,0.008186664,1.029443659,0.007952513,0.99365488,0.999992415,lincRNA
1700087I21Rik,33.58972286,0.015040592,0.518991509,0.02898042,0.976880207,0.999992415,lincRNA
1700088E04Rik,41.00056899,-0.660851984,0.506617962,-1.30443852,0.192084109,0.999992415,protein_coding
1700093K21Rik,3.700710907,0.750477348,1.617673184,0.463923959,0.642702227,0.999992415,protein_coding
1700094M23Rik,3.997614491,-0.243208634,1.307756758,-0.185973907,0.852465223,0.999992415,lincRNA
1700095A21Rik,2.799441642,-0.120957915,1.782678113,-0.067851798,0.94590361,0.999992415,antisense
1700095J07Rik,29.57922507,0.750779707,0.658167329,1.140712513,0.253989578,0.999992415,lincRNA
1700096K18Rik,2.591852419,-3.096122412,1.929849491,-1.604333616,0.108640535,0.999992415,lincRNA
1700100I10Rik,4.910053315,-0.737563078,1.153862011,-0.639212549,0.522684669,0.999992415,lincRNA
1700102P08Rik,3.638074482,0.327867217,1.329535671,0.246602798,0.805215639,0.999992415,protein_coding
1700105G05Rik,19.35821001,-0.440125765,1.63404324,-0.269347686,0.78766214,0.999992415,lincRNA
1700105P06Rik,4.254334983,0.427934383,1.395309882,0.30669487,0.759075635,0.999992415,antisense
1700108F19Rik,8.703225553,0.081090441,0.999653617,0.08111854,0.935347682,0.999992415,processed_transcript
1700109H08Rik,55.31568786,0.218707424,0.391586149,0.558516751,0.576491569,0.999992415,protein_coding
1700110C19Rik,4.088098998,0.55108738,1.44420993,0.381583985,0.702769965,0.999992415,lincRNA
1700110I01Rik,13.06983788,-1.683797682,2.10438072,-0.800139284,0.423630103,0.999992415,lincRNA
1700111N16Rik,4.296161645,-0.300533291,1.248847335,-0.240648543,0.809827524,0.999992415,antisense
1700112J16Rik,15.065089,0.37770843,0.734710501,0.514091509,0.607188014,0.999992415,lincRNA
1700120B22Rik,1.885029889,1.765637358,2.274148169,0.77639504,0.437515772,0.999992415,bidirectional_promoter_lncRNA
1700120C14Rik,27.72671299,-0.235907916,0.50566884,-0.466526503,0.640838682,0.999992415,processed_transcript
1700120G07Rik,4.828123223,1.502214871,1.332890623,1.127035366,0.259727529,0.999992415,lincRNA
1700121C08Rik,2.72522513,0.540666677,1.836890383,0.294338019,0.768499624,0.999992415,antisense
1700123L14Rik,2.687746828,-1.072235806,1.711533491,-0.626476672,0.531002333,0.999992415,protein_coding
1700123M08Rik,3.853695977,-1.650421797,1.446630909,-1.14087276,0.253922877,0.999992415,processed_transcript
1700123O20Rik,12.01904447,0.610462628,0.906606785,0.673348841,0.500725387,0.999992415,protein_coding
1700123O21Rik,18.93656116,-0.017318024,0.708074148,-0.024457925,0.980487345,0.999992415,sense_intronic
1700124L16Rik,4.664631365,1.302204814,1.314670718,0.990517851,0.321921069,0.999992415,antisense
1700125G22Rik,1.752828562,-3.421962511,2.362505801,-1.448446184,0.147492306,0.999992415,lincRNA
1700128E19Rik,2.324406823,-3.855300177,2.174033755,-1.773339613,0.076172449,0.999992415,lincRNA
1700128F08Rik,7.433861657,0.225328035,1.117630402,0.201612299,0.840219829,0.999992415,transcribed_processed_pseudogene
1700129L04Rik,2.414621185,-0.585786731,1.878141221,-0.311897063,0.755118754,0.999992415,sense_intronic
1810008I18Rik,1.869443546,-0.706198492,2.093714392,-0.337294568,0.735894854,0.999992415,lincRNA
1810009A15Rik,43.68467429,-0.149169901,0.461284025,-0.323379724,0.746407684,0.999992415,protein_coding
1810010H24Rik,3.510241445,-0.430455918,1.477524135,-0.291335964,0.770794384,0.999992415,protein_coding
1810013D15Rik,50.91433475,0.712722665,0.407758667,1.747903167,0.080480796,0.999992415,antisense
1810013L24Rik,144.142028,0.192304504,0.291811751,0.659001918,0.509894537,0.999992415,protein_coding
1810014B01Rik,4.50272444,0.200649611,1.288410491,0.155734226,0.876242518,0.999992415,transcribed_unprocessed_pseudogene
1810019N24Rik,7.43462802,-0.09967129,0.956208934,-0.104235891,0.916982152,0.999992415,lincRNA
1810021B22Rik,2.134475315,-0.573289805,1.80198971,-0.318142663,0.750376723,0.999992415,antisense
1810022K09Rik,30.01100381,0.168638226,0.547936167,0.307769839,0.758257474,0.999992415,protein_coding
1810024B03Rik,6.790908161,-0.131738935,0.968483405,-0.136026012,0.891800717,0.999992415,protein_coding
1810026B05Rik,167.2124438,0.333863924,0.271419904,1.230064261,0.218673042,0.999992415,processed_transcript
1810030O07Rik,81.8315342,-0.025532607,0.324098194,-0.078780467,0.937207241,0.999992415,protein_coding
1810032O08Rik,13.89401889,1.041746872,0.73614691,1.415134477,0.157029071,0.999992415,processed_transcript
1810034E14Rik,2.197319335,-1.937382451,2.120609806,-0.913596856,0.360928719,0.999992415,antisense
1810037I17Rik,22.43524103,-0.63356413,0.621159396,-1.019970291,0.307742551,0.999992415,protein_coding
1810043G02Rik,113.0602748,0.15836503,0.293708136,0.53919184,0.58975449,0.999992415,protein_coding
1810044D09Rik,2.78255295,-1.431373957,1.650809206,-0.867074131,0.385901394,0.999992415,lincRNA
1810055G02Rik,18.93079704,0.26668534,0.665700815,0.400608402,0.688708459,0.999992415,protein_coding
1810058I24Rik,22.5167783,0.580005676,0.700995391,0.827402981,0.408008692,0.999992415,lincRNA
1810059C17Rik,1.673405439,-1.559783262,2.040519393,-0.764405017,0.44462592,0.999992415,processed_transcript
1810059H22Rik,18.82879794,-0.480243824,0.609703933,-0.787667255,0.430891364,0.999992415,processed_transcript
1810064F22Rik,7.781197357,0.981078011,1.015615948,0.965993113,0.334047627,0.999992415,antisense
2010001A14Rik,2.917715853,3.775662354,1.856509069,2.033743016,0.041977513,0.999992415,processed_transcript
2010001K21Rik,10.20535489,-0.329984898,0.877121474,-0.376213453,0.706758215,0.999992415,processed_transcript
2010007H06Rik,10.21692252,-1.180439858,0.973960947,-1.211999169,0.225512699,0.999992415,antisense
2010015M23Rik,30.10437769,-0.258598765,0.519567166,-0.497719605,0.618681688,0.999992415,lincRNA
2010016I18Rik,3.180703565,-0.082820157,1.544450664,-0.053624346,0.957234459,0.999992415,processed_transcript
2010109A12Rik,5.22377191,0.921830947,1.216766044,0.75760739,0.448686055,0.999992415,protein_coding
2010109I03Rik,64.051992,0.29698947,0.449379251,0.660888257,0.508683977,0.999992415,protein_coding
2010110E17Rik,9.919496455,2.091331939,0.88433323,2.364868658,0.018036466,0.999992415,lincRNA
2010110K18Rik,2.298641595,-2.139670587,1.983178701,-1.078909624,0.280628018,0.999992415,lincRNA
2010111I01Rik,293.0912334,-0.02660281,0.218395667,-0.121810155,0.903049371,0.999992415,protein_coding
2010203P06Rik,1.579868152,-1.556985784,2.193104113,-0.709946133,0.477737541,0.999992415,lincRNA
2010204K13Rik,4.626305951,0.8262734,1.302359761,0.634443281,0.525791571,0.999992415,processed_transcript
2010300C02Rik,798.2635607,0.014220533,0.175207768,0.081163827,0.935311667,0.999992415,protein_coding
2010300F17Rik,3.152428662,-2.615967003,1.662047113,-1.573942749,0.115500686,0.999992415,lincRNA
2010310C07Rik,1.65316386,-0.469742132,1.89046075,-0.248480235,0.803762861,0.999992415,antisense
2010315B03Rik,48.38532176,-0.25540785,0.39377959,-0.648606116,0.516593001,0.999992415,protein_coding
2010320M18Rik,9.369915623,-0.8447442,0.850790361,-0.992893477,0.320761869,0.999992415,lincRNA
2010320O07Rik,1.958830664,3.161612372,2.37276028,1.332461774,0.182708495,0.999992415,lincRNA
2200002D01Rik,6.519111962,0.796841271,1.10696753,0.719841593,0.471622533,0.999992415,protein_coding
2210008F06Rik,4.402013128,-0.468423982,1.258875713,-0.372097084,0.709820568,0.999992415,lincRNA
2210010C04Rik,1.787539781,-1.686655039,2.149344052,-0.78473013,0.432611813,0.999992415,protein_coding
2210016F16Rik,24.24411958,0.075578724,0.547635441,0.13800919,0.890233154,0.999992415,protein_coding
2210016L21Rik,155.7968286,-0.222650812,0.252376728,-0.882216097,0.377659959,0.999992415,protein_coding
2210017I01Rik,7.61821614,1.390826011,0.994806931,1.39808637,0.162087132,0.999992415,protein_coding
2210020O09Rik,6.410075698,-0.692533712,1.248173086,-0.554837882,0.579005553,0.999992415,antisense
2210039B01Rik,31.01553151,0.434733707,0.563040486,0.772118023,0.440044529,0.999992415,lincRNA
2210406O10Rik,4.146088972,0.08528162,1.265689803,0.067379559,0.946279542,0.999992415,lincRNA
2210408F21Rik,36.50876399,0.449411492,0.445471144,1.008845349,0.313048809,0.999992415,processed_transcript
2210408I21Rik,105.5278308,0.508980021,0.277977441,1.831011967,0.067098757,0.999992415,protein_coding
2210418O10Rik,212.6918976,-0.008841144,0.25551146,-0.034601753,0.972397304,0.999992415,protein_coding
2210420H20Rik,3.436820291,1.75381728,1.504275222,1.165888565,0.243659503,0.999992415,lincRNA
2300009A05Rik,12.03497119,0.408448342,0.818507911,0.499015753,0.617768286,0.999992415,protein_coding
2310001H17Rik,2.010248048,-1.337297987,2.218704129,-0.602738315,0.546682789,0.999992415,lincRNA
2310002F09Rik,25.77315444,-0.723892494,0.536060527,-1.350393207,0.176889889,0.999992415,processed_transcript
2310009A05Rik,20.8930064,0.327618835,0.636012922,0.515113488,0.606473718,0.999992415,processed_transcript
2310009B15Rik,11.87732723,-0.637734367,0.758016085,-0.841320363,0.400168486,0.999992415,protein_coding
2310010J17Rik,1.54499142,-3.220429675,2.465302561,-1.306302003,0.191449876,0.999992415,bidirectional_promoter_lncRNA
2310011J03Rik,15.42196944,0.129868719,0.73305766,0.177160306,0.859382474,0.999992415,protein_coding
2310014F06Rik,1.991506941,-0.349414845,1.907362378,-0.18319269,0.85464683,0.999992415,bidirectional_promoter_lncRNA
2310015A10Rik,4.451182916,0.5060054,1.363032615,0.371234991,0.710462513,0.999992415,processed_transcript
2310015D24Rik,2.09377872,-0.895446168,1.960382219,-0.456771215,0.647835497,0.999992415,lincRNA
2310015K22Rik,1.637586364,-0.997712132,2.214036623,-0.450630365,0.652255978,0.999992415,lincRNA
2310022A10Rik,65.53051252,0.543152152,0.396472391,1.369962106,0.170698731,0.999992415,protein_coding
2310022B05Rik,75.2560249,-0.216849048,0.35045861,-0.618757939,0.536075835,0.999992415,protein_coding
2310030G06Rik,2.502057176,2.822142137,2.020821895,1.396531849,0.162554397,0.999992415,protein_coding
2310033P09Rik,72.59915049,-0.046395589,0.336356169,-0.137935895,0.890291081,0.999992415,protein_coding
2310034G01Rik,8.418180357,0.144523943,0.931552112,0.155143165,0.876708453,0.999992415,protein_coding
2310039H08Rik,4.587853678,-0.318024077,1.467301313,-0.216740811,0.828410341,0.999992415,protein_coding
2310039L15Rik,14.44570709,-0.53659322,0.7342522,-0.730802332,0.464899899,0.999992415,lincRNA
2310040G07Rik,1.821132074,0.545939957,2.060826483,0.264913112,0.791076397,0.999992415,antisense
2310047D07Rik,1.804130325,0.01500906,2.119507102,0.007081392,0.994349914,0.999992415,lincRNA
2310057M21Rik,139.86109,0.097981432,0.263028811,0.372512164,0.709511557,0.999992415,protein_coding
2310057N15Rik,2.802547906,1.161842704,1.961865626,0.592213192,0.553707837,0.999992415,protein_coding
2310058D17Rik,21.27663022,-0.016465193,0.577704944,-0.028501042,0.977262537,0.999992415,processed_transcript
2310061I04Rik,37.48746184,-0.081873697,0.473325256,-0.172975551,0.862670646,0.999992415,protein_coding
2310067P03Rik,5.920385582,-1.049907547,1.367498706,-0.767757616,0.442631199,0.999992415,lincRNA
2310069B03Rik,2.000056052,-0.273549619,2.177111415,-0.125647965,0.900010593,0.999992415,lincRNA
2410002F23Rik,78.39002529,0.113535314,0.363722849,0.312147874,0.754928144,0.999992415,protein_coding
2410004B18Rik,58.76005555,-0.31715767,0.362024648,-0.876066511,0.380993877,0.999992415,protein_coding
2410004I01Rik,1.438007634,-4.22320744,2.651098718,-1.593002709,0.111159583,0.999992415,lincRNA
2410004P03Rik,19.06633875,-0.697103032,0.667003586,-1.045126363,0.295964571,0.999992415,protein_coding
2410006H16Rik,27.36708761,-0.432985499,0.5952832,-0.727360521,0.467005132,0.999992415,processed_transcript
2410015M20Rik,39.32733107,-0.061102578,0.451979312,-0.135188882,0.892462538,0.999992415,protein_coding
2410017I17Rik,6.397256178,1.007577463,1.119945202,0.899666752,0.368297622,0.999992415,lincRNA
2410018L13Rik,18.6447405,0.66378842,0.68100347,0.974721053,0.329698647,0.999992415,lincRNA
2410021H03Rik,34.80736872,-0.157366296,0.538732583,-0.292104657,0.770206606,0.999992415,antisense
2410022M11Rik,13.69388684,-0.370183412,0.736626486,-0.502538829,0.615288546,0.999992415,bidirectional_promoter_lncRNA
2410080I02Rik,2.07382909,-0.640113652,1.873699115,-0.341630973,0.732628625,0.999992415,lincRNA
2410124H12Rik,1.994812592,-4.676255804,2.377704591,-1.966710171,0.049216634,0.999992415,sense_overlapping
2410131K14Rik,95.29015484,-0.075342048,0.306107108,-0.24612969,0.805581841,0.999992415,protein_coding
2500002B13Rik,22.8948602,-0.995191021,0.675960815,-1.472261408,0.1409503,0.999992415,processed_transcript
2500004C02Rik,12.08134267,-0.646441077,0.796642155,-0.811457281,0.417103116,0.999992415,processed_transcript
2510002D24Rik,60.01047826,0.302111332,0.386853779,0.780944504,0.434835136,0.999992415,protein_coding
2510009E07Rik,89.52276164,0.234023277,0.308379157,0.758881629,0.44792337,0.999992415,protein_coding
2510017J16Rik,12.26111716,0.37953821,0.849726967,0.446659015,0.655121278,0.999992415,antisense
2510039O18Rik,19.97781053,-0.339766446,0.589718734,-0.576149995,0.564513801,0.999992415,protein_coding
2510046G10Rik,2.262381354,-0.610776982,1.955757581,-0.312296875,0.754814914,0.999992415,antisense
2600006K01Rik,4.254387428,-0.992962974,1.391116622,-0.713788448,0.475358004,0.999992415,antisense
2600014E21Rik,18.85111504,-0.867202341,0.650016513,-1.334123556,0.182163367,0.999992415,lincRNA
2610001J05Rik,15.91763383,-0.627694693,0.691429628,-0.907821516,0.363972529,0.999992415,protein_coding
2610002M06Rik,55.85725959,-0.027151517,0.428363158,-0.063384343,0.949460454,0.999992415,protein_coding
2610005L07Rik,463.9528957,0.15859277,0.200266523,0.791908539,0.428414008,0.999992415,transcribed_unprocessed_pseudogene
2610008E11Rik,112.1592788,0.09654961,0.281062557,0.343516442,0.731209973,0.999992415,protein_coding
2610020C07Rik,4.062746594,-0.149135409,1.27340142,-0.117115787,0.9067683,0.999992415,antisense
2610021A01Rik,45.25548413,-0.287254665,0.433093267,-0.663262828,0.507162239,0.999992415,protein_coding
2610027K06Rik,2.278636607,0.542629124,1.929889982,0.281171015,0.778579235,0.999992415,processed_transcript
2610028E06Rik,3.279572917,0.166163437,1.603658909,0.103615199,0.917474725,0.999992415,lincRNA
2610028H24Rik,2.60102976,0.327226985,1.819345552,0.179859722,0.857262697,0.999992415,protein_coding
2610037D02Rik,116.9777584,-0.174858156,0.324928239,-0.538143918,0.590477694,0.999992415,lincRNA
2610044O15Rik8,129.5865089,0.305352271,0.259483459,1.176769695,0.239287441,0.999992415,protein_coding
2610203C22Rik,3.678010221,1.131335749,1.362835643,0.830133666,0.406463214,0.999992415,processed_transcript
2610301B20Rik,36.94433794,-0.475888027,0.46288822,-1.028084118,0.303910261,0.999992415,protein_coding
2610306M01Rik,12.73639823,0.184045928,0.732794286,0.251156336,0.801693241,0.999992415,bidirectional_promoter_lncRNA
2610307P16Rik,5.19633253,-0.560935798,1.122827625,-0.499574276,0.617374875,0.999992415,processed_transcript
2610316D01Rik,8.564959092,0.26128895,0.948004821,0.275619854,0.782840059,0.999992415,processed_transcript
2610507B11Rik,552.506535,0.223499904,0.170062641,1.314221058,0.188771824,0.999992415,protein_coding
2610507I01Rik,10.6100666,0.051578135,0.821030768,0.062821196,0.949908887,0.999992415,processed_transcript
2700012I20Rik,2.214875322,-0.405526231,1.802238535,-0.225012518,0.821969536,0.999992415,lincRNA
2700016F22Rik,14.87255941,0.565884391,0.720504093,0.785400661,0.432218693,0.999992415,lincRNA
2700038G22Rik,10.55225357,-0.338766832,0.893578972,-0.379112359,0.704604429,0.999992415,lincRNA
2700046G09Rik,6.894125619,0.172046414,1.113174861,0.154554707,0.87717238,0.999992415,bidirectional_promoter_lncRNA
2700049A03Rik,66.17277549,0.114373241,0.395379939,0.289274266,0.772371504,0.999992415,protein_coding
2700054A10Rik,18.27743553,0.039461568,0.73632521,0.05359258,0.957259768,0.999992415,lincRNA
2700062C07Rik,8.896388884,0.301253785,0.876966789,0.343517895,0.731208881,0.999992415,protein_coding
2700068H02Rik,3.769154225,-0.285724148,1.330585326,-0.214735682,0.829973401,0.999992415,antisense
2700069I18Rik,6.528154373,-1.426848507,1.171392747,-1.218078659,0.223194083,0.999992415,antisense
2700081O15Rik,40.6800988,-0.715572305,0.446018066,-1.604357223,0.108635334,0.999992415,protein_coding
2700089I24Rik,3.00374507,0.549623938,1.621091055,0.339045692,0.734575309,0.999992415,lincRNA
2700097O09Rik,26.57303675,0.219097388,0.536249027,0.408573959,0.682852345,0.999992415,protein_coding
2810001G20Rik,14.56259581,0.712833382,0.744216067,0.957831218,0.338147874,0.999992415,antisense
2810002D19Rik,35.35420183,-0.735255278,0.461113183,-1.594522354,0.110819088,0.999992415,processed_transcript
2810004N23Rik,118.2603018,0.259114666,0.274426891,0.944202897,0.345065975,0.999992415,protein_coding
2810006K23Rik,35.26525808,0.049202541,0.462279715,0.106434566,0.915237569,0.999992415,protein_coding
2810013P06Rik,24.48464582,0.218460734,0.577527476,0.378268988,0.705230781,0.999992415,bidirectional_promoter_lncRNA
2810021J22Rik,18.92715534,-0.335157826,0.606729147,-0.552401064,0.580673602,0.999992415,protein_coding
2810025M15Rik,8.601701616,0.19668588,0.902359356,0.217968461,0.827453685,0.999992415,transcribed_processed_pseudogene
2810029C07Rik,25.98244087,-0.295743085,0.600810162,-0.492240484,0.622549348,0.999992415,bidirectional_promoter_lncRNA
2810032G03Rik,24.56490963,0.287921143,0.558275693,0.515732901,0.606040972,0.999992415,lincRNA
2810039B14Rik,24.04112087,-0.189020574,0.584775475,-0.323236151,0.746516405,0.999992415,transcribed_unitary_pseudogene
2810049E08Rik,3.959729986,1.5746538,1.404558045,1.121102688,0.262244155,0.999992415,lincRNA
2810402E24Rik,41.40554015,-0.040201764,0.42606777,-0.094355327,0.924826901,0.999992415,antisense
2810403D21Rik,56.1477577,-0.232167436,0.424544226,-0.54686278,0.584473008,0.999992415,processed_transcript
2810405F17Rik,18.38064032,0.613241251,0.657163652,0.933163679,0.350735465,0.999992415,lincRNA
2810407A14Rik,4.003978495,0.277044894,1.425832134,0.194304005,0.84593785,0.999992415,lincRNA
2810408I11Rik,7.782794001,0.396352426,1.184060135,0.334740115,0.737821138,0.999992415,processed_transcript
2810410L24Rik,7.883754173,0.340316855,1.007662565,0.337728985,0.73556743,0.999992415,processed_transcript
2810414N06Rik,6.212006292,1.41606542,1.186204114,1.193778881,0.232564475,0.999992415,lincRNA
2810425M01Rik,4.813062084,-0.134005541,1.256931567,-0.106613235,0.915095818,0.999992415,lincRNA
2810429I04Rik,240.7915124,0.130601243,0.221222678,0.590361006,0.554948647,0.999992415,lincRNA
2810430I11Rik,2.537797992,0.488327662,1.77230702,0.275532205,0.782907387,0.999992415,processed_transcript
2810433D01Rik,3.112349275,1.267848956,1.563850635,0.810722538,0.417525027,0.999992415,lincRNA
2810454H06Rik,11.47172864,-0.163443694,0.78565309,-0.20803545,0.835201288,0.999992415,antisense
2810455O05Rik,54.43813847,0.810116083,0.480503905,1.685971904,0.091801211,0.999992415,lincRNA
2810459M11Rik,12.95927445,-0.786600237,0.881077083,-0.892771191,0.371979717,0.999992415,protein_coding
2810468N07Rik,14.62056951,0.163818102,0.745490772,0.219745311,0.826069514,0.999992415,antisense
2810471M01Rik,4.708016725,-2.506792847,1.400643171,-1.789744097,0.07349506,0.999992415,lincRNA
2900005J15Rik,21.93727982,0.526153641,0.608183629,0.865122992,0.386971287,0.999992415,processed_transcript
2900011O08Rik,260.2816744,-0.128058237,0.282610331,-0.453126524,0.650457637,0.999992415,protein_coding
2900026A02Rik,286.5875803,-0.030823023,0.220581105,-0.139735554,0.888868934,0.999992415,protein_coding
2900040C04Rik,1.421952807,-2.175824234,2.740600277,-0.793922504,0.427240548,0.999992415,lincRNA
2900041M22Rik,2.830799286,0.833672068,1.603696358,0.519844086,0.603172249,0.999992415,processed_transcript
2900042K21Rik,10.96397255,0.253226359,0.772092809,0.327973989,0.742931329,0.999992415,sense_overlapping
2900045O20Rik,187.4140968,-0.237378418,0.257773823,-0.920878679,0.357113772,0.999992415,lincRNA
2900052L18Rik,10.58387483,0.286754292,0.974485079,0.294262373,0.768557423,0.999992415,processed_transcript
2900052N01Rik,18.27750736,-0.993192147,0.774451351,-1.282446142,0.199686187,0.999992415,lincRNA
2900060B14Rik,1.866617521,-4.580344345,2.258838939,-2.027742778,0.042586507,0.999992415,antisense
2900060N12Rik,79.59254889,0.497990904,0.363354751,1.370536377,0.170519528,0.999992415,bidirectional_promoter_lncRNA
2900076A07Rik,44.19418849,0.015090514,0.447746513,0.033703252,0.973113786,0.999992415,lincRNA
2900079G21Rik,9.460000262,-0.321209674,0.83512949,-0.384622598,0.700517049,0.999992415,lincRNA
2900089D17Rik,2.582783626,1.107765612,1.641924269,0.674675217,0.499882134,0.999992415,antisense
2900093K20Rik,4.005260441,1.119673008,1.472527268,0.760375059,0.447030428,0.999992415,antisense
2900097C17Rik,2390.402918,-0.183224526,0.198064861,-0.925073354,0.354927752,0.999992415,lincRNA
3000002C10Rik,42.32680307,-0.223769802,0.466428209,-0.479751863,0.631403845,0.999992415,transcribed_processed_pseudogene
3010001F23Rik,19.13019552,0.899669761,0.64681335,1.390926395,0.164247748,0.999992415,processed_transcript
3100002H09Rik,17.36461157,0.345957998,0.758189703,0.456294773,0.648178022,0.999992415,protein_coding
3110001I22Rik,19.21423096,0.640838588,0.617077654,1.038505582,0.299034738,0.999992415,protein_coding
3110006O06Rik,96.25957763,0.146705685,0.323102206,0.454053492,0.649790326,0.999992415,lincRNA
3110009E18Rik,17.13138589,-0.075994617,0.681972428,-0.111433562,0.911272547,0.999992415,protein_coding
3110009F21Rik,2.209202455,0.07025954,1.775706258,0.039567096,0.96843826,0.999992415,lincRNA
3110015C05Rik,4.943346481,-0.079707167,1.165219769,-0.068405265,0.945463031,0.999992415,lincRNA
3110021N24Rik,9.185442917,0.106461653,0.856877744,0.12424369,0.90112233,0.999992415,protein_coding
3110039I08Rik,259.5447157,0.316183084,0.214482949,1.474164192,0.140437388,0.999992415,processed_transcript
3110039M20Rik,55.76605994,0.147425819,0.382646872,0.385279039,0.700030689,0.999992415,lincRNA
3110040N11Rik,9.94767739,0.047989397,0.959460773,0.050017049,0.960108802,0.999992415,protein_coding
3110053B16Rik,7.580931029,-0.867812886,0.935051093,-0.928091408,0.353360156,0.999992415,transcribed_unprocessed_pseudogene
3110056K07Rik,35.11925472,0.068434773,0.473780491,0.14444405,0.885149835,0.999992415,processed_transcript
3110070M22Rik,10.39892639,-0.454073859,0.87621593,-0.518221415,0.604303795,0.999992415,protein_coding
3110082I17Rik,44.76154579,-0.015866655,0.447005201,-0.035495459,0.971684668,0.999992415,protein_coding
3110083C13Rik,2.639391338,0.892666004,1.850333844,0.482435106,0.629496888,0.999992415,bidirectional_promoter_lncRNA
3222401L13Rik,6.707619218,0.009423747,1.02641097,0.009181261,0.992674517,0.999992415,lincRNA
3300002A11Rik,1.723171817,-1.67617963,2.129674703,-0.787058994,0.431247332,0.999992415,antisense
3300002I08Rik,20.82590907,0.163555834,0.652122614,0.25080534,0.801964613,0.999992415,protein_coding
3425401B19Rik,2.822166779,0.158807145,1.786578206,0.088888997,0.929170128,0.999992415,protein_coding
3632454L22Rik,11.35661315,-0.226407263,0.792444035,-0.285707574,0.775102103,0.999992415,processed_transcript
3830406C13Rik,47.32621361,0.490418906,0.397109935,1.234970124,0.216841623,0.999992415,protein_coding
3830408C21Rik,9.971793893,-0.723158967,0.865421541,-0.835614706,0.403371693,0.999992415,processed_transcript
3830432H09Rik,2.962960126,-2.080690618,1.672314353,-1.244198266,0.213426602,0.999992415,lincRNA
4430402I18Rik,11.56819325,-0.407456086,0.87366076,-0.466377918,0.640945015,0.999992415,protein_coding
4632404H12Rik,81.28016171,0.15701069,0.321664396,0.488119579,0.625465144,0.999992415,lincRNA
4632404M16Rik,2.33089824,-2.781163611,1.935434518,-1.436971174,0.150726185,0.999992415,sense_intronic
4632411P08Rik,9.286589273,-0.605770441,0.992017633,-0.610644832,0.541434736,0.999992415,lincRNA
4632415L05Rik,75.47669144,-0.006202095,0.338030076,-0.018347762,0.985361425,0.999992415,lincRNA
4632427E13Rik,263.9701343,0.034734287,0.237498681,0.146250444,0.883723685,0.999992415,bidirectional_promoter_lncRNA
4632428C04Rik,4.503428269,0.367186748,1.4026204,0.26178626,0.793486233,0.999992415,lincRNA
4632433K11Rik,3.443470044,1.593081432,1.630486647,0.977058864,0.328540011,0.999992415,protein_coding
4732414G09Rik,18.83341062,0.268903786,0.618933841,0.43446289,0.663952337,0.999992415,lincRNA
4732419C18Rik,18.97901406,-0.042204365,0.6036372,-0.069916772,0.944259904,0.999992415,lincRNA
4732440D04Rik,62.68769952,-0.199855347,0.377608557,-0.529265937,0.596620981,0.999992415,antisense
4732463B04Rik,22.12573338,0.238283032,0.630726776,0.37779121,0.705585704,0.999992415,antisense
4732465J04Rik,9.913587195,-1.051738154,0.927603123,-1.133823429,0.256868621,0.999992415,lincRNA
4732471J01Rik,54.58392291,0.329135848,0.424741983,0.774907735,0.438394181,0.999992415,antisense
4732491K20Rik,12.06101421,1.254529103,0.821507196,1.527106652,0.126734493,0.999992415,bidirectional_promoter_lncRNA
4732496C06Rik,4.897226618,1.121843017,1.256822862,0.892602332,0.37207017,0.999992415,lincRNA
4831440E17Rik,13.57702414,-0.1665714,0.797782289,-0.208793053,0.834609795,0.999992415,lincRNA
4833403J16Rik,4.523773129,-0.138916967,1.348123427,-0.103044695,0.917927498,0.999992415,lincRNA
4833412C05Rik,1.405133842,-1.337219373,2.519721616,-0.530701235,0.59562583,0.999992415,lincRNA
4833413E03Rik,1.522492408,-0.858086913,2.230688542,-0.384673565,0.700479283,0.999992415,lincRNA
4833413G10Rik,4.809056252,-0.777084508,1.385174639,-0.561001109,0.574796781,0.999992415,antisense
4833415N18Rik,2.140654915,0.916194056,1.784972885,0.513281778,0.607754229,0.999992415,lincRNA
4833418N02Rik,3.536990737,-0.42337893,1.409529373,-0.300369002,0.763895706,0.999992415,processed_transcript
4833420G17Rik,168.2483337,0.410366747,0.236877843,1.73239819,0.08320269,0.999992415,protein_coding
4833422C13Rik,5.797965105,0.19281007,1.191577178,0.161810812,0.871454839,0.999992415,antisense
4833422M21Rik,39.69665745,0.14097742,0.438975009,0.321151358,0.748095692,0.999992415,processed_transcript
4833427F10Rik,4.816367785,-0.194097654,1.375467371,-0.141113965,0.887779912,0.999992415,lincRNA
4833439L19Rik,121.4676106,0.04045864,0.324560781,0.12465659,0.900795425,0.999992415,protein_coding
4833445I07Rik,16.54236162,-1.348146691,0.752768047,-1.790919123,0.073306274,0.999992415,lincRNA
4921504A21Rik,10.6186334,0.694897845,0.879811273,0.78982603,0.429629375,0.999992415,antisense
4921507P07Rik,2.486403041,-0.686317649,1.837954982,-0.373413743,0.708840533,0.999992415,protein_coding
4921509C19Rik,3.631998533,-0.303967045,1.370098518,-0.221857801,0.824424581,0.999992415,protein_coding
4921509O07Rik,2.007247034,0.358618821,1.817474474,0.197317116,0.843579386,0.999992415,lincRNA
4921513I03Rik,3.03104043,-1.430600324,1.593940983,-0.897524023,0.36943936,0.999992415,lincRNA
4921514A10Rik,10.51479193,-0.71315953,0.851372332,-0.837658805,0.402222356,0.999992415,antisense
4921515E04Rik,18.2366989,0.30535374,0.611963673,0.498973637,0.617797957,0.999992415,processed_transcript
4921515L22Rik,1.736481787,-1.026925616,2.127488336,-0.482693888,0.629313104,0.999992415,antisense
4921516A02Rik,2.967329409,2.071314864,1.737074693,1.192415543,0.233098349,0.999992415,antisense
4921517D16Rik,7.014750028,0.361386147,1.036255067,0.348742466,0.72728266,0.999992415,antisense
4921518K17Rik,10.13244401,0.005136089,0.850786609,0.006036871,0.995183303,0.999992415,antisense
4921523L03Rik,5.288719613,0.797375492,1.273819337,0.6259722,0.531333176,0.999992415,antisense
4921524J17Rik,28.37563293,0.016207004,0.520319224,0.031148193,0.975151356,0.999992415,protein_coding
4921529L05Rik,2.24259432,-0.08765129,1.703236172,-0.051461619,0.958957685,0.999992415,processed_transcript
4921531C22Rik,15.47389323,0.247018279,0.695122844,0.355359173,0.72232053,0.999992415,processed_transcript
4921534H16Rik,1.345765251,-4.135961308,2.724323058,-1.518161107,0.12897379,0.999992415,antisense
4921536K21Rik,3.335635807,0.950291168,1.671410553,0.568556401,0.56965722,0.999992415,protein_coding
4921539H07Rik,75.17197841,0.264267509,0.411321221,0.6424845,0.52055865,0.999992415,lincRNA
4930402H24Rik,377.6918444,0.174483897,0.190337465,0.916708104,0.359295618,0.999992415,protein_coding
4930404I05Rik,2.502848259,1.093637555,1.603472973,0.682043024,0.495211746,0.999992415,processed_transcript
4930404K13Rik,4.272900115,-0.536240225,1.430818633,-0.374778615,0.70782512,0.999992415,sense_intronic
4930404N11Rik,2.1015536,-1.438106013,1.880776871,-0.764634038,0.444489495,0.999992415,protein_coding
4930405A21Rik,1.754513856,0.831069933,1.959267542,0.424173787,0.671439076,0.999992415,processed_transcript
4930405O22Rik,13.67840451,0.466994916,0.736213048,0.634320346,0.525871781,0.999992415,sense_intronic
4930407I10Rik,3.282333751,-1.115927885,1.700724372,-0.656148582,0.511728528,0.999992415,protein_coding
4930412C18Rik,5.88984057,-0.471905381,1.056379654,-0.446719491,0.655077607,0.999992415,processed_transcript
4930413F20Rik,3.21395989,2.986313361,1.709916736,1.746467122,0.080729815,0.999992415,antisense
4930414F18Rik,2.109906548,-4.750794209,2.342191573,-2.02835424,0.042524107,0.999992415,lincRNA
4930417O13Rik,42.05505291,0.056899951,0.472663823,0.120381438,0.904180995,0.999992415,processed_transcript
4930420G21Rik,123.9353781,-0.183062351,0.272814357,-0.671014358,0.502211383,0.999992415,lincRNA
4930423D22Rik,1.586412026,0.557742437,2.176805751,0.256220582,0.797780517,0.999992415,bidirectional_promoter_lncRNA
4930426L09Rik,5.474350319,-0.752041321,1.14540518,-0.656572307,0.51145596,0.999992415,protein_coding
4930428N03Rik,3.791910012,0.884940265,1.423437762,0.621692279,0.53414423,0.999992415,lincRNA
4930429F24Rik,3.227293321,0.796767688,1.67663521,0.475218272,0.634631405,0.999992415,lincRNA
4930429H19Rik,1.588334169,-0.00902741,2.341537446,-0.003855334,0.996923896,0.999992415,lincRNA
4930429P21Rik,2.496562767,-2.215197143,1.859275747,-1.191430129,0.233484771,0.999992415,lincRNA
4930430A15Rik,1.806141073,-4.520122734,2.262240472,-1.998073498,0.045708692,0.999992415,protein_coding
4930430E12Rik,5.89255186,-1.462139048,1.079602027,-1.354331514,0.175630636,0.999992415,antisense
4930430F08Rik,66.01678899,0.01550488,0.34125023,0.045435515,0.963760173,0.999992415,protein_coding
4930431F10Rik,20.97874424,0.152202573,0.574742408,0.264818763,0.791149082,0.999992415,lincRNA
4930431F12Rik,17.084684,-0.390415966,0.63817023,-0.611774018,0.540687282,0.999992415,lincRNA
4930431P03Rik,1.91174135,-0.226080908,1.92675009,-0.117337951,0.906592252,0.999992415,processed_transcript
4930431P19Rik,24.11179879,0.518513803,0.550327668,0.94219105,0.346094836,0.999992415,transcribed_processed_pseudogene
4930432B10Rik,12.66239052,0.021162404,0.762781511,0.027743729,0.977866546,0.999992415,bidirectional_promoter_lncRNA
4930432E11Rik,8.100726911,-1.447478346,0.989728623,-1.462500237,0.143604179,0.999992415,transcribed_unitary_pseudogene
4930432J09Rik,10.09969658,-2.602483652,0.996043364,-2.612821636,0.008979815,0.999992415,lincRNA
4930432K21Rik,7.86746249,0.163662917,0.93090946,0.175809705,0.860443445,0.999992415,protein_coding
4930432L08Rik,3.040335091,0.383225275,1.643194681,0.233219642,0.815590854,0.999992415,processed_transcript
4930435F18Rik,98.54873185,-0.081774853,0.282871219,-0.289088631,0.772513554,0.999992415,lincRNA
4930442H23Rik,4.92867329,1.946775544,1.358639038,1.432886506,0.151890274,0.999992415,protein_coding
4930442J19Rik,1.726388863,-2.28940126,2.566730637,-0.891952286,0.372418507,0.999992415,lincRNA
4930444A19Rik,3.390607484,-1.92128021,3.800951325,-0.505473511,0.613226299,0.999992415,antisense
4930444E06Rik,5.994582531,-0.814905783,1.079605456,-0.754818141,0.450358108,0.999992415,antisense
4930444P10Rik,54.39078953,0.099726825,0.455148602,0.219108274,0.826565706,0.999992415,protein_coding
4930445B16Rik,2.557374505,-2.207737659,1.857944843,-1.188268676,0.234727574,0.999992415,lincRNA
4930447C04Rik,31.51670468,0.657854024,0.561055327,1.172529682,0.240984463,0.999992415,protein_coding
4930447F04Rik,1.7489452,-2.231926891,2.394334949,-0.932169867,0.351248745,0.999992415,protein_coding
4930447M23Rik,11.77233669,-0.545382597,0.917704098,-0.594290249,0.552317999,0.999992415,lincRNA
4930448E22Rik,15.93336329,1.251123218,0.731450493,1.71046876,0.087179226,0.999992415,processed_transcript
4930449A18Rik,1.391903374,0.083908702,2.54197417,0.033009266,0.973667198,0.999992415,transcribed_unprocessed_pseudogene
4930449C09Rik,2.701187816,0.046045358,1.564860656,0.029424574,0.976525974,0.999992415,lincRNA
4930451G09Rik,15.51664366,0.70000707,0.696815691,1.004579947,0.315099157,0.999992415,transcribed_unitary_pseudogene
4930452B06Rik,32.84172204,-0.438028271,0.521112318,-0.840564031,0.400592216,0.999992415,protein_coding
4930452G13Rik,7.737720013,0.630642963,1.093765873,0.576579484,0.564223562,0.999992415,lincRNA
4930453N24Rik,93.55848572,0.326290627,0.308284285,1.058408238,0.289869365,0.999992415,protein_coding
4930455D15Rik,2.699313535,-5.092073402,2.233941239,-2.279412418,0.022642561,0.999992415,lincRNA
4930455J16Rik,9.480342209,-0.685908712,0.868529948,-0.789735246,0.429682403,0.999992415,lincRNA
4930455M05Rik,5.158628724,-0.842154399,1.212149152,-0.694761365,0.487204864,0.999992415,lincRNA
4930458D05Rik,4.666031169,0.406959467,1.289143667,0.315682012,0.752243881,0.999992415,antisense
4930467E23Rik,4.294644507,-0.952564908,1.756752594,-0.54223054,0.587659699,0.999992415,protein_coding
4930469K13Rik,2.32715142,2.061100247,1.934952746,1.065194099,0.286788103,0.999992415,protein_coding
4930470H14Rik,86.14803894,-0.144400925,0.352224163,-0.409968821,0.681828819,0.999992415,lincRNA
4930471C04Rik,4.006624383,1.366698111,1.632877563,0.836987501,0.402599594,0.999992415,lincRNA
4930471D02Rik,7.814638029,-1.095278951,0.923404382,-1.18613142,0.235570404,0.999992415,lincRNA
4930471E15Rik,5.118031877,-3.544478684,1.533515658,-2.311341697,0.020813989,0.999992415,lincRNA
4930473H19Rik,4.007182149,-3.141154082,1.848264422,-1.699515526,0.089222092,0.999992415,antisense
4930474N05Rik,84.46085239,-0.486084747,0.343244389,-1.416147685,0.156732269,0.999992415,protein_coding
4930478K11Rik,3.923326292,-0.341372921,1.536477655,-0.222178904,0.824174616,0.999992415,antisense
4930480K23Rik,19.25500598,-1.257204213,0.690451845,-1.820842718,0.068630769,0.999992415,lincRNA
4930481A15Rik,4.669227659,-0.387665127,1.353162072,-0.286488319,0.774504139,0.999992415,antisense
4930481B07Rik,8.195579031,0.098414251,0.888927194,0.110711262,0.911845315,0.999992415,processed_transcript
4930484H19Rik,1.452812564,-0.614273271,2.471383517,-0.24855441,0.803705478,0.999992415,lincRNA
4930488L21Rik,33.97089048,-0.416540605,0.512400096,-0.812920621,0.416263571,0.999992415,antisense
4930488N15Rik,1.402023046,-3.040913882,2.538725898,-1.19781103,0.230990592,0.999992415,lincRNA
4930488N24Rik,1.417953102,-0.015310672,2.327742427,-0.006577477,0.994751971,0.999992415,unprocessed_pseudogene
4930500F10Rik,3.781848296,-0.308673454,1.355927538,-0.227647456,0.819920324,0.999992415,antisense
4930500H12Rik,3.242347233,0.991126008,1.853818659,0.534640216,0.592898669,0.999992415,processed_transcript
4930503L19Rik,39.4314764,-0.161533059,0.425388064,-0.379731057,0.704145064,0.999992415,protein_coding
4930505A04Rik,1.46024206,-2.09222749,2.171703255,-0.963403948,0.335344846,0.999992415,protein_coding
4930505N22Rik,7.148035737,0.740278008,1.038906561,0.712554945,0.4761212,0.999992415,bidirectional_promoter_lncRNA
4930505O20Rik,2.143598532,-0.072458012,2.145482913,-0.033772356,0.97305868,0.999992415,antisense
4930506C21Rik,3.729485292,-3.585578735,1.820178628,-1.969904865,0.048849275,0.999992415,processed_transcript
4930507D05Rik,2.06620963,-0.625156095,1.72728908,-0.36192905,0.717405051,0.999992415,protein_coding
4930509E16Rik,23.46256895,0.098815413,0.661145029,0.149461025,0.881189862,0.999992415,lincRNA
4930509G22Rik,8.852526034,0.153374457,1.016382815,0.150902253,0.880052823,0.999992415,lincRNA
4930509H03Rik,13.86937972,0.513713768,0.71203695,0.721470659,0.470619987,0.999992415,sense_intronic
4930509J09Rik,3.121934218,1.413428027,1.552056849,0.910680577,0.362463701,0.999992415,lincRNA
4930511M06Rik,145.142355,0.083722457,0.290891804,0.287813049,0.773489848,0.999992415,antisense
4930512B01Rik,19.72025382,-0.527156897,0.637661215,-0.826703718,0.408405013,0.999992415,processed_transcript
4930512M02Rik,11.40572524,-0.220464585,0.998674178,-0.220757269,0.825281437,0.999992415,protein_coding
4930513N10Rik,2.466350179,1.977742986,1.918871155,1.03068045,0.302690695,0.999992415,antisense
4930515G01Rik,4.282654534,-1.32380922,1.388452707,-0.953442068,0.340366135,0.999992415,antisense
4930516K23Rik,39.78219419,0.410532772,0.453582946,0.905088641,0.365418429,0.999992415,protein_coding
4930517E14Rik,1.630061082,3.955385012,2.358241902,1.677260085,0.093491634,0.999992415,lincRNA
4930518I15Rik,10.41879616,0.024655932,0.886371612,0.027816699,0.977808347,0.999992415,protein_coding
4930518J20Rik,1.365735067,-3.011653364,2.616608372,-1.150975972,0.249742121,0.999992415,antisense
4930519F09Rik,1.980875383,-4.656183719,2.396628328,-1.942805927,0.052039612,0.999992415,transcribed_processed_pseudogene
4930519F16Rik,2.75480399,-1.614185199,1.574726958,-1.025057195,0.305336201,0.999992415,transcribed_unitary_pseudogene
4930519G04Rik,5.97394479,0.950957677,1.1454625,0.830195381,0.406428326,0.999992415,protein_coding
4930519K11Rik,9.938673714,-0.341652073,1.030880108,-0.331417854,0.74032888,0.999992415,bidirectional_promoter_lncRNA
4930519L02Rik,17.16173667,0.05731039,0.688430427,0.083247904,0.933654423,0.999992415,lincRNA
4930520O04Rik,32.02253513,-0.059918333,0.539159075,-0.11113294,0.911510928,0.999992415,processed_transcript
4930522L14Rik,7.476021939,-0.417695969,0.997333091,-0.418812905,0.675352873,0.999992415,protein_coding
4930523C07Rik,7.288777282,0.314156857,1.06699628,0.294431071,0.768428527,0.999992415,protein_coding
4930524B17Rik,2.010054798,-3.637288886,2.263067682,-1.607238226,0.10800212,0.999992415,lincRNA
4930524J08Rik,1.876247472,-0.092377942,1.949516465,-0.047385054,0.962206341,0.999992415,protein_coding
4930524O07Rik,1.909950177,-1.289535593,2.209344886,-0.583673288,0.559440142,0.999992415,antisense
4930524O08Rik,1.495570426,-2.076351406,2.175076489,-0.954610754,0.339774577,0.999992415,lincRNA
4930525G20Rik,4.797544902,-0.771748583,1.182698394,-0.652532029,0.514058018,0.999992415,antisense
4930526A20Rik,54.06445402,0.044632784,0.417409293,0.106928103,0.914846018,0.999992415,transcribed_processed_pseudogene
4930526L06Rik,2.257318453,-0.730662389,1.935900599,-0.377427637,0.705855831,0.999992415,antisense
4930527A07Rik,2.49610891,-0.077540259,1.853613591,-0.041831943,0.96663267,0.999992415,lincRNA
4930527F14Rik,3.543423779,0.306248471,1.363000808,0.224686933,0.822222831,0.999992415,bidirectional_promoter_lncRNA
4930528D03Rik,54.07284365,0.174024602,0.418903923,0.415428437,0.677828293,0.999992415,lincRNA
4930529C04Rik,3.979175796,0.564252104,1.308326709,0.431277677,0.66626648,0.999992415,processed_pseudogene
4930529I22Rik,2.763802438,0.524802558,1.518212643,0.345671313,0.729589745,0.999992415,lincRNA
4930532G15Rik,4.274881622,0.727315265,1.43079331,0.508330071,0.611221885,0.999992415,lincRNA
4930532I03Rik,4.014433456,-0.509930346,1.287799369,-0.395970334,0.692126913,0.999992415,antisense
4930533I22Rik,5.716303712,-0.228946381,1.237472796,-0.185011244,0.853220216,0.999992415,antisense
4930533N22Rik,674.785892,0.311716636,0.197251408,1.580301193,0.114037907,0.999992415,lincRNA
4930534D22Rik,2.150687227,0.05413926,1.791162675,0.030225764,0.975887002,0.999992415,antisense
4930534H03Rik,117.1598251,-0.42216505,0.288956157,-1.461000365,0.144015341,0.999992415,lincRNA
4930539E08Rik,15.15786569,-0.174552431,0.778694387,-0.224160382,0.82263251,0.999992415,protein_coding
4930539J05Rik,21.87846943,0.251459562,0.605881225,0.415031118,0.678119124,0.999992415,antisense
4930543K20Rik,48.63107846,-0.040846111,0.55192787,-0.074006248,0.941005414,0.999992415,lincRNA
4930544I03Rik,12.04696309,-0.316279856,0.86192742,-0.366944882,0.713660132,0.999992415,lincRNA
4930547M16Rik,4.10392603,-1.11964019,1.311534909,-0.853686915,0.393278486,0.999992415,bidirectional_promoter_lncRNA
4930548H24Rik,7.378751769,0.099925941,0.975000261,0.102488117,0.918369244,0.999992415,protein_coding
4930549P19Rik,18.73107364,0.090218453,0.600936581,0.150129741,0.880662256,0.999992415,lincRNA
4930554C24Rik,19.78253743,-0.120693562,0.621273599,-0.194267972,0.845966062,0.999992415,lincRNA
4930554H23Rik,2.522552874,-0.180638137,1.718121729,-0.105136984,0.916267113,0.999992415,lincRNA
4930555A03Rik,1.786390204,-3.43941376,2.195147687,-1.566825677,0.117155444,0.999992415,lincRNA
4930555F03Rik,7.399537912,0.904071015,0.970642567,0.931414968,0.351638951,0.999992415,lincRNA
4930555G01Rik,1.750880722,-1.561320608,2.52187939,-0.619109944,0.535843933,0.999992415,protein_coding
4930556J02Rik,6.272510464,0.476213858,1.007415239,0.472708611,0.636421082,0.999992415,lincRNA
4930556M19Rik,8.309696099,0.020567162,0.880769238,0.023351363,0.981370001,0.999992415,processed_transcript
4930558J18Rik,1.366397221,0.061748622,2.488744284,0.024811156,0.980205593,0.999992415,lincRNA
4930558N11Rik,28.60900894,-1.034255049,0.598374938,-1.728439783,0.083909408,0.999992415,lincRNA
4930562C15Rik,6.904321775,-0.37358476,1.024457612,-0.364665903,0.715360814,0.999992415,protein_coding
4930563E18Rik,3.530530947,0.250298226,1.509445232,0.165821337,0.868297554,0.999992415,bidirectional_promoter_lncRNA
4930563E22Rik,35.80749177,0.46323754,0.503766668,0.919547816,0.357809107,0.999992415,processed_transcript
4930563I02Rik,5.444432275,0.424743796,1.238937964,0.342828946,0.731727149,0.999992415,antisense
4930565D16Rik,1.540685408,-0.748008592,2.653973043,-0.281844834,0.778062491,0.999992415,lincRNA
4930565N06Rik,3.23248168,0.617200203,1.480857643,0.416785642,0.676835206,0.999992415,antisense
4930566F21Rik,69.04171734,0.96267475,0.382461716,2.517048663,0.011834248,0.999992415,antisense
4930567H12Rik,1.636490221,-0.851521128,2.043526482,-0.416691996,0.67690371,0.999992415,lincRNA
4930567J20Rik,1.585703619,-4.339904856,2.59920495,-1.669704752,0.094977793,0.999992415,lincRNA
4930568G15Rik,6.24599969,-0.320070523,1.253663446,-0.255308172,0.798485089,0.999992415,lincRNA
4930570G19Rik,36.58171719,0.050006957,0.458700924,0.109018654,0.913187695,0.999992415,lincRNA
4930572G02Rik,45.89486697,0.121789814,0.415024969,0.293451776,0.769176855,0.999992415,lincRNA
4930573H18Rik,1.454644432,0.424258762,2.481199625,0.17098937,0.864232124,0.999992415,antisense
4930578C19Rik,4.917738342,0.504247729,1.44971902,0.347824456,0.727972022,0.999992415,protein_coding
4930578E11Rik,80.09835936,-0.188199,0.367443514,-0.512184848,0.608521647,0.999992415,lincRNA
4930578G10Rik,7.931600004,-2.343415073,1.0037517,-2.334656144,0.019561391,0.999992415,protein_coding
4930578M01Rik,110.1358328,0.03939391,0.285096778,0.138177325,0.890100275,0.999992415,processed_transcript
4930578M07Rik,1.900600204,2.390188903,2.094751431,1.141037007,0.253854523,0.999992415,processed_transcript
4930579G24Rik,9.832874692,-0.231932171,0.829821629,-0.279496416,0.779863888,0.999992415,protein_coding
4930579K19Rik,8.39087683,-0.305475982,0.907071791,-0.33677156,0.736289114,0.999992415,processed_transcript
4930581F22Rik,14.19255261,-0.283193689,0.688404272,-0.411377007,0.680796111,0.999992415,processed_transcript
4930590J08Rik,17.09092785,0.560193732,0.649906496,0.861960506,0.388709251,0.999992415,protein_coding
4930590L20Rik,2.304591796,1.370344568,1.932914415,0.708952532,0.478353934,0.999992415,antisense
4930594M22Rik,18.59214201,-0.178171285,0.652784508,-0.272940431,0.784899006,0.999992415,antisense
4930594M22Rik,18.59214201,-0.178171285,0.652784508,-0.272940431,0.784899006,0.999992415,processed_transcript
4930596I21Rik,3.802493646,1.139285559,1.41797584,0.803459076,0.421709441,0.999992415,sense_intronic
4930598A11Rik,1.510738384,2.757982248,2.752291693,1.00206757,0.31631096,0.999992415,lincRNA
4931406B18Rik,2.659037008,-0.194318299,1.685867058,-0.115263121,0.908236569,0.999992415,protein_coding
4931406C07Rik,62.13108477,0.490296705,0.358186615,1.368830337,0.171052316,0.999992415,protein_coding
4931406G06Rik,2.668980022,0.006751422,1.846990603,0.003655364,0.997083448,0.999992415,antisense
4931406P16Rik,118.6317877,0.16681204,0.273775241,0.609302868,0.542323706,0.999992415,protein_coding
4931407E12Rik,1.960164901,-3.577582012,2.170869401,-1.647995043,0.099353688,0.999992415,lincRNA
4931408C20Rik,1.522856682,-0.792887675,2.395099906,-0.331045763,0.740609919,0.999992415,protein_coding
4931409K22Rik,1.41622421,2.659672449,2.323109265,1.144876175,0.252260455,0.999992415,protein_coding
4931414P19Rik,11.19411712,0.092699435,0.770270094,0.120346662,0.904208542,0.999992415,protein_coding
4931415C17Rik,8.411138339,0.968392829,1.011432073,0.957447223,0.338341573,0.999992415,processed_transcript
4931420L22Rik,7.050670399,-0.725477858,0.9852867,-0.736311429,0.461541192,0.999992415,lincRNA
4931423N10Rik,3.639935321,-1.641722353,1.579196649,-1.039593362,0.298528862,0.999992415,protein_coding
4931428F04Rik,76.11145707,0.229652685,0.345200303,0.665273705,0.505875446,0.999992415,protein_coding
4931428L18Rik,3.701449956,0.608663384,1.315511695,0.462681849,0.64359243,0.999992415,protein_coding
4931429L15Rik,1.562717183,-0.383551556,2.039246805,-0.188084912,0.850810089,0.999992415,protein_coding
4931431C16Rik,4.330701164,1.706548684,1.322920467,1.289985851,0.197055571,0.999992415,antisense
4931440F15Rik,34.08852526,0.732216507,0.521313548,1.404560671,0.160151958,0.999992415,protein_coding
4931440J10Rik,1.401218852,-4.174811841,2.678784583,-1.558472401,0.119121305,0.999992415,lincRNA
4931440P22Rik,12.17474932,0.418873182,0.779054041,0.537668968,0.590805607,0.999992415,transcribed_processed_pseudogene
4932411K12Rik,25.45686287,0.761093198,0.523957917,1.452584594,0.146339126,0.999992415,lincRNA
4932411N23Rik,24.59564256,-0.305605996,0.590336283,-0.517681202,0.604680716,0.999992415,protein_coding
4932412D23Rik,4.300732589,0.619653753,1.559286335,0.397395744,0.691075653,0.999992415,lincRNA
4932414J04Rik,2.027607872,-1.824126111,2.165305082,-0.842433764,0.3995452,0.999992415,lincRNA
4932414N04Rik,62.77428882,-0.141763184,0.382816582,-0.370316205,0.711146901,0.999992415,protein_coding
4932415D10Rik,5.101421767,-2.636266743,1.238098798,-2.129286248,0.033230585,0.999992415,protein_coding
4932415M13Rik,1.938609898,-0.506612628,2.031396924,-0.249391255,0.803058149,0.999992415,transcribed_processed_pseudogene
4932416K20Rik,4.036541447,0.116946817,1.25433819,0.09323388,0.925717759,0.999992415,lincRNA
4932422M17Rik,6.23898108,-0.680354119,1.064912273,-0.638882786,0.522899187,0.999992415,lincRNA
4932430I15Rik,5.119144059,-0.333737611,1.516330313,-0.220095588,0.825796711,0.999992415,lincRNA
4932431P20Rik,8.172240022,-0.675386403,1.102330781,-0.612689416,0.540081722,0.999992415,transcribed_unitary_pseudogene
4932435O22Rik,12.87445682,0.595021683,0.723572619,0.822338584,0.410884223,0.999992415,lincRNA
4932438A13Rik,1086.153971,0.089662088,0.143683166,0.624026393,0.532610252,0.999992415,protein_coding
4932438H23Rik,5.459571506,-0.327175246,1.177472487,-0.277862327,0.781118044,0.999992415,protein_coding
4932441J04Rik,1.988255351,-1.341574583,2.014144971,-0.666076476,0.50536222,0.999992415,processed_transcript
4932702P03Rik,3.80254609,-0.377216018,1.296480451,-0.29095388,0.771086592,0.999992415,antisense
4933400F21Rik,1.429625702,-0.664785274,2.503300819,-0.265563479,0.790575415,0.999992415,processed_transcript
4933401D09Rik,10.0378204,0.383913945,0.82163051,0.467258628,0.640314852,0.999992415,lincRNA
4933402N03Rik,1.345765251,-4.135961308,2.724323058,-1.518161107,0.12897379,0.999992415,protein_coding
4933404O12Rik,24.13772025,-0.233117212,0.575076695,-0.40536717,0.685207639,0.999992415,lincRNA
4933405D12Rik,4.157575498,-0.326128059,1.396758923,-0.233489154,0.815381591,0.999992415,antisense
4933405O20Rik,7.385545602,0.143273227,0.960484664,0.149167636,0.881421357,0.999992415,protein_coding
4933406B17Rik,20.45676578,0.061529723,0.701827335,0.087670742,0.930138375,0.999992415,lincRNA
4933406C10Rik,5.203572682,-0.044173872,1.147143232,-0.038507721,0.969282876,0.999992415,lincRNA
4933406I18Rik,35.41561508,-0.16069072,0.501504479,-0.320417318,0.748651999,0.999992415,lincRNA
4933406M09Rik,1.405052414,3.73695885,2.433712048,1.535497535,0.124661662,0.999992415,protein_coding
4933406P04Rik,2.372487646,0.084485795,1.902959669,0.04439705,0.964587913,0.999992415,lincRNA
4933407K13Rik,38.74192416,-0.103849668,0.444434699,-0.233666877,0.815243604,0.999992415,processed_transcript
4933407L21Rik,9.398086871,-0.059347252,0.832188799,-0.071314648,0.943147337,0.999992415,protein_coding
4933408B17Rik,6.29959791,-0.113100519,1.275955588,-0.088639855,0.929368133,0.999992415,protein_coding
4933408J17Rik,1.385062041,0.151029017,2.507078711,0.060241035,0.951963664,0.999992415,lincRNA
4933408N05Rik,35.94453264,-0.337517837,0.453969796,-0.743480822,0.457190628,0.999992415,antisense
4933409F18Rik,3.839632332,-1.342952936,1.38893377,-0.966894869,0.333596592,0.999992415,lincRNA
4933409G03Rik,1.423790235,1.035636311,2.536354643,0.408316839,0.683041078,0.999992415,protein_coding
4933411E06Rik,798.0041903,0.277267638,0.193656877,1.43174692,0.152216263,0.999992415,lincRNA
4933411E08Rik,18.39486243,-0.039729928,0.681468839,-0.058300433,0.953509323,0.999992415,lincRNA
4933411K16Rik,1.552819734,-2.094656032,2.179792018,-0.960943069,0.336580794,0.999992415,protein_coding
4933412E12Rik,4.786889933,0.394457228,1.196941896,0.329554199,0.741736835,0.999992415,bidirectional_promoter_lncRNA
4933412O06Rik,30.63739593,-0.042446024,0.540869341,-0.078477408,0.9374483,0.999992415,lincRNA
4933413C19Rik,16.09377021,-0.768337524,0.676139995,-1.136358638,0.255806499,0.999992415,sense_intronic
4933413J09Rik,2.020195646,0.345299987,2.024292738,0.170578089,0.864555528,0.999992415,lincRNA
4933413L06Rik,5.011436816,-2.955096271,1.278235806,-2.311855337,0.020785657,0.999992415,antisense
4933415A04Rik,8.186273646,0.731880858,0.942143964,0.776824866,0.437262104,0.999992415,protein_coding
4933421A08Rik,68.27696393,-0.145869441,0.48668173,-0.299722451,0.764388872,0.999992415,processed_transcript
4933421O10Rik,90.99241987,-0.047881636,0.34637288,-0.138237254,0.890052913,0.999992415,processed_transcript
4933424G06Rik,2.927310828,-1.563606788,1.987028623,-0.786907028,0.431336293,0.999992415,protein_coding
4933424L21Rik,1.768160363,-0.125255126,2.292553731,-0.054635634,0.95642875,0.999992415,antisense
4933426B08Rik,1.482489867,0.264658986,2.228685073,0.118751182,0.905472486,0.999992415,lincRNA
4933427D06Rik,7.772046659,-0.920388067,1.001790764,-0.918742815,0.35823011,0.999992415,lincRNA
4933427D14Rik,159.2495428,0.036775397,0.26661776,0.137933035,0.890293342,0.999992415,protein_coding
4933427E11Rik,2.296658584,1.845508715,2.009974052,0.918175393,0.358527049,0.999992415,antisense
4933427G23Rik,1.927891971,1.835828233,2.297966005,0.798892686,0.42435264,0.999992415,transcribed_processed_pseudogene
4933427I04Rik,9.012391246,-0.465702451,0.885505541,-0.525917038,0.59894585,0.999992415,protein_coding
4933427I22Rik,2.636917874,0.207631031,1.73874649,0.119414206,0.904947207,0.999992415,lincRNA
4933427J07Rik,129.2216302,-0.705928839,0.296420832,-2.381508869,0.017241876,0.999992415,antisense
4933430A20Rik,13.78329009,-1.005325135,0.72108287,-1.394188069,0.16326082,0.999992415,lincRNA
4933430I17Rik,1.726625081,0.263146861,2.134118571,0.123304705,0.901865815,0.999992415,protein_coding
4933431E20Rik,147.8679984,-0.099000863,0.254940147,-0.388329826,0.697771968,0.999992415,antisense
4933431J24Rik,2.260405776,-1.09238319,1.746055203,-0.62562924,0.531558155,0.999992415,lincRNA
4933431K23Rik,9.531231787,0.172371323,0.826580407,0.208535457,0.8348109,0.999992415,processed_transcript
4933432I09Rik,12.88610756,-0.496249368,0.752306814,-0.659636944,0.50948684,0.999992415,lincRNA
4933433G15Rik,3.651170087,0.87110478,1.489423204,0.584860487,0.558641529,0.999992415,lincRNA
4933433G19Rik,2.548366022,1.41146743,1.815774715,0.777336207,0.436960439,0.999992415,antisense
4933433N18Rik,3.562414472,-0.969576047,1.619890095,-0.59854434,0.549476783,0.999992415,lincRNA
4933434E20Rik,169.7271085,0.367563357,0.235863297,1.558374541,0.119144488,0.999992415,protein_coding
4933436I20Rik,31.49981684,-0.265611388,0.573684011,-0.462992489,0.643369751,0.999992415,lincRNA
4933438A12Rik,1.825662543,-1.198600083,2.078869616,-0.576563376,0.564234446,0.999992415,lincRNA
4933438K21Rik,11.02021277,-0.227686329,0.830324895,-0.274213541,0.783920523,0.999992415,antisense
4933439C10Rik,62.03279495,-0.406305847,0.436807788,-0.930170793,0.352282661,0.999992415,processed_transcript
4933439K11Rik,4.296300411,0.840436168,1.59174319,0.527997338,0.597501183,0.999992415,processed_transcript
4933440J02Rik,1.479418147,-0.205092704,2.660434407,-0.077089931,0.938552003,0.999992415,lincRNA
4933440M02Rik,2.573467159,-0.341219923,1.879366128,-0.181561175,0.85592712,0.999992415,lincRNA
5031415H12Rik,5.060524186,-1.897842926,1.38801773,-1.367304526,0.171529874,0.999992415,antisense
5031425E22Rik,213.3978314,0.393119948,0.22719934,1.730286491,0.083579102,0.999992415,lincRNA
5031434C07Rik,2.820685806,-0.865207858,1.536144161,-0.563233504,0.573275892,0.999992415,antisense
5031434O11Rik,18.90594437,-0.601618301,0.725865625,-0.828828753,0.407201316,0.999992415,processed_transcript
5031439G07Rik,246.6902677,0.148187428,0.231272056,0.640749386,0.521685522,0.999992415,protein_coding
5033403F01Rik,3.892849061,-0.786648107,1.413540011,-0.556509261,0.577862765,0.999992415,antisense
5033404E19Rik,3.129372141,-0.191431401,1.610187005,-0.118887682,0.905364341,0.999992415,transcribed_processed_pseudogene
5033417F24Rik,23.09850514,-0.816412749,0.662207314,-1.2328658,0.217625837,0.999992415,antisense
5033421B08Rik,5.417527566,0.257348824,1.211197879,0.212474632,0.831736767,0.999992415,antisense
5033428I22Rik,2.686873596,-1.610596011,1.71654221,-0.938279293,0.348100898,0.999992415,lincRNA
5033430I15Rik,1.411804152,0.350759896,2.274331614,0.154225485,0.877431949,0.999992415,lincRNA
5330411J11Rik,2.673841938,1.106444101,1.665327702,0.664400226,0.506434189,0.999992415,processed_transcript
5330413P13Rik,11.7490423,-0.012457756,0.827620815,-0.015052493,0.987990302,0.999992415,lincRNA
5330416C01Rik,8.629912302,0.176905977,0.911350784,0.194114034,0.846086593,0.999992415,lincRNA
5330417C22Rik,64.80671698,-0.231506613,0.350457687,-0.660583636,0.508879366,0.999992415,protein_coding
5330426L24Rik,24.84489513,-0.982141111,0.591145058,-1.661421503,0.096628822,0.999992415,lincRNA
5330434G04Rik,303.1087436,0.374493349,0.242021162,1.547357868,0.121776975,0.999992415,lincRNA
5330438D12Rik,9.968584023,-0.475783537,0.852519383,-0.558091167,0.576782132,0.999992415,processed_transcript
5330439A09Rik,1.943140368,-2.571078547,2.112596221,-1.217023169,0.223595401,0.999992415,antisense
5330439K02Rik,17.55971796,-2.121516979,0.700469429,-3.028707451,0.002456024,0.999992415,bidirectional_promoter_lncRNA
5430400D12Rik,7.943179532,2.068915085,1.025023345,2.018407771,0.043548811,0.999992415,bidirectional_promoter_lncRNA
5430401H09Rik,3.023062206,-2.598294797,1.727016105,-1.50449946,0.132452812,0.999992415,lincRNA
5430402O13Rik,8.444061927,-0.282955196,0.877154591,-0.322583042,0.747011039,0.999992415,antisense
5430403G16Rik,15.68704054,-0.480216794,0.765255922,-0.62752444,0.530315521,0.999992415,protein_coding
5430405H02Rik,39.84667487,0.924067225,0.502654299,1.838375256,0.066007129,0.999992415,processed_transcript
5430414B19Rik,4.686490706,-1.263940071,1.238683366,-1.02038996,0.307543553,0.999992415,sense_intronic
5430416N02Rik,263.1189477,0.210141354,0.221786073,0.947495714,0.343386239,0.999992415,lincRNA
5430419D17Rik,6.424644407,-0.46740543,0.992225243,-0.471067868,0.63759227,0.999992415,protein_coding
5430421F17Rik,4.03655154,0.301657427,1.333082959,0.226285562,0.820979327,0.999992415,lincRNA
5430427O19Rik,1.398202233,0.545893753,2.148086794,0.254130212,0.799394963,0.999992415,protein_coding
5430431A17Rik,2.316521531,0.356511167,1.882793868,0.189352203,0.849816783,0.999992415,lincRNA
5430437J10Rik,2.047316389,1.149954596,1.826909551,0.629453492,0.529052208,0.999992415,transcribed_processed_pseudogene
5430440P10Rik,20.94907995,0.175659639,0.620065517,0.283292063,0.776952961,0.999992415,lincRNA
5530401A14Rik,5.865046299,-0.843109468,1.127530121,-0.747748953,0.454611598,0.999992415,protein_coding
5530601H04Rik,53.83710864,0.038963503,0.429956113,0.090622047,0.927792913,0.999992415,processed_transcript
5730405O15Rik,21.10559847,0.309807039,0.632263086,0.489997038,0.624135995,0.999992415,processed_transcript
5730409E04Rik,163.9107825,0.105807731,0.253259314,0.417784166,0.676104929,0.999992415,protein_coding
5730455P16Rik,142.2539829,0.089942031,0.280235777,0.320951278,0.748247314,0.999992415,protein_coding
5730480H06Rik,82.99784028,0.274322783,0.323049234,0.849167108,0.395788313,0.999992415,protein_coding
5730507C01Rik,2.551144127,0.672172441,1.646466044,0.408251627,0.683088949,0.999992415,protein_coding
5730522E02Rik,47.91550276,-0.445377733,0.43083142,-1.033763353,0.301246808,0.999992415,protein_coding
5830408C22Rik,11.73741303,-0.509083363,0.826443719,-0.615992779,0.537899286,0.999992415,processed_transcript
5830411N06Rik,2.576761112,0.880170761,1.650381578,0.533313491,0.59381659,0.999992415,protein_coding
5830416I19Rik,11.59897254,0.384887419,0.768031242,0.501135107,0.61627604,0.999992415,lincRNA
5830417I10Rik,81.84738436,0.333543775,0.390471596,0.854207523,0.392990016,0.999992415,unprocessed_pseudogene
5830428M24Rik,146.7589087,0.442625001,0.286704615,1.543836331,0.122627987,0.999992415,processed_transcript
5830432E09Rik,2.656661985,1.890818858,1.977854004,0.955995162,0.339074679,0.999992415,antisense
5830444B04Rik,5.127675828,0.025138556,1.14983272,0.021862794,0.982557404,0.999992415,processed_transcript
5830448L01Rik,6.179243274,-0.511355496,1.03243458,-0.495290942,0.620394764,0.999992415,bidirectional_promoter_lncRNA
5830454E08Rik,6.201388105,-0.812528494,1.028577655,-0.789953476,0.429554939,0.999992415,lincRNA
5830468F06Rik,1.682231197,1.186909833,2.033170403,0.583772925,0.559373096,0.999992415,antisense
5830487J09Rik,72.06367247,0.473134312,0.390567973,1.211400692,0.225741874,0.999992415,processed_transcript
5930403N24Rik,2.627765673,-0.173559125,1.561480702,-0.111150349,0.911497123,0.999992415,processed_transcript
5930412G12Rik,3.852824713,0.07668764,1.300090311,0.058986394,0.952962945,0.999992415,lincRNA
5930422O12Rik,3.363041054,1.541048269,1.659975245,0.928356175,0.353222844,0.999992415,protein_coding
5930430L01Rik,31.00350588,0.082009147,0.473869876,0.173062589,0.862602231,0.999992415,lincRNA
6030407O03Rik,1.783202562,1.691158686,2.281982323,0.741091931,0.458637702,0.999992415,lincRNA
6030408B16Rik,33.12444671,-0.416177927,0.46378697,-0.897347174,0.369533691,0.999992415,protein_coding
6030440G07Rik,65.75029213,0.403861936,0.411516225,0.981399788,0.326395631,0.999992415,lincRNA
6030442K20Rik,4.02466842,-0.668304569,1.317383685,-0.507296831,0.611946562,0.999992415,processed_transcript
6030443J06Rik,60.30151155,0.5957738,0.380933807,1.563982479,0.117821683,0.999992415,lincRNA
6030445D17Rik,8.065283612,0.595379824,0.93051446,0.639839411,0.522277008,0.999992415,protein_coding
6030458C11Rik,114.7983871,-0.031344095,0.288574837,-0.108616867,0.913506382,0.999992415,protein_coding
6030468B19Rik,1.523330168,1.723790224,2.534953816,0.680008532,0.496499058,0.999992415,protein_coding
6030469F06Rik,2.275321119,-2.797300518,2.259376388,-1.238085222,0.215684463,0.999992415,lincRNA
6230400D17Rik,10.21175957,-0.960307731,0.839233136,-1.14426813,0.252512456,0.999992415,antisense
6330403K07Rik,105.6274432,-0.150419164,0.289880408,-0.518900759,0.603829948,0.999992415,protein_coding
6330403L08Rik,37.4877942,-0.120383146,0.458122961,-0.262774749,0.792724199,0.999992415,antisense
6330403N20Rik,12.03703096,0.358894308,0.85431735,0.420094837,0.674416174,0.999992415,lincRNA
6330408M09Rik,6.032814248,1.850562083,1.142438021,1.619835868,0.105267539,0.999992415,bidirectional_promoter_lncRNA
6330409D20Rik,1.450077801,1.620964952,2.191462758,0.739672598,0.459498679,0.999992415,protein_coding
6330410L21Rik,1.648871228,2.158665032,2.222795829,0.971148589,0.331474291,0.999992415,antisense
6330411D24Rik,1.942777084,2.142245774,1.971020648,1.0868713,0.277093692,0.999992415,processed_transcript
6330418K02Rik,33.04713148,0.438148879,0.490763621,0.892790053,0.371969614,0.999992415,antisense
6330420H09Rik,10.49650308,-0.081741307,0.991781521,-0.082418663,0.934313795,0.999992415,lincRNA
6330549D23Rik,7.466331674,-0.841466147,0.979045077,-0.859476409,0.39007773,0.999992415,transcribed_processed_pseudogene
6330562C20Rik,1.406438839,-0.723631341,2.731885757,-0.264883456,0.791099243,0.999992415,antisense
6330576A10Rik,1.465660808,0.572421466,2.148784309,0.266393171,0.789936424,0.999992415,lincRNA
6430548M08Rik,317.7957572,-0.040744322,0.251829318,-0.161793402,0.871468549,0.999992415,protein_coding
6430550D23Rik,5.780613709,-0.211853681,1.048837572,-0.201989027,0.839925303,0.999992415,protein_coding
6430553K19Rik,1.786600725,0.177719523,1.916556385,0.092728565,0.926119203,0.999992415,lincRNA
6430562O15Rik,2.309591169,0.28961963,1.663278505,0.174125758,0.861766631,0.999992415,processed_transcript
6430571L13Rik,9.43926605,0.66356646,0.873348626,0.75979562,0.447376762,0.999992415,protein_coding
6430573P05Rik,4.266005346,-0.99040224,1.281408093,-0.772901502,0.439580676,0.999992415,lincRNA
6430584L05Rik,8.333780343,-0.029990133,0.945645289,-0.031713935,0.974700182,0.999992415,lincRNA
6430590A07Rik,113.7875095,0.172198024,0.338980374,0.507988181,0.611461632,0.999992415,processed_transcript
6530402F18Rik,70.99548825,-0.254738736,0.378192333,-0.673569275,0.500585192,0.999992415,processed_transcript
6530403H02Rik,32.06451218,0.725025038,0.489728392,1.480463558,0.138749579,0.999992415,lincRNA
6530409C15Rik,3.965443538,-1.504310662,1.362016063,-1.10447351,0.269387789,0.999992415,antisense
6530411M01Rik,1.693404239,-0.970833929,2.365526588,-0.410409223,0.681505782,0.999992415,lincRNA
6530413G14Rik,8.066276054,-0.137006181,0.971156805,-0.141075242,0.887810502,0.999992415,processed_transcript
6720427I07Rik,143.6007511,0.000544454,0.273755213,0.001988834,0.998413141,0.999992415,lincRNA
6720489N17Rik,4.894721824,1.31190191,1.307732078,1.003188599,0.315769873,0.999992415,protein_coding
6820408C15Rik,8.446329454,-0.297615315,0.878017886,-0.338962701,0.734637828,0.999992415,protein_coding
6820431F20Rik,706.9105437,0.051479672,0.173684164,0.296398192,0.766926006,0.999992415,transcribed_unprocessed_pseudogene
7530428D23Rik,1.518295562,-1.286866164,2.134291906,-0.602947591,0.546543554,0.999992415,transcribed_processed_pseudogene
7630403G23Rik,3.911043727,0.226562574,1.252563799,0.180879069,0.856462498,0.999992415,lincRNA
8030423F21Rik,8.878253221,1.603929643,0.972167912,1.649848368,0.098973953,0.999992415,lincRNA
8030442B05Rik,2.12774538,1.248081415,1.986469307,0.628291316,0.529813119,0.999992415,lincRNA
8030451A03Rik,1.643226356,-2.414706539,2.41402136,-1.000283833,0.317173169,0.999992415,processed_transcript
8030453O22Rik,6.429698205,0.707004948,1.151267604,0.614109999,0.539142641,0.999992415,processed_transcript
8030462N17Rik,140.2683932,0.062866694,0.252351581,0.24912344,0.803265298,0.999992415,protein_coding
8430419K02Rik,5.766616878,0.533155935,1.098089461,0.485530509,0.627300076,0.999992415,processed_transcript
8430426J06Rik,1.431100476,0.157873735,2.332087278,0.067696324,0.946027376,0.999992415,lincRNA
8430429K09Rik,33.99409994,-0.16393916,0.487925506,-0.335992192,0.736876755,0.999992415,processed_transcript
9030025P20Rik,148.8571963,0.597086061,0.286881691,2.081297204,0.037406711,0.999992415,protein_coding
9030407P20Rik,21.40945112,-0.621413163,0.625406919,-0.993614147,0.320410754,0.999992415,processed_transcript
9030612E09Rik,5.852368818,0.621267758,1.246264753,0.498503834,0.618128967,0.999992415,protein_coding
9030624G23Rik,6.222040212,-0.691588768,1.057213938,-0.654161606,0.513007694,0.999992415,protein_coding
9030625G05Rik,14.02975559,0.935833649,0.790606361,1.183691019,0.236535395,0.999992415,lincRNA
9130008F23Rik,1.790840912,1.149342239,2.044569708,0.562143826,0.57401803,0.999992415,protein_coding
9130015G15Rik,1.399752245,3.732105665,2.755593368,1.3543746,0.175616897,0.999992415,antisense
9130019O22Rik,23.41783745,0.519598754,0.575551442,0.902784211,0.366640433,0.999992415,protein_coding
9130023H24Rik,8.312044797,0.555221132,1.011903233,0.548689948,0.583218246,0.999992415,protein_coding
9130024F11Rik,13.08049988,0.293000695,0.724740552,0.404283567,0.686004208,0.999992415,processed_transcript
9130204K15Rik,2.161105348,0.583076184,1.705262574,0.341927509,0.732405447,0.999992415,lincRNA
9130213A22Rik,2.573928885,-0.650388084,1.733752572,-0.375133162,0.707561435,0.999992415,protein_coding
9130221F21Rik,10.28126484,-0.579405086,1.019054153,-0.568571438,0.569647012,0.999992415,lincRNA
9130221H12Rik,11.16976841,0.548432119,0.917234768,0.597919026,0.549893964,0.999992415,antisense
9130230L23Rik,50.02294681,-0.23544995,0.467423944,-0.503718205,0.614459413,0.999992415,protein_coding
9130230N09Rik,1.375058712,1.510597618,2.381489358,0.634307944,0.525879873,0.999992415,processed_transcript
9130401M01Rik,47.76174748,0.359324479,0.447396692,0.803145141,0.421890849,0.999992415,protein_coding
9230020A06Rik,2.092855268,-0.125469614,2.209972659,-0.056774284,0.954725,0.999992415,lincRNA
9230104M06Rik,1.360404668,-0.292850979,2.52379217,-0.116036092,0.907623938,0.999992415,antisense
9230105E05Rik,139.4532915,0.537431373,0.350984874,1.531209498,0.125717624,0.999992415,antisense
9230112J17Rik,7.069692736,0.001108638,1.032877513,0.001073348,0.999143592,0.999992415,lincRNA
9230113P08Rik,2.275478205,-0.914310617,2.080595359,-0.439446629,0.660337946,0.999992415,protein_coding
9230114K14Rik,9.843624258,0.492100251,0.818104234,0.601512901,0.547498422,0.999992415,processed_transcript
9230116L04Rik,3.477425621,0.250222718,1.604764622,0.155924872,0.87609224,0.999992415,lincRNA
9230116N13Rik,20.51867076,0.482525734,0.596718217,0.808632484,0.418726574,0.999992415,processed_transcript
9330020H09Rik,19.93648758,-0.050480959,0.680075548,-0.074228458,0.940828602,0.999992415,antisense
9330102E08Rik,26.12923542,-0.419818995,0.525658727,-0.798653144,0.424491563,0.999992415,lincRNA
9330104G04Rik,11.48853258,-0.025194451,0.779393328,-0.03232572,0.974212298,0.999992415,lincRNA
9330111N05Rik,9.306782566,-0.343355524,0.897197538,-0.3826978,0.701943846,0.999992415,antisense
9330118I20Rik,3.663817903,0.231972801,1.301101696,0.178289523,0.858495606,0.999992415,processed_transcript
9330121J05Rik,2.299931977,3.410321252,1.993984176,1.710305073,0.087209474,0.999992415,antisense
9330136K24Rik,50.71422463,1.057284285,0.391613832,2.699813436,0.006937837,0.999992415,lincRNA
9330151L19Rik,28.63590716,0.177852358,0.57465643,0.309493375,0.756946251,0.999992415,bidirectional_promoter_lncRNA
9330154J02Rik,1.382272177,-1.939132887,2.359849398,-0.821718915,0.411236891,0.999992415,processed_transcript
9330154K18Rik,2.45269316,-0.441560809,1.879869388,-0.234889089,0.814294818,0.999992415,antisense
9330158H04Rik,13.66061219,-0.800046032,0.741652192,-1.078734805,0.280705965,0.999992415,lincRNA
9330159F19Rik,168.9361342,0.158419093,0.264229022,0.599552208,0.548804706,0.999992415,protein_coding
9330159M07Rik,26.54192883,0.073377562,0.64797671,0.113241049,0.909839453,0.999992415,processed_transcript
9330160F10Rik,16.63429479,-0.874754025,0.644021202,-1.358268986,0.174378348,0.999992415,antisense
9330161L09Rik,5.643779927,-0.461740035,1.161897733,-0.397401614,0.691071325,0.999992415,protein_coding
9330162012Rik,24.14282876,0.902687922,0.582665033,1.549239908,0.121324059,0.999992415,bidirectional_promoter_lncRNA
9330171B17Rik,2.282318292,0.237838644,1.739579729,0.136721899,0.891250619,0.999992415,antisense
9330175E14Rik,7.552285035,0.576569524,1.036589531,0.556217776,0.578061988,0.999992415,lincRNA
9330175M20Rik,3.820211963,3.039826642,1.701532302,1.786523029,0.074014612,0.999992415,antisense
9330178D15Rik,1.945249558,-1.291477287,2.009074879,-0.642821878,0.520339685,0.999992415,lincRNA
9330179D12Rik,1.941136797,1.473383526,1.892213844,0.778655928,0.436182424,0.999992415,antisense
9330182L06Rik,93.2872648,0.588485585,0.358557078,1.641260543,0.100743343,0.999992415,protein_coding
9330185C12Rik,7.420996136,0.200000625,1.048400335,0.190767418,0.848707816,0.999992415,lincRNA
9330188P03Rik,12.04439587,-0.2870088,0.800770593,-0.35841576,0.7200322,0.999992415,processed_transcript
9430002A10Rik,5.139360125,-2.071457235,1.219462545,-1.698664091,0.089382493,0.999992415,lincRNA
9430015G10Rik,59.36975236,0.062108285,0.355219179,0.174844966,0.861201455,0.999992415,protein_coding
9430018G01Rik,3.524095559,0.123700621,1.470587601,0.084116459,0.932963839,0.999992415,antisense
9430021M05Rik,3.838440404,-0.024567632,1.552495392,-0.015824609,0.987374316,0.999992415,processed_transcript
9430025C20Rik,12.66854662,-0.561380041,0.77098618,-0.728132431,0.466532523,0.999992415,pseudogene
9430037G07Rik,6.91561771,0.403312068,0.961444256,0.41948565,0.67486124,0.999992415,lincRNA
9430038I01Rik,16.20534056,-0.081353674,0.642128474,-0.126693766,0.89918278,0.999992415,protein_coding
9430041J12Rik,2.891416527,0.873181812,1.579797925,0.552717407,0.580456932,0.999992415,antisense
9430060I03Rik,2.256069803,0.192569926,1.883891161,0.102219242,0.918582655,0.999992415,antisense
9430065F17Rik,223.3515725,0.294172801,0.250589905,1.173921199,0.240426591,0.999992415,antisense
9430073C21Rik,15.48744531,0.278639159,0.723889788,0.384919312,0.700297197,0.999992415,antisense
9430085M18Rik,8.794997514,0.827593377,0.941476671,0.879037583,0.379380898,0.999992415,lincRNA
9430091E24Rik,3.400111691,0.766244238,1.474571699,0.519638508,0.603315553,0.999992415,processed_transcript
9430098F02Rik,3.037668388,1.714209474,1.584762259,1.081682419,0.279393668,0.999992415,lincRNA
9530018F02Rik,7.758852774,0.146772744,0.968209042,0.151591998,0.879508745,0.999992415,bidirectional_promoter_lncRNA
9530020I12Rik,2.95169588,2.243355234,1.722479073,1.302399123,0.192779982,0.999992415,lincRNA
9530026P05Rik,59.67469603,0.681786214,0.405988723,1.679323035,0.093089104,0.999992415,antisense
9530027J09Rik,1.465669655,3.793500722,2.661943306,1.425086971,0.154132062,0.999992415,lincRNA
9530034A14Rik,1.998727582,-1.992095261,2.197210182,-0.906647565,0.3645932,0.999992415,antisense
9530036O11Rik,283.2237783,-0.030577091,0.271540582,-0.112605972,0.91034295,0.999992415,antisense
9530046B11Rik,3.091782449,0.401982852,1.883785206,0.213391023,0.831021982,0.999992415,antisense
9530050K03Rik,10.29554911,0.649280216,0.874647355,0.742333709,0.457885173,0.999992415,processed_pseudogene
9530051G07Rik,5.317890601,1.500814079,1.371766297,1.094074175,0.273922448,0.999992415,processed_transcript
9530052C20Rik,4.02354496,0.351385527,1.365149738,0.257397058,0.796872273,0.999992415,lincRNA
9530052E02Rik,4.216992387,1.130998782,1.447202389,0.781506989,0.434504368,0.999992415,processed_transcript
9530053A07Rik,35.3340691,-0.131793908,0.449436465,-0.293242578,0.769336741,0.999992415,protein_coding
9530059O14Rik,361.2787725,0.27027172,0.221815152,1.218454726,0.223051219,0.999992415,lincRNA
9530062K07Rik,9.35512301,-1.563363405,0.889460029,-1.757654481,0.078806317,0.999992415,bidirectional_promoter_lncRNA
9530068E07Rik,67.33951077,-0.190609917,0.404526076,-0.471193152,0.637502808,0.999992415,protein_coding
9530077C05Rik,15.16527854,0.475163839,0.698939944,0.679835003,0.49660894,0.999992415,protein_coding
9530080O11Rik,5.144103772,0.827206021,1.145876023,0.72189836,0.47035697,0.999992415,processed_transcript
9530082P21Rik,13.37795769,0.433316645,0.786059004,0.55125206,0.581460897,0.999992415,antisense
9530097N15Rik,9.615326908,0.794912184,0.903922608,0.879402924,0.379182847,0.999992415,sense_intronic
9630001P10Rik,2.02216113,0.474825867,1.886891714,0.251644471,0.801315882,0.999992415,antisense
9630002D21Rik,3.487550803,-1.370683204,1.6660439,-0.822717339,0.410668753,0.999992415,lincRNA
9630009A06Rik,4.355654327,0.538215614,1.492280524,0.360666514,0.71834876,0.999992415,antisense
9630013A20Rik,2.14253205,-2.138675808,2.123618994,-1.007090167,0.313891446,0.999992415,antisense
9630013D21Rik,1.688993028,-0.560306029,2.179950468,-0.257026954,0.797157965,0.999992415,processed_transcript
9630028B13Rik,12.14081236,0.952785747,0.797721487,1.194383958,0.232327809,0.999992415,antisense
9830004L10Rik,6.469833642,-1.484867972,1.057705629,-1.403857493,0.16036129,0.999992415,lincRNA
9830107B12Rik,26.39096128,-0.038745897,0.565873354,-0.06847097,0.945410729,0.999992415,protein_coding
9830132P13Rik,27.22952118,0.312062054,0.553212904,0.564090338,0.572692653,0.999992415,lincRNA
9930004E17Rik,2.810483716,-0.342815855,1.77763034,-0.192849912,0.847076513,0.999992415,antisense
9930012K11Rik,4.492469641,2.398500197,1.42516948,1.682957874,0.092383247,0.999992415,protein_coding
9930014A18Rik,14.35676775,0.00314042,0.736441374,0.004264318,0.996597577,0.999992415,processed_transcript
9930021J03Rik,199.4255904,-0.151985729,0.23916279,-0.635490701,0.52510843,0.999992415,protein_coding
9930038B18Rik,1.843765949,-4.564910285,2.445013859,-1.867028388,0.061897624,0.999992415,lincRNA
9930104L06Rik,42.1859211,0.007405443,0.432721436,0.017113651,0.986345949,0.999992415,protein_coding
9930111H07Rik,10.42447304,0.061979711,0.979165672,0.063298492,0.949528817,0.999992415,lincRNA
9930111J21Rik1,6.884955098,0.321202945,1.030175295,0.311794455,0.755196738,0.999992415,protein_coding
9930111J21Rik2,208.2209841,-0.480616731,0.227317346,-2.114298534,0.034489777,0.999992415,protein_coding
A030001D20Rik,13.12907999,1.054192381,0.832486718,1.266317357,0.205399485,0.999992415,antisense
A130010J15Rik,29.81406299,0.139616539,0.512326202,0.27251493,0.785226113,0.999992415,protein_coding
A130014A01Rik,17.35292593,-0.651195024,0.646984194,-1.006508398,0.314171074,0.999992415,bidirectional_promoter_lncRNA
A130051J06Rik,4.311293019,-0.271519376,1.26209136,-0.215134486,0.829662467,0.999992415,antisense
A130077B15Rik,417.2313242,-0.055959665,0.237673839,-0.235447305,0.813861573,0.999992415,lincRNA
A230001M10Rik,18.34734772,0.627636896,0.613573633,1.022920254,0.306345552,0.999992415,lincRNA
A230004M16Rik,21.16192667,0.638474639,0.57936475,1.102025347,0.270450652,0.999992415,processed_transcript
A230006K03Rik,253.899439,0.396535366,0.257269372,1.541323645,0.123238037,0.999992415,lincRNA
A230009B12Rik,3.661345429,2.259834862,1.597079391,1.414979665,0.157074458,0.999992415,antisense
A230020J21Rik,1.640321127,-4.36913003,2.571323798,-1.699175356,0.089286148,0.999992415,antisense
A230050P20Rik,470.5816797,0.156185072,0.223537063,0.698698774,0.4847403,0.999992415,protein_coding
A230056P14Rik,4.790890616,-0.20183779,1.31704507,-0.15325048,0.87820075,0.999992415,processed_transcript
A230057D06Rik,264.1109233,0.429767011,0.254138858,1.69107162,0.090823125,0.999992415,lincRNA
A230059L01Rik,41.13250062,-0.166318595,0.474304322,-0.350657979,0.725844954,0.999992415,processed_transcript
A230065N10Rik,1.429897464,-3.110694692,2.55749572,-1.216304945,0.223868778,0.999992415,antisense
A230072C01Rik,8.627038354,-0.802697738,0.932717856,-0.860600805,0.389457942,0.999992415,processed_transcript
A230072E10Rik,14.01127739,0.783894059,0.843857262,0.928941533,0.352919387,0.999992415,antisense
A230072I06Rik,2.117341616,1.400175922,1.749556899,0.800303164,0.42353517,0.999992415,protein_coding
A230077H06Rik,111.190613,0.109948328,0.321069523,0.34244399,0.732016788,0.999992415,antisense
A230083G16Rik,4.677177885,2.609879022,1.372181833,1.901992111,0.057172186,0.999992415,antisense
A230083N12Rik,18.80730119,-0.498027414,0.68358399,-0.728553362,0.466274916,0.999992415,antisense
A230087F16Rik,18.77502614,0.519145232,0.69083336,0.751476784,0.452365767,0.999992415,antisense
A230103J11Rik,3.093484027,-0.074107809,1.674628471,-0.044253284,0.964702509,0.999992415,processed_transcript
A230107N01Rik,2.850111902,1.616617737,1.774324094,0.911117502,0.362233466,0.999992415,antisense
A2m,12.44015218,-0.125083439,1.008356756,-0.12404681,0.901278212,0.999992415,protein_coding
A2ml1,9.791534264,-0.855521231,0.955620235,-0.895252319,0.370652223,0.999992415,protein_coding
A330008L17Rik,29.3837953,0.240213147,0.658898611,0.364567693,0.715434134,0.999992415,lincRNA
A330009N23Rik,2.781034578,1.729071716,1.646124704,1.050389264,0.29353918,0.999992415,antisense
A330015K06Rik,22.91056239,0.522106399,0.573822926,0.909873718,0.362889112,0.999992415,antisense
A330023F24Rik,541.4968354,0.233431878,0.209159492,1.116047257,0.264401907,0.999992415,processed_transcript
A330032B11Rik,15.94090512,0.397787731,0.678702321,0.586100443,0.557808019,0.999992415,antisense
A330033J07Rik,1.657701507,-1.522830676,2.35380848,-0.646964564,0.517654878,0.999992415,antisense
A330035P11Rik,9.284279962,0.435381168,0.91358007,0.476565965,0.633671224,0.999992415,lincRNA
A330041J22Rik,2.313490555,2.108721875,1.901310924,1.109088392,0.267392052,0.999992415,antisense
A330044P14Rik,62.31849142,-0.831158085,0.453174113,-1.834081122,0.066641953,0.999992415,transcribed_unprocessed_pseudogene
A330049N07Rik,23.07720499,-0.196203456,0.556246624,-0.352727455,0.724292775,0.999992415,lincRNA
A330069E16Rik,93.7497779,0.012408028,0.361704551,0.034304319,0.972634481,0.999992415,lincRNA
A330074K22Rik,2.126902109,0.458986278,1.832792879,0.250429977,0.80225485,0.999992415,lincRNA
A330076C08Rik,24.44533619,-0.601849822,0.561163237,-1.07250401,0.283493714,0.999992415,lincRNA
A330076H08Rik,94.49296848,0.414352608,0.393469004,1.0530756,0.292306345,0.999992415,processed_transcript
A330084C13Rik,35.05582195,-0.075231445,0.487879082,-0.154201005,0.877451249,0.999992415,antisense
A330094K24Rik,2.032647988,-0.615773283,1.853153333,-0.332284044,0.739674787,0.999992415,lincRNA
A330102I10Rik,24.17960838,-0.023326047,0.71937089,-0.032425619,0.974132632,0.999992415,lincRNA
A3galt2,3.336810465,-1.251008911,1.413914334,-0.884784093,0.376273091,0.999992415,protein_coding
A430005L14Rik,14.08067867,0.781776064,0.73868193,1.058339229,0.289900814,0.999992415,protein_coding
A430010J10Rik,41.01149678,-0.148324983,0.433492285,-0.342162914,0.732228293,0.999992415,processed_transcript
A430018G15Rik,1.885131874,0.034483181,2.20371125,0.015647776,0.98751539,0.999992415,processed_transcript
A430027H14Rik,3.053152684,-0.310629577,1.931936586,-0.160786632,0.872261454,0.999992415,antisense
A430033K04Rik,59.24933315,0.246820086,0.365838008,0.67467043,0.499885175,0.999992415,protein_coding
A430035B10Rik,5.460605681,0.796593622,1.204358973,0.661425406,0.508339538,0.999992415,processed_transcript
A430046D13Rik,37.33578414,0.47990703,0.466539361,1.02865282,0.303642848,0.999992415,lincRNA
A430057M04Rik,6.540999041,-0.540298382,1.155614088,-0.467542226,0.640111989,0.999992415,antisense
A430073D23Rik,50.62532105,-0.673801852,0.420606008,-1.601978666,0.109160327,0.999992415,lincRNA
A430078G23Rik,11.84252787,0.708446827,0.836890255,0.846522974,0.397261063,0.999992415,protein_coding
A430078I02Rik,6.285119204,-0.000945471,1.046226185,-0.000903697,0.999278954,0.999992415,antisense
A430088P11Rik,4.560932673,-0.677670722,1.284191754,-0.527702128,0.597706096,0.999992415,antisense
A430090L17Rik,2.637776178,-0.269425803,2.229457787,-0.120848129,0.903811328,0.999992415,antisense
A430093F15Rik,2.14057182,2.25331378,2.080502601,1.083062226,0.278780804,0.999992415,processed_transcript
A430105J06Rik,9.44390567,-0.665467182,0.937451805,-0.709868154,0.4777859,0.999992415,lincRNA
A430106G13Rik,28.43501241,0.330847502,0.53559098,0.617724185,0.536757167,0.999992415,lincRNA
A430108G06Rik,8.129350781,0.322630595,0.927105876,0.347997573,0.727842006,0.999992415,processed_transcript
A430110L20Rik,22.78498854,-0.244767839,0.587725403,-0.416466326,0.677068803,0.999992415,lincRNA
A4galt,2.859794928,-3.138079595,2.021850456,-1.552082938,0.12064238,0.999992415,protein_coding
A530001N23Rik,5.807239478,0.115297023,1.146469808,0.100566995,0.919894198,0.999992415,lincRNA
A530010L16Rik,1.424324286,1.272182951,2.472528565,0.514527099,0.606883519,0.999992415,lincRNA
A530013C23Rik,18.57467646,0.451399476,0.628187966,0.718573898,0.472403501,0.999992415,lincRNA
A530017D24Rik,24.70499429,-0.008607315,0.537465838,-0.016014627,0.987222723,0.999992415,lincRNA
A530032D15Rik,4.945812765,0.330756659,1.285547815,0.257288492,0.796956075,0.999992415,protein_coding
A530040E14Rik,4.981218026,-0.431271303,1.183178236,-0.364502397,0.715482884,0.999992415,antisense
A530041M06Rik,13.90819694,0.616551904,0.732737772,0.841435951,0.400103752,0.999992415,sense_intronic
A530053G22Rik,19.95852035,0.265507901,0.695093765,0.381974224,0.702480484,0.999992415,processed_transcript
A530058N18Rik,18.5404165,0.403464219,0.675273646,0.597482548,0.550185255,0.999992415,processed_transcript
A530064D06Rik,47.02055704,-0.452533217,0.391580137,-1.155659276,0.247820552,0.999992415,protein_coding
A530065N20Rik,13.85740436,-0.269697764,0.810484967,-0.33276097,0.739314722,0.999992415,lincRNA
A530072M11Rik,5.26365129,-0.655996788,1.193223895,-0.549768397,0.582478237,0.999992415,processed_transcript
A530076I17Rik,12.24709103,0.556704292,0.835378296,0.66640981,0.505149194,0.999992415,lincRNA
A530083I20Rik,12.48152905,-0.509821381,0.766353497,-0.665256155,0.505886669,0.999992415,processed_transcript
A530084C06Rik,3.213243056,1.595659774,1.542391641,1.034536062,0.300885627,0.999992415,protein_coding
A630001G21Rik,8.049242724,0.139850792,0.928958075,0.150545859,0.880333973,0.999992415,protein_coding
A630010A05Rik,9.994242066,1.26053241,0.860863209,1.464265632,0.143121384,0.999992415,protein_coding
A630014C17Rik,2.040847753,0.674741636,2.030769074,0.332259165,0.739693572,0.999992415,antisense
A630019I02Rik,1.798154065,1.115922166,2.110025636,0.528866639,0.596897966,0.999992415,antisense
A630023P12Rik,3.263614866,1.770062259,1.536333499,1.15213413,0.24926596,0.999992415,lincRNA
A630031M04Rik,12.4503496,-1.587544663,0.873165093,-1.818149483,0.069041289,0.999992415,lincRNA
A630035G10Rik,9.840674454,1.384233982,0.85661033,1.615943603,0.106106507,0.999992415,processed_transcript
A630052C17Rik,12.59013258,0.004315245,0.779314073,0.005537235,0.995581948,0.999992415,processed_transcript
A630072L19Rik,2.716883891,1.695653617,1.689741893,1.003498596,0.315620354,0.999992415,antisense
A630072M18Rik,29.5614256,-0.05128841,0.512214949,-0.100130639,0.920240611,0.999992415,antisense
A630073D07Rik,7.915284918,0.466939888,1.005419426,0.464422982,0.642344728,0.999992415,protein_coding
A630075F10Rik,26.50892271,0.5950014,0.642877187,0.925528875,0.354690871,0.999992415,lincRNA
A630089N07Rik,119.508157,-0.339396282,0.292849518,-1.158944308,0.246478887,0.999992415,protein_coding
A730011C13Rik,4.403383269,0.039077756,1.27407733,0.030671416,0.975531587,0.999992415,antisense
A730015C16Rik,2.874071318,-2.620590493,1.941180949,-1.349998049,0.177016609,0.999992415,protein_coding
A730017L22Rik,70.75072573,0.261795103,0.332629553,0.787047033,0.431254334,0.999992415,processed_transcript
A730018C14Rik,5.4244817,2.092191813,1.237377025,1.690828075,0.090869644,0.999992415,processed_transcript
A730020E08Rik,14.1024344,-0.83322402,0.791276556,-1.053012394,0.292335312,0.999992415,bidirectional_promoter_lncRNA
A730035I17Rik,1.641148793,-0.996824411,2.015751438,-0.494517524,0.620940733,0.999992415,antisense
A730036I17Rik,1.444999854,-3.073423295,2.372474173,-1.295450686,0.195164803,0.999992415,lincRNA
A730045E13Rik,1.794135843,4.082615735,2.331388987,1.751151677,0.079919787,0.999992415,lincRNA
A730056A06Rik,3.913152498,-1.045195697,1.542042484,-0.677799547,0.497898799,0.999992415,antisense
A730060N03Rik,6.206412919,0.411810397,1.098479898,0.374891155,0.707741418,0.999992415,antisense
A730063M14Rik,11.45384524,-0.107312476,0.865480326,-0.123991814,0.901321756,0.999992415,lincRNA
A730065G17Rik,2.483530132,1.115143784,1.751961406,0.636511615,0.524443013,0.999992415,lincRNA
A730081D07Rik,9.662520373,-0.783560067,0.856829403,-0.914487837,0.360460566,0.999992415,antisense
A730082K24Rik,1200.975042,0.484092729,0.240561015,2.01234905,0.044183155,0.999992415,lincRNA
A730098A19Rik,1.415498529,-2.024138448,2.498758522,-0.810057647,0.417907045,0.999992415,antisense
A830008E24Rik,14.7769695,0.986268974,0.770425863,1.280160781,0.200488596,0.999992415,lincRNA
A830011K09Rik,7.137190955,0.549268837,1.262399565,0.435099039,0.663490541,0.999992415,antisense
A830012C17Rik,9.648295797,-0.346314577,0.917286108,-0.377542594,0.705770417,0.999992415,processed_transcript
A830018L16Rik,225.6585234,0.080184567,0.248190146,0.323077158,0.746636809,0.999992415,protein_coding
A830019L24Rik,4.040788814,0.484916287,1.543306202,0.314206142,0.753364478,0.999992415,lincRNA
A830019P07Rik,2.066344493,-3.667823429,2.266875522,-1.618008309,0.105660807,0.999992415,lincRNA
A830031A19Rik,2.662333186,-0.066604246,1.645888912,-0.040467036,0.967720787,0.999992415,protein_coding
A830035O19Rik,1.928922969,0.865308048,2.089477411,0.414126539,0.678781438,0.999992415,antisense
A830036E02Rik,59.1722073,-0.924392105,0.359093245,-2.574239752,0.010046063,0.999992415,antisense
A830052D11Rik,17.72855387,1.409000734,0.689552375,2.043355639,0.041017245,0.999992415,lincRNA
A830082K12Rik,119.4618721,-0.206295571,0.323871471,-0.636967407,0.524146074,0.999992415,antisense
A830082N09Rik,215.1051185,0.402492268,0.223865186,1.797922558,0.072189281,0.999992415,processed_transcript
A830092H15Rik,9.364846161,-0.182409734,0.897784411,-0.203177658,0.838996175,0.999992415,antisense
A930001C03Rik,64.43356466,0.115263676,0.349209776,0.330070016,0.741347059,0.999992415,processed_transcript
A930001M01Rik,2.140222173,1.248406696,1.841698543,0.677856156,0.497862901,0.999992415,antisense
A930003O13Rik,7.24463423,-0.179837139,0.954155887,-0.188477734,0.850502168,0.999992415,lincRNA
A930004D18Rik,11.73302747,-0.968829347,0.893665739,-1.084107072,0.278317328,0.999992415,protein_coding
A930005H10Rik,15.09852212,-0.237202018,0.700840256,-0.338453758,0.735021269,0.999992415,processed_transcript
A930006K02Rik,3.098499004,-1.380499392,1.439525852,-0.958995901,0.33756081,0.999992415,processed_transcript
A930006L05Rik,3.158528083,-0.706056591,1.594378003,-0.442841402,0.657880454,0.999992415,antisense
A930007I19Rik,9.832233261,1.308927074,0.94452268,1.385807986,0.165805543,0.999992415,antisense
A930009A15Rik,1.399298376,0.387809996,2.532418484,0.153138195,0.878289296,0.999992415,protein_coding
A930012L18Rik,28.20661845,0.101236013,0.527784205,0.191813268,0.847888478,0.999992415,antisense
A930012O16Rik,2.830568629,0.398169699,1.773826107,0.224469409,0.822392067,0.999992415,processed_transcript
A930015D03Rik,6.465653508,-0.086835891,1.083015488,-0.080179732,0.93609431,0.999992415,antisense
A930016O22Rik,7.718624362,-1.219809956,1.015944832,-1.200665546,0.229880964,0.999992415,antisense
A930017K11Rik,2.871256377,-0.607329984,1.488838364,-0.407922041,0.68333091,0.999992415,protein_coding
A930017M01Rik,35.49570635,0.307424111,0.467896976,0.657033762,0.511159208,0.999992415,transcribed_processed_pseudogene
A930023M06Rik,5.739183987,-1.27502882,1.509423144,-0.844712647,0.398271296,0.999992415,sense_intronic
A930024E05Rik,10.97008727,0.159598766,0.849797145,0.187808074,0.851027106,0.999992415,antisense
A930024N18Rik,7.679962351,0.520866404,0.928739689,0.560831426,0.574912461,0.999992415,lincRNA
A930028N01Rik,1.673906242,-1.646246408,2.160987974,-0.76180267,0.446177787,0.999992415,antisense
A930029G22Rik,2.644772935,-1.445605289,1.708344959,-0.846202215,0.397439946,0.999992415,lincRNA
A930033H14Rik,7.115318985,0.501371057,1.013681989,0.494603892,0.620879754,0.999992415,protein_coding
A930035D04Rik,3.436207666,-0.770141102,1.5851122,-0.485859046,0.627067107,0.999992415,pseudogene
A930037H05Rik,29.97540278,0.715576609,0.545594142,1.311554786,0.189670397,0.999992415,processed_transcript
A930038B10Rik,6.226685148,0.736445608,1.055160394,0.697946599,0.485210591,0.999992415,lincRNA
AA386476,6.539063262,1.003847478,1.002388547,1.001455455,0.316606666,0.999992415,bidirectional_promoter_lncRNA
AA413626,5.653170386,1.071445879,1.089728065,0.983223166,0.325497615,0.999992415,processed_pseudogene
AA414768,18.85607535,-0.585610178,0.647211806,-0.904819987,0.365560761,0.999992415,processed_pseudogene
AA465934,10.49917214,0.298263643,0.803990709,0.370978967,0.710653197,0.999992415,processed_transcript
AA543186,4.470729094,-0.685215265,1.571269411,-0.436090247,0.662771253,0.999992415,lincRNA
AA986860,5.540268039,2.01664221,1.194618683,1.688105367,0.091391004,0.999992415,protein_coding
Aaas,27.55517074,-0.135268133,0.585225573,-0.231138452,0.817207243,0.999992415,protein_coding
Aacs,156.6993429,0.286240687,0.246160819,1.162819854,0.2449026,0.999992415,protein_coding
Aadacl4,1.464750723,-4.205846132,2.953029127,-1.424248103,0.154374665,0.999992415,protein_coding
Aaed1,39.55850004,-0.295697641,0.462202052,-0.639758391,0.522329688,0.999992415,protein_coding
Aagab,247.9780841,0.002004958,0.231604854,0.008656805,0.993092955,0.999992415,protein_coding
Aak1,1260.982419,0.078190095,0.144386129,0.541534669,0.588139108,0.999992415,protein_coding
Aamdc,55.40357288,-0.748213419,0.3753665,-1.993287677,0.046229955,0.999992415,protein_coding
Aamp,479.3767853,-0.050224491,0.194280181,-0.258515771,0.796008879,0.999992415,protein_coding
Aar2,50.04158273,-0.65230293,0.426580959,-1.529142164,0.126229205,0.999992415,protein_coding
Aard,2.303085126,0.362726403,1.925750163,0.188355899,0.850597668,0.999992415,protein_coding
Aars,402.5252595,-0.194940711,0.196579873,-0.9916616,0.321362629,0.999992415,protein_coding
Aars2,51.27567157,-0.094559787,0.456757402,-0.207024093,0.835991043,0.999992415,protein_coding
Aarsd1,96.39485784,-0.294531611,0.30563881,-0.963659069,0.335216882,0.999992415,protein_coding
Aasdh,85.97712043,0.11982101,0.341857745,0.350499619,0.725963776,0.999992415,protein_coding
Aasdhppt,83.82122255,-0.415533397,0.362087694,-1.147604308,0.25113195,0.999992415,protein_coding
Aass,6.970537634,0.271860044,1.017741127,0.267121016,0.789375987,0.999992415,protein_coding
Aatf,132.5475476,0.193013423,0.274183834,0.703956249,0.48146002,0.999992415,protein_coding
Aatk,357.379263,0.084657465,0.186035667,0.455060399,0.649065787,0.999992415,protein_coding
AB041806,13.36466079,0.012860572,0.821168754,0.015661303,0.987504599,0.999992415,antisense
Abat,262.0053379,-0.199885792,0.233344361,-0.856612907,0.39165885,0.999992415,protein_coding
Abca1,203.78375,0.04433191,0.286234931,0.154879455,0.876916351,0.999992415,protein_coding
Abca12,19.05085617,0.562590227,0.611819427,0.91953639,0.357815081,0.999992415,protein_coding
Abca13,5.89481647,-1.296179055,1.159446746,-1.117928926,0.26359735,0.999992415,protein_coding
Abca16,1.740665253,-1.727513794,2.355715338,-0.733328754,0.463357941,0.999992415,protein_coding
Abca17,6.787611294,-0.775256257,1.046727821,-0.740647417,0.45890725,0.999992415,protein_coding
Abca2,466.7916239,0.087986719,0.182501674,0.482114584,0.62972455,0.999992415,protein_coding
Abca3,213.1045818,0.093105776,0.248954043,0.373987804,0.70841339,0.999992415,protein_coding
Abca4,37.05829843,-0.988801262,0.693786141,-1.42522487,0.15409221,0.999992415,protein_coding
Abca5,241.0685852,0.04709409,0.213021479,0.221076721,0.825032696,0.999992415,protein_coding
Abca6,22.45708747,-0.254765624,0.575966438,-0.442327203,0.658252449,0.999992415,protein_coding
Abca7,43.20089792,0.374743079,0.422447735,0.887075603,0.375038198,0.999992415,protein_coding
Abca8a,41.2179224,-0.38861147,0.490910002,-0.791614487,0.428585497,0.999992415,protein_coding
Abca8b,180.6034573,-0.082335845,0.260744143,-0.315772558,0.752175149,0.999992415,protein_coding
Abca9,41.33795511,-0.177926147,0.424821672,-0.418825496,0.67534367,0.999992415,protein_coding
Abcb10,41.47346662,-0.218505911,0.437692198,-0.499222769,0.617622456,0.999992415,protein_coding
Abcb11,1.362402049,0.619782535,2.754332716,0.225020939,0.821962985,0.999992415,protein_coding
Abcb1a,150.7328379,-0.248392173,0.291643467,-0.851698053,0.394381702,0.999992415,protein_coding
Abcb1b,27.54905703,0.334723113,0.533388372,0.627541077,0.530304619,0.999992415,protein_coding
Abcb4,50.69532023,-0.439495789,0.388059917,-1.132546213,0.257404867,0.999992415,protein_coding
Abcb5,1.388460204,-1.951618148,2.785504522,-0.700633631,0.483531684,0.999992415,protein_coding
Abcb6,38.19493292,0.071374182,0.453703313,0.15731466,0.874996867,0.999992415,protein_coding
Abcb7,93.62516787,-0.255084751,0.314089169,-0.812141189,0.416710621,0.999992415,protein_coding
Abcb8,35.38994496,0.086119864,0.527404573,0.163289946,0.870290149,0.999992415,protein_coding
Abcb9,37.88024406,0.720410487,0.507730869,1.418882582,0.155933251,0.999992415,protein_coding
Abcc1,154.3926647,0.181844723,0.263018481,0.69137622,0.489329144,0.999992415,protein_coding
Abcc10,49.53918253,-0.013317854,0.437299441,-0.030454771,0.975704364,0.999992415,protein_coding
Abcc12,3.84117392,-0.111802783,1.414187613,-0.079057956,0.936986525,0.999992415,protein_coding
Abcc2,2.917787188,0.378557257,1.491081815,0.253880943,0.799587538,0.999992415,protein_coding
Abcc3,8.169066586,-0.73825508,0.899410561,-0.820821005,0.411748232,0.999992415,protein_coding
Abcc4,67.0472483,0.364718316,0.393174948,0.927623487,0.35360291,0.999992415,protein_coding
Abcc5,659.6278834,0.219426144,0.19028428,1.153149088,0.248849196,0.999992415,protein_coding
Abcc6,6.20713495,-1.611372788,1.235000762,-1.304754489,0.191976461,0.999992415,protein_coding
Abcc8,97.16851432,0.192076192,0.330999516,0.580291459,0.561718086,0.999992415,protein_coding
Abcc9,37.62111097,-0.039512921,0.471455349,-0.083810527,0.933207078,0.999992415,protein_coding
Abcd1,28.98234178,-0.11882226,0.506659577,-0.234520901,0.814580609,0.999992415,protein_coding
Abcd2,86.63506392,-0.473196175,0.303738203,-1.557907996,0.119255059,0.999992415,protein_coding
Abcd3,193.7590353,0.057151449,0.24793633,0.230508573,0.817696603,0.999992415,protein_coding
Abcd4,66.22182127,0.253158783,0.341093028,0.742198645,0.45796699,0.999992415,protein_coding
Abce1,215.1685298,-0.104527878,0.236088192,-0.442749284,0.65794709,0.999992415,protein_coding
Abcf1,315.8669868,-0.046605214,0.204713457,-0.227660725,0.819910007,0.999992415,protein_coding
Abcf2,199.6397022,-0.167261998,0.219066439,-0.763521782,0.445152277,0.999992415,protein_coding
Abcf3,136.2667245,0.148492625,0.252526194,0.588028606,0.556513092,0.999992415,protein_coding
Abcg1,157.0897054,0.131291191,0.272200533,0.4823326,0.629569692,0.999992415,protein_coding
Abcg2,50.10034998,-0.241583573,0.43227645,-0.558863601,0.576254813,0.999992415,protein_coding
Abcg4,60.60443326,0.218337339,0.386231292,0.565302045,0.571868338,0.999992415,protein_coding
Abhd1,5.210632394,0.018181075,1.147915608,0.015838338,0.987363363,0.999992415,processed_transcript
Abhd10,28.47142836,0.072494436,0.518062031,0.139933892,0.888712223,0.999992415,protein_coding
Abhd11,13.62175798,-0.326816511,0.740794993,-0.441169978,0.659089946,0.999992415,protein_coding
Abhd12,230.9739321,0.053069652,0.234086928,0.226709164,0.820649901,0.999992415,protein_coding
Abhd12b,8.834011111,-0.611426754,0.876456866,-0.697611916,0.485419927,0.999992415,protein_coding
Abhd13,75.26662515,-0.424733256,0.326830299,-1.29955288,0.193754258,0.999992415,protein_coding
Abhd14a,20.48061779,-0.022623943,0.626280717,-0.036124285,0.971183259,0.999992415,protein_coding
Abhd14b,13.47188767,0.171801492,0.704168932,0.243977665,0.807248118,0.999992415,protein_coding
Abhd15,3.14604578,-0.010928679,1.584665542,-0.006896521,0.994497416,0.999992415,protein_coding
Abhd16a,106.5038151,-0.117207237,0.283484075,-0.413452631,0.679275021,0.999992415,protein_coding
Abhd17a,33.44581829,-0.735563736,0.508942303,-1.445279224,0.148379471,0.999992415,protein_coding
Abhd17b,32.47771737,0.686215125,0.512366011,1.339306492,0.180470916,0.999992415,protein_coding
Abhd17c,55.65363269,-0.216217959,0.377067112,-0.573420359,0.566360109,0.999992415,protein_coding
Abhd18,141.2770128,0.226930496,0.33859512,0.670211951,0.502722687,0.999992415,protein_coding
Abhd2,547.0602257,0.097501063,0.19316191,0.504763401,0.613725024,0.999992415,protein_coding
Abhd3,46.55127322,0.134960458,0.45599218,0.295970992,0.767252234,0.999992415,protein_coding
Abhd4,34.43600781,0.182161318,0.521918437,0.349022577,0.72707236,0.999992415,protein_coding
Abhd5,75.3347345,-0.1094343,0.324350111,-0.337395598,0.735818702,0.999992415,protein_coding
Abhd6,60.51501324,0.003722186,0.348999763,0.010665298,0.991490485,0.999992415,protein_coding
Abhd8,88.14015742,-0.041459407,0.315021253,-0.131608284,0.895294132,0.999992415,protein_coding
Abi1,278.1808122,0.198890317,0.20832728,0.954701259,0.339728793,0.999992415,protein_coding
Abi2,476.7704037,0.163862582,0.191610268,0.855186854,0.392447713,0.999992415,protein_coding
Abi3,11.81225986,0.614676451,0.859437791,0.715207613,0.474480765,0.999992415,protein_coding
Abi3bp,7.106291554,-0.267566783,1.003140452,-0.266729132,0.789677722,0.999992415,protein_coding
Abl1,191.7405078,0.020674881,0.220623662,0.093711077,0.925338671,0.999992415,protein_coding
Abl2,299.3728512,-0.048749692,0.205320888,-0.23743172,0.812321884,0.999992415,protein_coding
Ablim1,291.8862025,0.027484498,0.216988457,0.126663408,0.899206808,0.999992415,protein_coding
Ablim2,274.2169138,-0.050996216,0.233502398,-0.218396967,0.827119828,0.999992415,protein_coding
Ablim3,71.76695085,-0.093677906,0.338420939,-0.276808836,0.781926896,0.999992415,protein_coding
Abr,958.5382745,0.087398449,0.18063945,0.483828139,0.628507843,0.999992415,protein_coding
Abracl,13.52781693,-0.124108258,0.736042833,-0.168615538,0.866099058,0.999992415,protein_coding
Abraxas1,20.59655719,-0.425700614,0.640504388,-0.664633408,0.506284996,0.999992415,protein_coding
Abraxas2,95.16028068,0.087112862,0.294898444,0.295399532,0.767688691,0.999992415,protein_coding
Abt1,59.85420061,-0.213597424,0.397144631,-0.537832839,0.590692459,0.999992415,protein_coding
Abtb1,84.46552158,0.211817448,0.324147416,0.653460239,0.513459615,0.999992415,protein_coding
Abtb2,24.40768828,-0.16404064,0.552266047,-0.297031912,0.766442146,0.999992415,protein_coding
AC025794.1,7.563009164,-0.042677334,0.994252695,-0.042924032,0.965762092,0.999992415,lincRNA
AC026385.1,17.47526568,-0.135173536,0.683019146,-0.197905925,0.843118669,0.999992415,lincRNA
AC061963.1,5.491873729,0.675136262,1.140072604,0.592187076,0.553725323,0.999992415,antisense
AC079441.1,48.20828476,-0.194788767,0.43828319,-0.444435861,0.656727491,0.999992415,processed_transcript
AC090479.1,2.029882575,-0.95315099,1.833270449,-0.519918373,0.603120469,0.999992415,processed_pseudogene
AC090479.2,26.06874831,0.39405846,0.590005244,0.667889758,0.504203966,0.999992415,antisense
AC090881.1,1.98218038,-3.590358922,2.298050334,-1.562349992,0.118205561,0.999992415,lincRNA
AC090881.2,1.722813053,-4.446134444,2.537039186,-1.752489464,0.07968968,0.999992415,antisense
AC091309.4,3.954271742,-1.266782961,1.306820131,-0.969362907,0.332364153,0.999992415,lincRNA
[truncated: 50,392 more rows]
[truncated: 10 more columns]

## Sheet: Supplementary Table S7
Figure 7B
[truncated: 155 more rows]
[truncated: 1,349 more columns]

## Sheet: Supplementary Table S8
Figure 8E
[truncated: 46 more rows]

## Sheet: Supplementary Table S9
Figure 9B
	Sham		Control		SLAMR
	Mean	SEM	Mean	SEM	Mean	SEM
[truncated: 73 more rows]

[truncated: 3 more sheets: Supplementary Table S10, Supplementary Table S11, Supplementary Table S12]
