# Supplementary material for: Synaptically-targeted long non-coding RNA SLAMR promotes structural plasticity by increasing translation and CaMKII activity
Source: Nat Commun. 2024 Mar 27;15:2694. doi: 10.1038/s41467-024-46972-8 (PMC10973417; doi:10.1038/s41467-024-46972-8)
Supplement: Supplementary file 15 — Source Data [file 41467_2024_46972_MOESM15_ESM.zip]

Archive with 76 entries (73 files):
- Espadas et al. 2024 Source Files/
- __MACOSX/._Espadas et al. 2024 Source Files
- Espadas et al. 2024 Source Files/Espadas et al. 2024 Western Blots/
- __MACOSX/Espadas et al. 2024 Source Files/._Espadas et al. 2024 Western Blots
- Espadas et al. 2024 Source Files/Espadas et al 2024_Source Data.xlsx
- __MACOSX/Espadas et al. 2024 Source Files/._Espadas et al 2024_Source Data.xlsx
- Espadas et al. 2024 Source Files/Espadas et al. 2024 Western Blots/Figure 5L eIFg eIF2a P70S6K.pptx
- __MACOSX/Espadas et al. 2024 Source Files/Espadas et al. 2024 Western Blots/._Figure 5L eIFg eIF2a P70S6K.pptx
- Espadas et al. 2024 Source Files/Espadas et al. 2024 Western Blots/Figure 6H pCaMKII and CaMKII.pptx
- __MACOSX/Espadas et al. 2024 Source Files/Espadas et al. 2024 Western Blots/._Figure 6H pCaMKII and CaMKII.pptx
- Espadas et al. 2024 Source Files/Espadas et al. 2024 Western Blots/Figure 6F CamKII pull down uncropped.pptx
- __MACOSX/Espadas et al. 2024 Source Files/Espadas et al. 2024 Western Blots/._Figure 6F CamKII pull down uncropped.pptx
- Espadas et al. 2024 Source Files/Espadas et al. 2024 Western Blots/Figure 8D Vimentin protected fragments uncropped.pptx
- __MACOSX/Espadas et al. 2024 Source Files/Espadas et al. 2024 Western Blots/._Figure 8D Vimentin protected fragments uncropped.pptx
- Espadas et al. 2024 Source Files/Espadas et al. 2024 Western Blots/Figure 6F Gapdh (CamKII) pull down uncropped.pptx
- __MACOSX/Espadas et al. 2024 Source Files/Espadas et al. 2024 Western Blots/._Figure 6F Gapdh (CamKII) pull down uncropped.pptx
- Espadas et al. 2024 Source Files/Espadas et al. 2024 Western Blots/Figure 8D CaMKIIa protected fragments uncropped.pptx
- __MACOSX/Espadas et al. 2024 Source Files/Espadas et al. 2024 Western Blots/._Figure 8D CaMKIIa protected fragments uncropped.pptx
- Espadas et al. 2024 Source Files/Espadas et al. 2024 Western Blots/Supplementary Figure S4C Validation of Synatoneurosome Isolation.pptx
- __MACOSX/Espadas et al. 2024 Source Files/Espadas et al. 2024 Western Blots/._Supplementary Figure S4C Validation of Synatoneurosome Isolation.pptx
- Espadas et al. 2024 Source Files/Espadas et al. 2024 Western Blots/Figure 6J Gapdh (Vimentin) pull down uncropped.pptx
- __MACOSX/Espadas et al. 2024 Source Files/Espadas et al. 2024 Western Blots/._Figure 6J Gapdh (Vimentin) pull down uncropped.pptx
- Espadas et al. 2024 Source Files/Espadas et al. 2024 Western Blots/TIF files of Western Blots/
- __MACOSX/Espadas et al. 2024 Source Files/Espadas et al. 2024 Western Blots/._TIF files of Western Blots
- Espadas et al. 2024 Source Files/Espadas et al. 2024 Western Blots/Figure 6J Vimentin pull down uncropped.pptx
- __MACOSX/Espadas et al. 2024 Source Files/Espadas et al. 2024 Western Blots/._Figure 6J Vimentin pull down uncropped.pptx
- Espadas et al. 2024 Source Files/Espadas et al. 2024 Western Blots/Figure 8D Actin protected fragments uncropped.pptx
- __MACOSX/Espadas et al. 2024 Source Files/Espadas et al. 2024 Western Blots/._Figure 8D Actin protected fragments uncropped.pptx
- Espadas et al. 2024 Source Files/Espadas et al. 2024 Western Blots/TIF files of Western Blots/Figure 8D CamKIIa protected fragments uncropped.jpg
- __MACOSX/Espadas et al. 2024 Source Files/Espadas et al. 2024 Western Blots/TIF files of Western Blots/._Figure 8D CamKIIa protected fragments uncropped.jpg
- Espadas et al. 2024 Source Files/Espadas et al. 2024 Western Blots/TIF files of Western Blots/Figure 8D actin protected fragments.jpg
- __MACOSX/Espadas et al. 2024 Source Files/Espadas et al. 2024 Western Blots/TIF files of Western Blots/._Figure 8D actin protected fragments.jpg
- Espadas et al. 2024 Source Files/Espadas et al. 2024 Western Blots/TIF files of Western Blots/Figure 6J overlay vimentin pull down.jpg
- __MACOSX/Espadas et al. 2024 Source Files/Espadas et al. 2024 Western Blots/TIF files of Western Blots/._Figure 6J overlay vimentin pull down.jpg
- Espadas et al. 2024 Source Files/Espadas et al. 2024 Western Blots/TIF files of Western Blots/Figure 6J Overlay Gapdh (vimentin) pull down.jpg
- __MACOSX/Espadas et al. 2024 Source Files/Espadas et al. 2024 Western Blots/TIF files of Western Blots/._Figure 6J Overlay Gapdh (vimentin) pull down.jpg
- Espadas et al. 2024 Source Files/Espadas et al. 2024 Western Blots/TIF files of Western Blots/Figure S4C b-actin.tif
- __MACOSX/Espadas et al. 2024 Source Files/Espadas et al. 2024 Western Blots/TIF files of Western Blots/._Figure S4C b-actin.tif
- Espadas et al. 2024 Source Files/Espadas et al. 2024 Western Blots/TIF files of Western Blots/Figure 5L eif2a.tif
- __MACOSX/Espadas et al. 2024 Source Files/Espadas et al. 2024 Western Blots/TIF files of Western Blots/._Figure 5L eif2a.tif
- Espadas et al. 2024 Source Files/Espadas et al. 2024 Western Blots/TIF files of Western Blots/Figure 8D Vimentin protected fragments.jpg
- __MACOSX/Espadas et al. 2024 Source Files/Espadas et al. 2024 Western Blots/TIF files of Western Blots/._Figure 8D Vimentin protected fragments.jpg
- Espadas et al. 2024 Source Files/Espadas et al. 2024 Western Blots/TIF files of Western Blots/Figure 5L eif3g.tif
- __MACOSX/Espadas et al. 2024 Source Files/Espadas et al. 2024 Western Blots/TIF files of Western Blots/._Figure 5L eif3g.tif
- Espadas et al. 2024 Source Files/Espadas et al. 2024 Western Blots/TIF files of Western Blots/Supplementary Figure S4C synaptophysin  synaptoneurosome.tif
- __MACOSX/Espadas et al. 2024 Source Files/Espadas et al. 2024 Western Blots/TIF files of Western Blots/._Supplementary Figure S4C synaptophysin  synaptoneurosome.tif
- Espadas et al. 2024 Source Files/Espadas et al. 2024 Western Blots/TIF files of Western Blots/Figure 6J Vimentin pull down.jpg
- __MACOSX/Espadas et al. 2024 Source Files/Espadas et al. 2024 Western Blots/TIF files of Western Blots/._Figure 6J Vimentin pull down.jpg
- Espadas et al. 2024 Source Files/Espadas et al. 2024 Western Blots/TIF files of Western Blots/Figure 8D overlay protected camkIIa.jpg
- __MACOSX/Espadas et al. 2024 Source Files/Espadas et al. 2024 Western Blots/TIF files of Western Blots/._Figure 8D overlay protected camkIIa.jpg
- Espadas et al. 2024 Source Files/Espadas et al. 2024 Western Blots/TIF files of Western Blots/Figure 8D overlay Actin protected fragments.jpg
- __MACOSX/Espadas et al. 2024 Source Files/Espadas et al. 2024 Western Blots/TIF files of Western Blots/._Figure 8D overlay Actin protected fragments.jpg
- Espadas et al. 2024 Source Files/Espadas et al. 2024 Western Blots/TIF files of Western Blots/Figure 6F Gapdh (camkII) pull down.jpg
- __MACOSX/Espadas et al. 2024 Source Files/Espadas et al. 2024 Western Blots/TIF files of Western Blots/._Figure 6F Gapdh (camkII) pull down.jpg
- Espadas et al. 2024 Source Files/Espadas et al. 2024 Western Blots/TIF files of Western Blots/Figure 5L P70s6k.tif
- __MACOSX/Espadas et al. 2024 Source Files/Espadas et al. 2024 Western Blots/TIF files of Western Blots/._Figure 5L P70s6k.tif
- Espadas et al. 2024 Source Files/Espadas et al. 2024 Western Blots/TIF files of Western Blots/Supplementary Figure S4C glur2 synaptoneurosome.tif
- __MACOSX/Espadas et al. 2024 Source Files/Espadas et al. 2024 Western Blots/TIF files of Western Blots/._Supplementary Figure S4C glur2 synaptoneurosome.tif
- Espadas et al. 2024 Source Files/Espadas et al. 2024 Western Blots/TIF files of Western Blots/Figure 6H pcam-cam beta actin.tif
- __MACOSX/Espadas et al. 2024 Source Files/Espadas et al. 2024 Western Blots/TIF files of Western Blots/._Figure 6H pcam-cam beta actin.tif
- Espadas et al. 2024 Source Files/Espadas et al. 2024 Western Blots/TIF files of Western Blots/Figure 6J Gapdh (vimentin) pull down.jpg
- __MACOSX/Espadas et al. 2024 Source Files/Espadas et al. 2024 Western Blots/TIF files of Western Blots/._Figure 6J Gapdh (vimentin) pull down.jpg
- Espadas et al. 2024 Source Files/Espadas et al. 2024 Western Blots/TIF files of Western Blots/Figure 5L beta actin.tif
- __MACOSX/Espadas et al. 2024 Source Files/Espadas et al. 2024 Western Blots/TIF files of Western Blots/._Figure 5L beta actin.tif
- Espadas et al. 2024 Source Files/Espadas et al. 2024 Western Blots/TIF files of Western Blots/Figure 8D overlay Vimentin protected fragments.jpg
- __MACOSX/Espadas et al. 2024 Source Files/Espadas et al. 2024 Western Blots/TIF files of Western Blots/._Figure 8D overlay Vimentin protected fragments.jpg
- Espadas et al. 2024 Source Files/Espadas et al. 2024 Western Blots/TIF files of Western Blots/Figure 6H Camk2.tif
- __MACOSX/Espadas et al. 2024 Source Files/Espadas et al. 2024 Western Blots/TIF files of Western Blots/._Figure 6H Camk2.tif
- Espadas et al. 2024 Source Files/Espadas et al. 2024 Western Blots/TIF files of Western Blots/Figure 6F Gaph (CamKII) pull down.jpg
- __MACOSX/Espadas et al. 2024 Source Files/Espadas et al. 2024 Western Blots/TIF files of Western Blots/._Figure 6F Gaph (CamKII) pull down.jpg
- Espadas et al. 2024 Source Files/Espadas et al. 2024 Western Blots/TIF files of Western Blots/Figure 6F CamkII pull down.jpg
- __MACOSX/Espadas et al. 2024 Source Files/Espadas et al. 2024 Western Blots/TIF files of Western Blots/._Figure 6F CamkII pull down.jpg
- Espadas et al. 2024 Source Files/Espadas et al. 2024 Western Blots/TIF files of Western Blots/Figure 6F overlay CaMKII pull down.jpg
- __MACOSX/Espadas et al. 2024 Source Files/Espadas et al. 2024 Western Blots/TIF files of Western Blots/._Figure 6F overlay CaMKII pull down.jpg
- Espadas et al. 2024 Source Files/Espadas et al. 2024 Western Blots/TIF files of Western Blots/Figure 6H Pcamk2.tif
- __MACOSX/Espadas et al. 2024 Source Files/Espadas et al. 2024 Western Blots/TIF files of Western Blots/._Figure 6H Pcamk2.tif
