# Supplementary material for: Synaptically-targeted long non-coding RNA SLAMR promotes structural plasticity by increasing translation and CaMKII activity
Source: Nat Commun. 2024 Mar 27;15:2694. doi: 10.1038/s41467-024-46972-8 (PMC10973417; doi:10.1038/s41467-024-46972-8)
Supplement: Supplementary file 15 — Source Data [file 41467_2024_46972_MOESM15_ESM.zip › Espadas et al. 2024 Source Files/Espadas et al 2024_Source Data.xlsx]

## Sheet: Figure 1G
Figure 1G. DEseq results. Log2FoldChange Sox9 and D17rik
		Context					Shock					C+S
	D17rik	0.475757	1.24595	1.65028	0.144299	1.48371	0.907321	0.971946	1.46671	0.177726	0.753393	2.37909	1.68185	1.34674	2.67029
	CaMK2b	1.08422	0.579241	1.33654			0.838195	1.1223	0.84127			1.48113	1.58084	1.96519
	Egr1	0.329226	0.935515	1.73526			1.16981	0.706958	1.4525			3.15808	2.18425	2.04784

## Sheet: Figure 1H
Figure 1H. Relative expression of D17rik in dorsal CA1 and CA3
	Context			Shock			C+S
CA3	0.610425	0.210321	0.268556	0.237414	0.672872		0.5554	0.330599	0.565157
CA1	0.423273	1.1085	1.46823	0.807229	0.864724	0.670281	2.11664	2.37571	1.49632

## Sheet: Supplementary Figure S1G
Figure 1G. DEseq results. Log2FoldChange Sox9 and D17rik
			Context + Shock vs Context								Shock vs Context + Shock								Shock vs Context
		baseMean	log2FoldChange	lfcSE	stat	pvalue				baseMean	log2FoldChange	lfcSE	stat	pvalue				baseMean	log2FoldChange	lfcSE	stat	pvalue
	Gm25099	776.024	-1.30221	0.197983	-6.57739	4.78771e-11			Ttr	34.9065	4.27969	0.687192	6.22779	4.73049e-10			Sgk1	1421.36	-1.30826	0.236661	-5.528	3.23894e-08
	Gm23262	899.276	-1.41217	0.22786	-6.19755	5.73501e-10			Fut9	1406.46	0.991528	0.188045	5.27282	1.34346e-07			Ttr	34.9065	3.00816	0.609176	4.93808	7.88971e-07
	Qk	6768.1	-0.876128	0.147829	-5.92661	3.09254e-09			Arhgap5	4453.33	0.821678	0.155848	5.27232	1.3471e-07			Map3k15	34.1787	2.63442	0.673698	3.91039	9.21488e-05
	mt-Rnr1	577722	-1.0197	0.172576	-5.90867	3.44886e-09			Ube3a	4681.32	0.85372	0.169518	5.03616	4.74973e-07			Fgf5	17.1083	4.89079	1.25429	3.89926	9.64857e-05
	Rny1	1572.13	-1.07832	0.18927	-5.69723	1.21766e-08			Nr4a1	1945.53	-1.1894	0.24005	-4.95479	7.24075e-07			Adamts3	232.515	1.08572	0.286869	3.78472	0.000153884
	Arhgap5	4453.33	-0.865242	0.15598	-5.54714	2.90385e-08			Pura	7736.47	0.77542	0.165245	4.69253	2.69842e-06			Vaultrc5	204.598	-1.1095	0.300579	-3.69119	0.000223207
	Rnu12	1415.2	-1.16596	0.217214	-5.36782	7.96958e-08			Purb	12853.9	0.658704	0.140829	4.67735	2.90613e-06			Nfkbia	312.017	-0.901212	0.247206	-3.6456	0.000266769
	Snord15b	656.905	-1.11628	0.209561	-5.32675	9.99849e-08			Cadm2	9687.34	0.684997	0.148231	4.62116	3.81604e-06			Ntf3	24.8666	3.06813	0.842876	3.64007	0.000272563
	Pfkl	2108.77	0.81696	0.1553	5.26051	1.43653e-07			Rasl11b	1287.77	-0.890861	0.193741	-4.59821	4.26139e-06			Tsc22d3	1051.28	-0.613048	0.170173	-3.6025	0.000315177
	Gm26447	344.9	-1.21186	0.231179	-5.24212	1.58746e-07			Fzd3	1372.4	0.751121	0.165472	4.53926	5.64526e-06			Arrdc2	171.393	-1.19883	0.333916	-3.59021	0.000330413
	mt-Rnr2	2.31454e+06	-0.778486	0.150716	-5.16524	2.40137e-07			Fam208a	1850.44	0.758321	0.167295	4.53283	5.8198e-06			Col6a4	84.7423	1.5882	0.442412	3.58987	0.00033084
	Gm25541	202.046	-1.35571	0.262522	-5.16416	2.41517e-07			Gucy1a2	1545.43	0.719166	0.158896	4.52601	6.01076e-06			Gm42644	93.2133	-1.26364	0.378875	-3.33526	0.000852202
	Fut9	1406.46	-0.944434	0.188493	-5.01045	5.4303e-07			Dusp5	604.238	-1.22656	0.27261	-4.4993	6.81773e-06			Cacng5	88.5518	1.46814	0.441449	3.32572	0.000881896
	Ermn	677.812	-1.11693	0.226529	-4.93062	8.19686e-07			Bhlhe40	1539.86	-0.912703	0.203048	-4.49501	6.95656e-06			Rgs14	1454.64	0.726711	0.224527	3.23663	0.00120949
	mt-Nd5	15982.5	-0.725702	0.151599	-4.78698	1.69307e-06			Dzip3	2096.29	0.744641	0.167508	4.4454	8.77285e-06			Plekhf1	54.5518	-1.59015	0.499654	-3.1825	0.0014601
	mt-Nd6	1572.4	-1.031	0.215807	-4.7774	1.77575e-06			Gm23262	899.276	1.00316	0.227981	4.40019	1.08154e-05			Kcnq5	848.642	0.538087	0.17595	3.05818	0.00222686
	Gm23442	230.696	-1.31903	0.279053	-4.72682	2.28066e-06			Snord15b	656.905	0.915273	0.209274	4.37356	1.22235e-05			Lpar1	376.126	-0.923611	0.304967	-3.02856	0.00245724
	Itgb8	1009.22	-0.7959	0.168999	-4.7095	2.48326e-06			Pgm2l1	4523.45	0.725524	0.166443	4.35899	1.30662e-05			Id4	452.235	-0.595954	0.197165	-3.02261	0.00250604
	Rogdi	988.313	0.860087	0.183615	4.68418	2.81084e-06			Egr1	2360.29	-1.02784	0.236564	-4.34487	1.39356e-05			Fhod3	155.614	0.916931	0.303535	3.02084	0.00252075
	Erbb2ip	1380.09	-1.01151	0.216157	-4.67954	2.87526e-06			Taok1	9010.89	0.673215	0.155379	4.33273	1.47269e-05			PISD	1618.15	0.476861	0.158022	3.01769	0.00254707
	Vaultrc5	204.598	-1.41276	0.302924	-4.66376	3.10489e-06			Pfkl	2108.77	-0.664643	0.154621	-4.29852	1.71946e-05			Gpr17	546.313	-0.65444	0.217748	-3.00549	0.00265156
	Aldoa	11288	0.888169	0.190458	4.66335	3.1111e-06			Tenm1	849.604	0.718264	0.167539	4.28714	1.8099e-05			Prdm8	187.72	1.09777	0.371243	2.95702	0.00310628
	Tmem229a	1406.7	-0.730478	0.158544	-4.6074	4.07731e-06			Rnu12	1415.2	0.915445	0.217134	4.21604	2.48625e-05			Arrdc3	886.135	-0.549181	0.186363	-2.94684	0.00321035
	Gm25360	1389.73	-0.90337	0.196519	-4.59687	4.28891e-06			St8sia4	354.563	0.868057	0.206628	4.20105	2.65675e-05			Acan	58.172	1.24616	0.42624	2.92362	0.00345992
	Sh3bgrl3	644.225	1.09394	0.238234	4.59186	4.39318e-06			Usp9x	6625.45	0.639767	0.153364	4.17155	3.02536e-05			Spsb1	117.056	-1.01276	0.34952	-2.89758	0.00376055
	Prex2	2700.06	-0.705818	0.154555	-4.56677	4.95298e-06			Top2b	2181.78	0.63877	0.15529	4.1134	3.89872e-05			Amigo2	163.034	2.66849	0.924795	2.8855	0.00390799
	Rgs5	1896.95	-0.731281	0.162259	-4.50688	6.57888e-06			mt-Nd5	15982.5	0.622935	0.151568	4.10994	3.95768e-05			Il16	165.243	1.06794	0.371358	2.87578	0.00403024
	Fam208a	1850.44	-0.749693	0.16765	-4.47179	7.75686e-06			Sox11	291.063	0.930592	0.226897	4.10138	4.10702e-05			Prkca	6386.59	0.410232	0.147049	2.78977	0.00527458
	Crym	2155.23	0.86786	0.194885	4.45319	8.46023e-06			Gm25360	1389.73	0.803886	0.196249	4.09625	4.19901e-05			Ermn	677.812	-0.627088	0.225171	-2.78494	0.00535376
	Gm26448	916.856	-1.08976	0.244767	-4.45223	8.49814e-06			Lnpep	2263.67	0.630177	0.154108	4.08919	4.32881e-05			Camk4	2403.78	0.497632	0.179393	2.77398	0.00553755
	Brinp2	1026.62	0.769093	0.173234	4.43963	9.01133e-06			Lmbrd2	1633.09	0.637458	0.155905	4.08877	4.33662e-05			Stxbp5l	3144.69	0.427694	0.154384	2.77033	0.00560001
	Ube3a	4681.32	-0.737154	0.169701	-4.34385	1.40008e-05			Spata2l	454.836	-0.800435	0.196042	-4.08297	4.44635e-05			Arl4d	188.583	-0.826678	0.298944	-2.76532	0.00568663
	Caly	1136.66	0.765553	0.176728	4.33182	1.47879e-05			Gm25099	776.024	0.804572	0.198331	4.05671	4.97692e-05			Kcnv1	777.2	0.55215	0.201646	2.73821	0.00617749
	Ugt8a	857.281	-1.06561	0.246672	-4.31996	1.56058e-05			Ptpn4	2910.49	0.704255	0.173799	4.05213	5.07537e-05			Tenm3	2860.18	0.614838	0.225211	2.73005	0.00633247
	Gm23946	266.637	-1.44713	0.336304	-4.30304	1.68467e-05			Zfp292	1797.17	0.644495	0.159239	4.04735	5.18018e-05			Fam160a1	10.7924	3.6727	1.34608	2.72844	0.00636343
	Dpy19l4	671.825	-0.778666	0.180981	-4.30246	1.68908e-05			Ap2s1	703.044	-0.737095	0.182952	-4.0289	5.60394e-05			Map1b	13364.8	0.39595	0.145556	2.72026	0.00652315
	Purb	12853.9	-0.603687	0.140899	-4.28452	1.83131e-05			Snhg14	5605.19	0.663129	0.164645	4.02763	5.63418e-05			Gal3st1	93.906	-1.00947	0.371447	-2.71767	0.0065743
	Gm25939	997.705	-0.929054	0.216967	-4.28201	1.85211e-05			Bmpr2	6108.31	0.627826	0.156556	4.01024	6.06572e-05			Marcksl1	203.63	-0.736803	0.272264	-2.70621	0.00680554
	Ap2s1	703.044	0.787718	0.184298	4.27416	1.91861e-05			Rock2	5417.43	0.583626	0.146728	3.97761	6.96117e-05			mt-Rnr1	577722	-0.465934	0.172574	-2.69991	0.00693589
	Snora31	85.0357	-2.09733	0.490978	-4.27174	1.93957e-05			C77370	1529.57	0.680715	0.172178	3.95356	7.69965e-05			Trpm3	410.701	0.621677	0.230864	2.69282	0.00708499
	Snora28	117.072	-1.37556	0.3224	-4.26663	1.98446e-05			Zbtb20	10407.8	0.572286	0.14476	3.95335	7.70647e-05			Gm15344	15.5878	-2.0474	0.763119	-2.68293	0.00729798
	Rab3a	2837.65	0.647815	0.152958	4.23526	2.28285e-05			Qk	6768.1	0.584212	0.147817	3.95226	7.7415e-05			Rhpn2	62.6324	-1.14495	0.427776	-2.67652	0.00743914
	Nptx2	516.322	0.825834	0.195461	4.22505	2.38889e-05			Nbeal1	1180.65	0.694741	0.176581	3.9344	8.34065e-05			Ddit4	619.545	-0.648818	0.245074	-2.64744	0.00811033
	Gm22486	506.891	-0.852214	0.202223	-4.21423	2.50633e-05			Rtn4rl2	213.105	-0.924239	0.235493	-3.9247	8.68372e-05			Slc2a1	943.667	-0.490205	0.185968	-2.63597	0.00838973
	Faah	1604.79	0.662591	0.158027	4.1929	2.75414e-05			mt-Nd6	1572.4	0.846414	0.215672	3.92455	8.68922e-05			Plxna4os1	3.73984	-5.24404	1.99317	-2.631	0.00851335
	Tmem47	1810.73	-0.702774	0.168421	-4.17273	3.00973e-05			Prex2	2700.06	0.605816	0.154374	3.92435	8.69639e-05			Tmem63a	302.952	-0.831027	0.316764	-2.62349	0.00870352
	Hpca	23314.2	0.70038	0.168561	4.15504	3.25224e-05			Rogdi	988.313	-0.71208	0.182388	-3.90421	9.45347e-05			Ccp110	1080.4	-0.487996	0.186501	-2.6166	0.00888115
	Xiap	1817.7	-0.658181	0.158681	-4.14783	3.35642e-05			Itgb8	1009.22	0.656899	0.168639	3.8953	9.80765e-05			Snora31	85.0357	-1.25218	0.478903	-2.61469	0.00893092
	Trim59	199.538	-1.14633	0.278943	-4.10954	3.96456e-05			Xpo1	1701.05	0.644595	0.166174	3.87903	0.000104872			Rnf122	67.6356	-1.21836	0.467165	-2.60799	0.00910757
	Rgs14	1454.64	0.920785	0.224349	4.10426	4.05607e-05			Tmem229a	1406.7	0.610553	0.158237	3.85847	0.0001141			Pgm2l1	4523.45	0.434027	0.166471	2.60723	0.00912778
	Thy1	5772.5	0.692818	0.169014	4.09917	4.1463e-05			Sacs	3713.35	0.609192	0.158056	3.85428	0.000116069			Ugt8a	857.281	-0.640356	0.245827	-2.6049	0.00919004
	Gm22767	178.849	-1.27351	0.311544	-4.08773	4.35623e-05			Xiap	1817.7	0.608976	0.158359	3.84553	0.000120293			Ctgf	37.2993	-1.26794	0.488177	-2.59729	0.00939632
	Rp2	436.971	-0.859166	0.211354	-4.06505	4.80218e-05			Pcm1	2293.82	0.577571	0.150623	3.83454	0.000125799			Trp53inp1	413.877	-0.517935	0.199676	-2.59387	0.00949023
	Tspan2	1697.94	-0.99532	0.24491	-4.06402	4.82349e-05			Dmxl1	2793.49	0.594473	0.155469	3.82373	0.000131446			Arg2	35.7577	1.65653	0.64011	2.58788	0.00965683
	Msi2	1164.68	-0.676113	0.166417	-4.06276	4.84956e-05			Dnajb5	2189.99	-0.680301	0.178539	-3.81038	0.000138756			Dgkg	2392.29	0.390442	0.151137	2.58336	0.00978433
	Trp53inp1	413.877	-0.816304	0.201077	-4.05966	4.91433e-05			Zfp518a	404.601	0.839345	0.220585	3.80509	0.000141752			Fam110b	322.283	0.574321	0.222554	2.58059	0.00986323
	Rps6kl1	511.004	0.770617	0.189838	4.05934	4.92117e-05			Slitrk4	1809.78	0.641272	0.168941	3.79584	0.000147143			Ndn	1118.98	0.494392	0.193334	2.5572	0.010552
	Nek7	755.436	-0.703224	0.173358	-4.05649	4.98153e-05			Zfp933	471.579	0.735845	0.194232	3.78849	0.000151563			Gm25099	776.024	-0.497641	0.195665	-2.54333	0.01098
	Edil3	1159.27	-0.708557	0.175877	-4.02872	5.60822e-05			Slc1a2	44917.9	0.566365	0.149685	3.78372	0.000154501			Cd9	432.716	-0.567751	0.225133	-2.52184	0.0116743
	Ptpn4	2910.49	-0.700787	0.174015	-4.02717	5.6453e-05			Faah	1604.79	-0.595266	0.157333	-3.78348	0.000154649			Kcna4	1047.39	0.483873	0.19237	2.51532	0.0118925
	Pura	7736.47	-0.665012	0.165359	-4.02164	5.77953e-05			Rundc1	517.839	-0.74039	0.197724	-3.74456	0.000180708			Zfp276	264.56	-0.709711	0.282368	-2.51343	0.0119564
	Rhof	268.584	1.05352	0.26341	3.99954	6.34658e-05			Egr4	365.753	-0.938468	0.250873	-3.74081	0.000183427			Nptx2	516.322	0.493442	0.19646	2.51166	0.0120164
	St8sia4	354.563	-0.830641	0.208198	-3.98967	6.61648e-05			Mdh2	1905.45	-0.635429	0.170022	-3.73734	0.000185975			Plxna4	3505.25	0.377118	0.150155	2.51152	0.0120213
	Adgrl4	269.123	-0.887728	0.222685	-3.98647	6.70645e-05			1700020I14Rik	7949.13	0.582071	0.156282	3.72449	0.000195711			Tspan2	1697.94	-0.613206	0.244533	-2.50767	0.0121531
	Abca9	222.35	-0.964542	0.242229	-3.98195	6.83524e-05			Ptprg	1580.27	0.593953	0.159928	3.71389	0.000204101			Pclo	4875.15	0.363837	0.145093	2.5076	0.0121554
	Gpi1	3636.88	0.679108	0.170673	3.97901	6.92029e-05			Dpy19l4	671.825	0.669937	0.180398	3.71366	0.000204284			Gm22748	114.882	-0.927325	0.370027	-2.5061	0.0122072
	Dek	551.323	-0.748993	0.188377	-3.97603	7.00766e-05			Cnot6l	1233.92	0.588783	0.158887	3.70567	0.000210835			Lilra5	3.08783	5.13566	2.05696	2.49672	0.0125348
	Snord22	428.044	-0.8369	0.210769	-3.97071	7.16599e-05			Zfp729b	445.619	0.775258	0.209498	3.70055	0.000215134			Sh3gl3	208.357	-0.676018	0.274709	-2.46085	0.0138608
	Rasd1	917.916	0.708714	0.178902	3.96146	7.44918e-05			Cdc73	1265.92	0.665909	0.181385	3.67125	0.000241369			Enpp6	79.4731	-0.961474	0.393351	-2.44432	0.0145126
	Cpne6	2894.66	0.59674	0.150776	3.95779	7.56479e-05			Zfp81	803.977	0.651159	0.177511	3.66828	0.000244187			E230001N04Rik	19.7209	-1.71152	0.705959	-2.42439	0.0153339
	Snora73b	2848.58	-0.962936	0.243873	-3.94851	7.86397e-05			Sh3bgrl3	644.225	-0.864467	0.236415	-3.65657	0.000255615			Tmem154	3.03265	-5.27512	2.17783	-2.4222	0.015427
	Actg1	1318.63	0.677484	0.172098	3.93661	8.26401e-05			Gm42664	246.834	1.0067	0.275499	3.6541	0.000258086			Strip2	1064.07	0.479758	0.198539	2.41644	0.0156731
	Snx32	503.351	0.775957	0.197301	3.93286	8.39424e-05			Crebrf	2678.44	0.558368	0.153424	3.63937	0.00027331			Rps21	1778.57	-0.383468	0.158784	-2.41503	0.0157339
	Got1	2673.9	0.765973	0.19486	3.93088	8.46352e-05			Nus1	1489.95	0.608596	0.167636	3.63046	0.000282912			Gm13189	13.5029	2.12373	0.882556	2.40635	0.016113
	Stag2	1834.22	-0.622726	0.158681	-3.92439	8.69493e-05			Abcc8	357.356	-0.733803	0.202363	-3.62618	0.000287649			Mir697	2.49058	-5.35214	2.23005	-2.40001	0.0163946
	Gm22154	66.5446	-1.54121	0.395056	-3.90126	9.5694e-05			Rif1	769.597	0.638257	0.177086	3.60422	0.00031309			Cdr2	67.5794	-1.08839	0.454413	-2.39515	0.0166136
	Sox11	291.063	-0.889014	0.228641	-3.88825	0.000100969			Smc6	908.954	0.601217	0.167006	3.59997	0.000318255			Wipf3	5532.68	0.426455	0.178224	2.39281	0.01672
	Acot7	1367.74	0.726561	0.186926	3.8869	0.000101533			Wnk3	1271.12	0.614006	0.171021	3.59024	0.00033037			Zfp335os	21.1733	1.59133	0.665715	2.3904	0.0168301
	Cpt1c	1121.78	0.682763	0.176501	3.86833	0.000109583			Tnfrsf25	109.844	-1.29968	0.362981	-3.58058	0.000342832			Mpp3	326.357	0.621407	0.26061	2.38443	0.0171054
	Lpar1	376.126	-1.18296	0.305961	-3.86636	0.00011047			Kctd13	816.694	-0.633528	0.177392	-3.57135	0.000355147			Zbtb20	10407.8	0.344292	0.144791	2.37786	0.0174135
	Aqp4	1494.92	-0.677624	0.175327	-3.86491	0.000111128			Ttbk2	2116.42	0.546131	0.153356	3.5612	0.000369167			Calr	3683.31	0.397453	0.1672	2.37711	0.017449
	Rif1	769.597	-0.686465	0.177757	-3.86182	0.000112547			Edil3	1159.27	0.621596	0.175487	3.54213	0.000396913			Gm25541	202.046	-0.608615	0.256117	-2.37632	0.0174863
	Rmrp	35037	-0.610153	0.158973	-3.8381	0.000123991			Ccdc88a	2244.28	0.579352	0.163566	3.542	0.000397099			Efnb3	1121.67	-0.494924	0.208368	-2.37525	0.0175372
	Slc12a2	1326.14	-0.931493	0.243045	-3.83259	0.000126801			Erbb4	1420.47	0.578888	0.163735	3.53552	0.000406968			5930412G12Rik	13.1087	2.43642	1.02634	2.37389	0.0176016
	Twf2	541.839	0.752096	0.19669	3.82377	0.000131428			Scai	2741.55	0.634976	0.179709	3.53337	0.000410305			Tiam2	136.727	0.846162	0.357347	2.3679	0.0178893
	Gm25788	96.8261	-1.49641	0.393563	-3.8022	0.000143417			Rny1	1572.13	0.666605	0.189359	3.52032	0.00043103			Errfi1	656.803	-0.479755	0.203092	-2.36225	0.0181643
	Tcea1	515.484	-0.768969	0.202323	-3.80069	0.000144294			Rb1cc1	2283.39	0.606299	0.172954	3.50556	0.00045565			Higd1b	35.6876	-1.17102	0.495746	-2.36213	0.0181701
	Slc1a2	44917.9	-0.56847	0.149701	-3.79737	0.000146239			Gm37602	233.928	0.87724	0.250482	3.50221	0.000461424			Rapgef5	2409.06	0.467237	0.197932	2.36059	0.0182457
	Mlf2	3201.94	0.576659	0.152366	3.78469	0.000153897			Strbp	5261.26	0.531833	0.151926	3.5006	0.000464207			Gm21967	171.891	0.683073	0.289434	2.36003	0.0182734
	Rrp1	2273.3	0.603333	0.159415	3.78465	0.000153922			Mib1	5444.43	0.50321	0.143987	3.49484	0.000474354			Cldn1	17.1855	1.72104	0.729631	2.35878	0.0183353
	Gm22748	114.882	-1.4204	0.375443	-3.78327	0.000154782			BC030336	1543.49	0.585601	0.16762	3.49361	0.000476536			Zfp366	43.0093	-1.27623	0.541222	-2.35806	0.0183708
	Kif5b	5185.41	-0.550677	0.145777	-3.77753	0.000158392			Aqp4	1494.92	0.61089	0.174996	3.49088	0.000481441			Tmem241	55.9505	-0.935901	0.397343	-2.3554	0.018503
	Gm24044	124.997	-1.4012	0.372155	-3.76511	0.000166474			Gm25939	997.705	0.753294	0.21674	3.47556	0.000509784			Snora15	50.3859	-1.04343	0.443253	-2.35402	0.0185716
	Gm25835	434.651	-0.779736	0.207272	-3.7619	0.000168626			Stag2	1834.22	0.550354	0.158387	3.47475	0.000511334			Egr1	2360.29	-0.557184	0.237042	-2.35057	0.0187447
	Cttn	2139.42	0.595369	0.158667	3.75232	0.000175207			Rhof	268.584	-0.903087	0.260064	-3.47255	0.000515537			Cpne4	228.195	2.11057	0.900709	2.34324	0.0191173
	Cfh	227.107	-0.871479	0.232271	-3.752	0.00017543			Kif5b	5185.41	0.505338	0.14565	3.46954	0.000521347			Gprin3	267.644	0.592147	0.252708	2.34321	0.0191187
	Gabrg1	296.683	-0.844373	0.225077	-3.75148	0.000175791			Rp2	436.971	0.726767	0.21068	3.44963	0.000561352			Kcnj2	243.165	0.633596	0.270492	2.34238	0.019161
	Utp14b	774.329	-0.762541	0.203615	-3.74501	0.000180385			Sgk1	1421.36	-0.816319	0.236804	-3.44724	0.000566346			Txnip	384.693	-0.503736	0.215262	-2.34011	0.0192781
	Slc2a6	304.717	0.824509	0.220356	3.74172	0.000182767			Arap2	3458.2	0.56921	0.165395	3.44153	0.000578443			Gm3764	603.554	0.453382	0.194848	2.32685	0.019973
	Gba2	939.4	0.640347	0.17127	3.73881	0.000184896			Manea	685.28	0.663641	0.193205	3.43492	0.000592739			Utp14b	774.329	-0.471052	0.202906	-2.32153	0.0202583
	Prkcg	6667.45	0.577747	0.154582	3.73749	0.00018587			Nf1	4193.66	0.506816	0.147918	3.42634	0.000611777			Car14	73.5105	-0.953526	0.412431	-2.31197	0.0207795
	Rny3	1334.11	-0.868924	0.232605	-3.73562	0.00018725			Gng3	926.837	-0.731917	0.213938	-3.42117	0.000623528			Tmem80	193.095	-0.585249	0.253383	-2.30974	0.0209026
	Rnf112	2519.98	0.5574	0.14942	3.73041	0.000191169			Aldoa	11288	-0.648777	0.190333	-3.40863	0.000652891			Large	3258.12	0.34346	0.148864	2.30721	0.0210432
	Gm25820	89.0992	-1.39734	0.37539	-3.72236	0.000197368			Acot7	1367.74	-0.632907	0.186178	-3.39947	0.000675161			Pcdhga2	199.464	0.559167	0.242493	2.30591	0.0211158
	Ranbp6	1555.83	-0.628228	0.169045	-3.71635	0.000202124			Atrx	4568.69	0.533878	0.157252	3.39505	0.000686166			Gm20721	71.2331	-1.21886	0.529021	-2.304	0.0212228
	mt-Nd4	12072.5	-0.604472	0.162866	-3.71148	0.000206051			Prmt2	734.649	-0.685183	0.201869	-3.3942	0.00068829			Gm21984	12.3896	-1.99584	0.869065	-2.29654	0.0216449
	Tmem59l	2079.9	0.601901	0.162193	3.71102	0.000206428			Rasa1	1082.17	0.571397	0.169093	3.37919	0.000726997			Cryab	427.722	-0.599944	0.261373	-2.29535	0.0217129
	Crebrf	2678.44	-0.568741	0.153685	-3.7007	0.000215007			Creb5	94.8991	1.40951	0.418028	3.37182	0.000746743			Ccdc117	234.905	-0.540091	0.235735	-2.2911	0.0219577
	Ndufs7	671.804	0.667403	0.180604	3.69541	0.000219536			Hcfc1r1	207.672	-0.827865	0.245753	-3.36869	0.000755256			Qprt	4.43711	-4.29284	1.87642	-2.28778	0.0221501
	Sox2ot	282.767	-0.981756	0.265709	-3.69486	0.000220008			Cltc	11657.1	0.523839	0.155876	3.3606	0.000777722			Gm42583	580.97	0.480025	0.209916	2.28675	0.0222102
	Baiap2	3009.18	0.600796	0.162748	3.69157	0.000222872			Cyb5r3	448.164	-0.654471	0.194826	-3.35926	0.000781522			Nmral1	92.7912	-0.810358	0.354575	-2.28543	0.0222874
	Gm25848	20.8571	-2.89772	0.786586	-3.68392	0.000229676			Hltf	718.464	0.675582	0.201151	3.35859	0.000783421			Pcdhgb1	133.245	0.646388	0.282941	2.28453	0.0223403
	mt-Nd1	31331	-0.570881	0.154972	-3.68376	0.000229819			Erbb2ip	1380.09	0.725363	0.216111	3.35644	0.000789527			Mpped2	410.431	0.448519	0.196439	2.28325	0.0224159
	Gapdh	3859.79	0.695734	0.189068	3.6798	0.000233419			Zfp182	219.068	0.786919	0.234469	3.35617	0.000790286			Gm38056	60.9055	-1.14243	0.501048	-2.28009	0.0226026
	Rmst	101.86	-1.1939	0.32492	-3.67443	0.000238383			Gm4944	256.583	0.786308	0.234641	3.35111	0.000804882			Tmem215	10.3634	2.86169	1.25758	2.27555	0.0228727
	Phyhip	3560.51	0.551091	0.150154	3.67017	0.000242386			Kcnv1	777.2	0.672923	0.201042	3.34717	0.000816397			Mtus1	324.383	-0.472986	0.20835	-2.27015	0.0231985
	Prrg1	84.3841	-1.31452	0.358367	-3.66809	0.000244367			Atm	770.66	0.610038	0.183167	3.33049	0.000866923			Gm38381	45.9164	1.01066	0.445555	2.26832	0.0233099
	Camk2b	13195.4	0.52968	0.144404	3.66803	0.000244426			Dmd	4012	0.540714	0.162553	3.32639	0.000879789			Gabrg1	296.683	-0.505452	0.223078	-2.26581	0.0234628
	Tecr	1804.29	0.761659	0.207848	3.6645	0.000247821			Lrrcc1	315.676	0.775358	0.233242	3.32427	0.000886516			Mirt1	21.4433	1.46744	0.647709	2.26558	0.0234771
	Med24	1075.7	0.599061	0.163795	3.65739	0.000254801			Tmx3	1763.44	0.62099	0.186872	3.32308	0.000890307			Ccbe1	14.4603	2.52182	1.11431	2.26312	0.023628
	2900011O08Rik	1478.79	0.633922	0.173444	3.65491	0.000257269			Zfp644	3110.56	0.510811	0.153721	3.32297	0.000890642			Fhl2	616.818	0.433059	0.191761	2.25832	0.0239254
	Fmnl2	521.423	-0.698877	0.191768	-3.64438	0.000268035			Ranbp6	1555.83	0.560217	0.168714	3.32052	0.00089851			St6gal2	683.263	0.419849	0.186051	2.25664	0.0240306
	Actb	21100.9	0.564807	0.155052	3.6427	0.00026979			Siah1a	395.818	0.652885	0.196673	3.31964	0.000901336			Pdk4	144.145	-0.608737	0.26979	-2.25634	0.0240493
	Ndrg3	5661.61	0.657137	0.180503	3.6406	0.000272006			Gabra2	1296.67	0.622744	0.187713	3.31753	0.00090818			Brinp2	1026.62	0.392103	0.173885	2.25496	0.0241357
	Arrdc3	886.135	-0.67951	0.186652	-3.64053	0.000272082			Rgs5	1896.95	0.536302	0.162115	3.30817	0.000939094			Gm24916	2.41389	-5.06791	2.25271	-2.24969	0.0244686
	Copg1	3231.07	0.628829	0.172737	3.64038	0.00027224			Ahnak	699.375	0.617348	0.18676	3.30558	0.00094781			Ccdc3	60.3483	2.63195	1.17008	2.24937	0.0244889
	Mdh2	1905.45	0.619942	0.17045	3.63708	0.000275745			Rps6kl1	511.004	-0.617706	0.187599	-3.2927	0.00099232			Gm22009	836.139	-0.445755	0.198333	-2.24751	0.0246074
	Xpnpep1	667.655	0.683364	0.188146	3.63209	0.00028114			Ncam2	655.139	0.58432	0.178155	3.27984	0.00103866			Frmd8	219.118	-0.72866	0.324476	-2.24565	0.0247265
	Wfs1	5186.51	0.569069	0.156856	3.62797	0.000285661			Gm26944	47.5311	1.45979	0.445907	3.27375	0.00106131			Mxd3	7.07434	3.25173	1.44838	2.24509	0.0247625
	Smpd3	1269.68	0.611921	0.168668	3.62795	0.000285677			Cttn	2139.42	-0.515984	0.158143	-3.26277	0.00110328			Ephb1	270.623	-0.589987	0.262791	-2.24508	0.0247628
	Grina	2830.64	0.543556	0.149973	3.62437	0.000289671			Cpne6	2894.66	-0.48943	0.150341	-3.25546	0.00113209			Rtn4rl2	213.105	-0.538564	0.24014	-2.24271	0.0249158
	Rasl11b	1287.77	0.701982	0.194001	3.61843	0.00029639			Ddx3y	1542.49	0.56545	0.173759	3.25423	0.00113701			Kif15	12.1928	-1.84977	0.82824	-2.23338	0.0255239
	Tuba4a	4194.69	0.719876	0.199092	3.61581	0.000299416			Mfap3l	1142.61	0.552344	0.169782	3.25326	0.00114089			Myo1d	199.602	-0.671009	0.300471	-2.23319	0.0255362
	mt-Nd2	9147.91	-0.696055	0.192568	-3.6146	0.000300815			Myo9a	4162.69	0.494446	0.152302	3.24648	0.00116843			Serpinb8	23.0432	1.35028	0.605699	2.22929	0.0257946
	Pdzd2	114.755	-1.17515	0.32521	-3.61352	0.000302069			Gm43879	301.456	0.826947	0.255128	3.2413	0.00118987			Fam198b	103.997	0.726503	0.326238	2.22691	0.0259531
	Ckb	7884.44	0.575854	0.15939	3.61287	0.000302826			Fam126b	3708.22	0.585157	0.180636	3.23943	0.00119771			Cars	443.022	0.471984	0.211996	2.22638	0.0259887
	Id4	452.235	-0.71153	0.19764	-3.60013	0.000318061			Arrdc4	345.984	-0.700039	0.21643	-3.23448	0.00121867			Dusp14	108.035	0.689785	0.310372	2.22245	0.026253
	Syp	8545.11	0.533801	0.148286	3.5998	0.000318467			Tug1	1315.55	0.549728	0.170228	3.22937	0.00124063			Htr1f	128.006	0.723244	0.325646	2.22095	0.0263545
	Zfp81	803.977	-0.641547	0.178288	-3.59837	0.000320221			Slc30a3	500.391	-0.633501	0.196335	-3.22663	0.00125256			Cdkn1a	76.1625	-0.80103	0.36081	-2.22009	0.0264128
	Prmt7	430.52	0.785357	0.218328	3.59714	0.00032173			Rab3a	2837.65	-0.491785	0.152467	-3.22552	0.00125744			Clk1	1634.22	-0.379706	0.171288	-2.21676	0.0266394
	Tubb2a	3639.7	0.691826	0.192337	3.59694	0.000321984			Zfp867	82.7312	1.14183	0.354017	3.22536	0.00125815			Hapln4	556.797	0.502741	0.227126	2.21349	0.0268641
	Zfp292	1797.17	-0.573648	0.159704	-3.59195	0.000328215			Wfs1	5186.51	-0.504744	0.156646	-3.2222	0.00127209			Tifa	79.2854	-0.7569	0.342047	-2.21285	0.0269078
	Snord64	132.965	-1.04091	0.291039	-3.57654	0.000348167			Mir99ahg	561.737	0.604346	0.187681	3.22007	0.00128159			Cdh1	2.18518	-5.13898	2.33101	-2.20461	0.0274813
	Dleu2	320.805	-0.807338	0.22618	-3.56944	0.000357742			Dek	551.323	0.604614	0.187804	3.21939	0.00128466			Slitrk1	1280.22	0.35998	0.163294	2.20449	0.0274902
	Lmbrd2	1633.09	-0.557358	0.15644	-3.56277	0.000366967			Gapdh	3859.79	-0.60744	0.188811	-3.21719	0.00129454			Sorcs3	1715.93	0.377464	0.171429	2.20187	0.0276745
	Rem2	168.904	1.01926	0.286226	3.56102	0.000369416			Csde1	6996.32	0.503357	0.156659	3.21307	0.00131326			Ptpn3	1341.89	0.347828	0.158024	2.20111	0.0277284
	Smc6	908.954	-0.595765	0.167734	-3.55185	0.000382531			Tm9sf3	3470.39	0.469235	0.146121	3.21128	0.00132147			Gm24812	2.40731	-5.00652	2.27701	-2.19872	0.0278978
	Gatm	895.718	-0.818785	0.230761	-3.5482	0.000387877			mt-Rnr1	577722	0.553763	0.172577	3.20879	0.00133296			Qdpr	1876.51	-0.457572	0.208153	-2.19825	0.0279313
	Ddx24	1898.25	0.617745	0.174101	3.54819	0.000387888			Gm36939	102.946	0.992928	0.309632	3.2068	0.00134222			Gm25820	89.0992	-0.806665	0.367128	-2.19723	0.028004
	Atp6v1g2	2232.93	0.580278	0.163854	3.54143	0.000397967			Rorb	657.376	0.586235	0.182978	3.20386	0.00135598			Cenpn	7.68307	-2.45545	1.11844	-2.19542	0.0281338
	Ercc1	146.171	0.97512	0.275482	3.53969	0.000400599			Ube2v2	805.691	0.641505	0.200507	3.19941	0.00137709			Pgam2	29.1105	-1.25337	0.572583	-2.18898	0.0285982
	2900052N01Rik	444.602	-0.685833	0.193796	-3.53894	0.000401737			Gm16299	20.3874	2.28025	0.713189	3.19727	0.00138737			Gm15972	2.31922	4.83796	2.21097	2.18817	0.0286574
	Nbeal1	1180.65	-0.626698	0.177208	-3.53651	0.000405447			Dcp2	1381.68	0.507887	0.159347	3.1873	0.0014361			Dpy19l1	543.994	-0.446267	0.204081	-2.18672	0.0287632
	Tomm34	1068.55	0.697713	0.198833	3.50904	0.000449734			Pdlim7	290.851	-0.728316	0.228859	-3.18238	0.00146069			Rny1	1572.13	-0.41171	0.188341	-2.18598	0.0288169
	Rmnd5b	502.223	0.699089	0.199393	3.50609	0.000454748			Atp11b	999.75	0.530127	0.166752	3.17914	0.00147714			Syndig1l	23.701	1.4879	0.68089	2.18522	0.0288724
	Tulp4	2699.14	-0.572877	0.163421	-3.50552	0.000455714			Nek7	755.436	0.548683	0.172923	3.17299	0.00150877			Sorl1	9064.74	0.324972	0.148895	2.18256	0.0290682
	Ppp1r1a	1075.16	0.663457	0.189297	3.50484	0.000456879			Dleu2	320.805	0.713857	0.225148	3.17061	0.00152119			Gm38137	2.78332	4.59656	2.10901	2.17948	0.029296
	Gpr34	263.649	-0.806121	0.230247	-3.50111	0.000463326			Zdhhc2	3448.3	0.549316	0.173677	3.16287	0.00156224			Pcp4	54.2707	2.35029	1.07889	2.17844	0.0293736
	Ccp110	1080.4	-0.652646	0.186801	-3.49381	0.000476182			Hsp90b1	4723.87	0.57121	0.181163	3.15302	0.00161592			Ppp1r14a	100.637	-0.781649	0.359733	-2.17286	0.029791
	Camkv	9061.62	0.498396	0.1428	3.49018	0.000482701			Gm26447	344.9	0.730805	0.231798	3.15276	0.00161735			Tex15	13.3133	1.75714	0.809299	2.17119	0.0299172
	Gnb5	1103.19	0.647543	0.185672	3.48756	0.000487446			Pvrl3	632.972	0.586982	0.186553	3.14646	0.00165261			Cmtm5	367.372	-0.504803	0.233373	-2.16308	0.0305354
	Gm25776	411.537	-1.90881	0.547416	-3.48695	0.000488561			Mchr1	337.894	-0.740966	0.235631	-3.1446	0.00166314			Gm42771	263.556	0.555439	0.256912	2.16199	0.0306192
	Serpina3n	813.704	0.790306	0.226901	3.48304	0.000495747			Wasl	2683.73	0.525199	0.167294	3.13938	0.00169306			Tagap	20.5531	-1.38518	0.643175	-2.15365	0.0312673
	Gm26493	145.856	-0.969816	0.278531	-3.48189	0.000497881			Eif5a2	1131.34	0.562588	0.179423	3.13555	0.00171535			Fam107b	157.543	-0.56777	0.264078	-2.15001	0.0315544
	Gm16286	726.538	0.684958	0.197001	3.47693	0.000507196			Nrxn1	8728.04	0.456224	0.145508	3.1354	0.00171622			Sms	936.008	0.403552	0.18791	2.14757	0.0317476
	Gng3	926.837	0.743864	0.214723	3.46429	0.000531631			Cope	712.412	-0.611895	0.195349	-3.13232	0.00173429			Gm23482	2.33823	-4.88313	2.27643	-2.14508	0.0319462
	Dock10	713.957	-0.819533	0.236788	-3.46103	0.000538106			Tcea1	515.484	0.631745	0.201731	3.13162	0.00173844			Dchs2	91.2482	0.736394	0.34483	2.13553	0.0327181
	Rora	788.951	-0.625418	0.181057	-3.45426	0.000551813			Pank3	2030.59	0.538913	0.172295	3.12786	0.00176085			A330070K13Rik	2.76185	4.71467	2.20845	2.13484	0.0327745
	Tmx3	1763.44	-0.645248	0.187179	-3.44723	0.000566363			Ggt7	878.816	-0.569549	0.182169	-3.12649	0.00176909			3110021N24Rik	11.21	2.0364	0.956014	2.13009	0.0331639
	Dmtn	2763.66	0.520399	0.151223	3.44127	0.000578995			Gm42770	428.661	0.788375	0.25226	3.12524	0.00177658			Sytl2	463.932	-0.453254	0.212805	-2.1299	0.03318
	Stx1a	564.178	0.653948	0.190035	3.44119	0.000579157			Stxbp5l	3144.69	0.48164	0.154137	3.12475	0.00177955			Cables1	138.131	-0.599329	0.282005	-2.12524	0.0335662
	Nefm	733.727	0.625446	0.181923	3.43798	0.000586078			Ptprz1	3780.47	0.458507	0.146826	3.1228	0.0017914			Ak5	655.263	0.536559	0.252518	2.12483	0.0336005
	Cep290	400.72	-0.706088	0.205407	-3.43751	0.000587088			Dcun1d1	864.189	0.600069	0.192349	3.11969	0.00181041			Srf	808.538	-0.410012	0.19297	-2.12474	0.0336079
	Chrm1	2859.08	0.531342	0.154574	3.43746	0.000587195			Eif5	2409.92	0.498528	0.159831	3.11909	0.00181412			Tbc1d12	233.492	-0.482889	0.227357	-2.12392	0.0336764
	Cyp46a1	1064.43	0.592878	0.172496	3.43705	0.00058809			Polr2e	405.051	-0.672089	0.215923	-3.11263	0.00185428			Gm22154	66.5446	-0.810097	0.381469	-2.12362	0.0337017
	Myo6	2010.96	-0.538995	0.156921	-3.43481	0.000592971			Ckb	7884.44	-0.495208	0.159248	-3.10967	0.00187296			Ppm1e	9375.71	0.308447	0.145374	2.12175	0.0338586
	Ptprz1	3780.47	-0.504503	0.147	-3.432	0.00059914			Serpinb8	23.0432	1.91395	0.616702	3.10352	0.00191235			Nkain4	272.143	-0.468048	0.220964	-2.11821	0.0341571
	Gm26165	70.0228	-1.84341	0.537543	-3.42933	0.00060508			2410002F23Rik	413.326	-0.616177	0.198712	-3.10086	0.00192961			Zfp14	107.963	-0.647398	0.305724	-2.11759	0.0342098
	Grin1	6571.66	0.555438	0.162084	3.42684	0.000610648			Crym	2155.23	-0.602097	0.194228	-3.09996	0.0019355			Faim	151.665	-0.567789	0.268149	-2.11744	0.0342229
	Mchr1	337.894	0.814246	0.237935	3.42214	0.000621309			Smarca1	1556.88	0.507684	0.164071	3.0943	0.00197279			Grin2b	21456.9	0.312027	0.147373	2.11726	0.0342376
	Sgsm3	579.739	0.644903	0.188899	3.41401	0.000640145			Alg3	63.2989	-1.20284	0.388843	-3.09337	0.00197896			Gm26447	344.9	-0.48106	0.227209	-2.11726	0.0342377
	Mir124a-1hg	1624.05	0.530339	0.155447	3.41171	0.000645564			Gm43874	184.818	0.913258	0.295432	3.09126	0.00199309			Klhdc8b	65.7721	-0.853906	0.403425	-2.11664	0.0342902
	B4gat1	1062.94	0.580191	0.170116	3.41057	0.000648283			Hspa4l	3028.8	0.510625	0.165453	3.08623	0.00202713			Ptpn5	406.365	0.506786	0.239751	2.1138	0.0345321
	Gm22988	650.716	-0.691025	0.202675	-3.40953	0.00065076			Gm22486	506.891	0.62265	0.201918	3.08369	0.00204453			Cdk18	68.8494	-0.915797	0.433413	-2.11299	0.0346016
	Gm24616	54.7236	-1.48704	0.43634	-3.40799	0.000654423			Banp	266.057	-0.73192	0.237544	-3.0812	0.00206171			Cyp27a1	30.3281	-1.25996	0.597134	-2.11001	0.0348571
	Syndig1	466.184	0.750662	0.220378	3.40625	0.000658616			Cul5	1787.09	0.516734	0.167912	3.07741	0.00208806			mt-Rnr2	2.31454e+06	-0.317931	0.150716	-2.10947	0.0349041
	Maged1	5781.85	0.594365	0.17457	3.40474	0.00066228			Tonsl	619.621	-0.67875	0.220653	-3.0761	0.0020973			1700024P16Rik	47.2592	1.18693	0.563383	2.1068	0.0351352
	Gm25989	115.384	-1.40977	0.414197	-3.40363	0.00066497			Lcorl	510.585	0.608439	0.198235	3.06928	0.00214576			Ccnd2	580.145	-0.387847	0.184226	-2.10528	0.0352667
	Plxdc2	500.576	-0.697984	0.205411	-3.39799	0.000678835			Arl5a	1266.81	0.529386	0.172611	3.06692	0.00216276			Pcdhb10	83.6986	0.764784	0.363687	2.10286	0.0354779
	Gm10754	51.4942	-1.51675	0.446893	-3.39398	0.000688842			Galnt13	594.326	0.570567	0.186134	3.06535	0.00217415			Slc4a2	270.327	-0.584509	0.277961	-2.10285	0.0354792
	Csnk2b	460.178	0.676493	0.199696	3.38761	0.000705052			Tmem168	429.053	0.644685	0.210729	3.05932	0.00221843			Mpzl1	249.149	-0.485593	0.230936	-2.10272	0.0354903
	Slc25a11	856.204	0.667157	0.196945	3.38754	0.000705237			Fbxo11	1843.25	0.469691	0.153595	3.05798	0.00222832			Sostdc1	7.45066	2.73578	1.30117	2.10256	0.0355039
	Uchl1	2359.48	0.567882	0.167727	3.38576	0.000709808			Fnip1	1822.16	0.557954	0.182529	3.05679	0.00223718			Klf6	471.304	-0.401472	0.191017	-2.10176	0.035574
	Dus1l	255.556	0.782795	0.231603	3.3799	0.000725118			mt-Rnr2	2.31454e+06	0.460555	0.150716	3.05577	0.00224481			Prss23	115.46	0.682445	0.324714	2.10168	0.0355812
	Taok1	9010.89	-0.52541	0.155493	-3.37899	0.000727524			Slco1a4	721.772	0.558296	0.182803	3.05409	0.00225746			Prr5	56.589	-0.838876	0.399408	-2.1003	0.0357027
	Pfn1	1341.35	0.610091	0.18069	3.37646	0.000734256			Fam199x	426.087	0.613983	0.201504	3.047	0.00231139			Zc3h6	272.78	0.465956	0.221931	2.09955	0.0357683
	Snora15	50.3859	-1.53063	0.453822	-3.37275	0.000744212			Gm25835	434.651	0.629578	0.206636	3.0468	0.00231294			Tspan14	326.969	-0.450675	0.215089	-2.09529	0.0361448
	Tonsl	619.621	0.746015	0.221962	3.361	0.000776595			Prkab2	679.926	-0.561507	0.184409	-3.04489	0.00232762			Lipc	9.27485	-2.26836	1.08331	-2.09391	0.0362681
	Gm25395	8289.13	-0.553998	0.164831	-3.361	0.000776619			Tmem47	1810.73	0.511836	0.16827	3.04175	0.00235203			Syndig1	466.184	0.463228	0.221236	2.09381	0.0362766
	Slc30a3	500.391	0.663831	0.197937	3.35374	0.000797264			Lypla2	816.831	-0.525457	0.172755	-3.04162	0.00235307			Gm9694	4.36568	-3.40185	1.62744	-2.0903	0.0365906
	Nsf	8476.06	0.524336	0.156392	3.35271	0.000800236			Fam63b	1010.25	0.498723	0.163998	3.04102	0.00235775			Lrrc1	68.4448	-0.793266	0.379809	-2.08859	0.0367442
	Tmub2	578.017	0.63878	0.190583	3.35172	0.000803101			Gm38162	10.9523	3.30123	1.08591	3.04005	0.00236538			Hist1h3i	85.7045	-0.713195	0.342184	-2.08425	0.0371378
	Zbtb6	590.043	-0.668116	0.1994	-3.35064	0.000806257			Arfgef1	2410.11	0.462491	0.152292	3.03687	0.00239045			Dusp1	173.284	-0.551669	0.264807	-2.08329	0.0372251
	Crot	589.238	-0.628963	0.187958	-3.3463	0.000818974			N4bp2l2	1513.79	0.542887	0.178881	3.03491	0.0024061			Pcsk2	3205.86	0.323053	0.155093	2.08297	0.0372543
	Gm14305	208.139	-0.86762	0.259324	-3.3457	0.000820759			Gm14305	208.139	0.782718	0.257909	3.03486	0.00240644			Kcns2	705.392	0.386872	0.186049	2.07941	0.0375793
	Ahnak	699.375	-0.627371	0.187562	-3.34488	0.00082319			Rmrp	35037	0.48171	0.15896	3.03038	0.0024425			Med7	304.559	-0.509938	0.245304	-2.0788	0.0376355
	Psmc4	712.873	0.721914	0.215925	3.34336	0.0008277			St6gal2	683.263	0.559686	0.1854	3.0188	0.0025378			S100a10	137.322	-0.608277	0.292696	-2.07819	0.0376923
	Scai	2741.55	-0.601645	0.179954	-3.34333	0.000827794			Rora	788.951	0.544497	0.180482	3.01691	0.00255368			Gm24346	2.24218	-4.70309	2.27047	-2.07142	0.0383199
	Dmxl1	2793.49	-0.520798	0.155781	-3.34314	0.000828371			Mir124a-1hg	1624.05	-0.466793	0.154782	-3.01581	0.00256294			Rpl11	897.699	-0.368303	0.177901	-2.07027	0.038427
	Brinp1	3319.71	0.504901	0.151198	3.33934	0.00083977			Neto2	1597.93	0.671374	0.222873	3.01237	0.00259219			Klhl26	619.546	0.382046	0.185026	2.06482	0.0389402
	Napa	1850.8	0.557928	0.167102	3.33885	0.000841248			Ptprd	3254.03	0.493664	0.164032	3.00957	0.0026162			Hopxos	2.02106	-4.79214	2.32543	-2.06076	0.0393263
	Ccdc88a	2244.28	-0.547176	0.163897	-3.33854	0.000842195			Pten	3094.85	0.472917	0.157469	3.00324	0.0026712			Pcdhga11	438.673	0.398983	0.193794	2.0588	0.0395132
	mt-Tp	138.886	-1.04967	0.314459	-3.33801	0.000843821			Slc4a4	2066.44	0.471338	0.156953	3.00306	0.00267283			Cpm	131.861	-0.744447	0.361965	-2.05668	0.0397167
	Rorb	657.376	-0.612505	0.183805	-3.33237	0.000861112			Thy1	5772.5	-0.506464	0.168779	-3.00075	0.00269319			Shisa7	6.87655	-2.7563	1.34128	-2.05498	0.0398809
	Cnot6	947.457	-0.607624	0.182413	-3.33104	0.000865235			Rmnd5b	502.223	-0.592065	0.197462	-2.99838	0.00271422			Kcnf1	177.265	-0.601794	0.293031	-2.05369	0.0400059
	Dcun1d1	864.189	-0.64148	0.19292	-3.32511	0.000883831			Pik3c2a	1371.31	0.502682	0.16768	2.99786	0.00271878			Gm43566	13.9548	1.65439	0.805589	2.05364	0.0400109
	Nrgn	7579.98	0.474201	0.142634	3.32461	0.000885433			Zfp160	420.057	0.645654	0.215511	2.99592	0.00273621			Gm15624	60.7344	-0.810175	0.394609	-2.05311	0.0400623
	Cope	712.412	0.652495	0.196516	3.32031	0.00089917			Suco	1219.6	0.511332	0.170918	2.99168	0.00277444			Slain1	688.104	-0.372132	0.181427	-2.05114	0.0402535
	Stxbp6	234.663	-0.787736	0.237395	-3.31825	0.000905835			Zfp53	97.3955	0.947875	0.317121	2.98901	0.00279887			2900052N01Rik	444.602	-0.394657	0.192527	-2.04988	0.0403761
	Ckmt1	1652.39	0.702142	0.211692	3.31681	0.000910524			Ifitm10	276.368	-0.641602	0.214735	-2.98788	0.00280924			Sap30	93.3444	-0.665209	0.324808	-2.04801	0.0405594
	Lpcat4	424.782	0.69087	0.208581	3.31223	0.000925543			AI504432	188.139	0.739941	0.247995	2.98369	0.00284793			Gm37140	46.0464	0.930101	0.454208	2.04774	0.0405851
	Snhg14	5605.19	-0.545598	0.164807	-3.31052	0.000931232			Slc16a7	701.905	0.560958	0.188491	2.97604	0.00291998			Zfp599	111.301	0.681401	0.33285	2.04717	0.0406411
	Gm22422	115.299	-1.0205	0.308418	-3.30881	0.000936919			Cul3	2067.38	0.476319	0.160139	2.9744	0.00293558			Dnajb1	545.051	-0.404721	0.198094	-2.04307	0.0410451
	Fxyd7	147.065	0.921441	0.278827	3.3047	0.000950778			Spock3	829.48	0.570761	0.191907	2.97416	0.0029379			Fat3	5463.41	0.304321	0.149009	2.0423	0.0411216
	Ppp2r1a	4804.42	0.488148	0.147755	3.30376	0.00095399			Nfib	2864.34	0.455852	0.153343	2.97275	0.00295142			Chgb	1679.47	0.352942	0.172984	2.04031	0.0413194
	Pfkp	1700.94	0.574757	0.174216	3.2991	0.000969966			Gm10311	32.2401	1.57623	0.530745	2.96985	0.00297947			Txlnb	18.4773	-1.39529	0.68408	-2.03965	0.0413849
	Numbl	1275.42	0.557721	0.169168	3.29685	0.000977764			Dusp6	2065.02	-0.673356	0.22695	-2.96698	0.00300736			Vash2	17.0356	1.44897	0.711103	2.03764	0.0415861
	Got2	1285.37	0.54311	0.165092	3.28974	0.00100279			Alcam	1944.52	0.587241	0.197961	2.96645	0.00301262			Pde1c	114.453	-0.608143	0.298488	-2.03742	0.0416084
	Rnf185	383.978	0.772309	0.235199	3.28363	0.00102478			Ranbp2	5559.66	0.546103	0.184228	2.96428	0.00303393			Morc4	37.9954	-1.02435	0.503213	-2.03562	0.0417884
	Tmem179	1208.28	0.551479	0.168508	3.27271	0.00106522			Pum2	5908.27	0.468774	0.158315	2.96101	0.00306631			Ppp1r3c	1039.41	-0.370379	0.182051	-2.03448	0.041903
	Eif6	332.131	0.723289	0.221036	3.27227	0.00106688			Top2a	45.169	1.43405	0.484488	2.95992	0.0030772			Sstr2	17.9104	1.53108	0.754218	2.03002	0.0423546
	Camk2n1	6987.81	-0.47498	0.145173	-3.27181	0.0010686			Phyhip	3560.51	-0.443015	0.149803	-2.95732	0.00310322			Gab1	367.427	-0.518946	0.255799	-2.02873	0.0424863
	Capzb	2454.49	0.535625	0.163714	3.27171	0.00106901			Gm22767	178.849	0.921764	0.311695	2.95726	0.00310382			Adipor2	680.588	-0.424374	0.209279	-2.02779	0.0425817
	Zfp518a	404.601	-0.726749	0.222169	-3.27115	0.0010711			Dsel	478.67	0.604412	0.204545	2.9549	0.00312766			Gm43010	4.34741	-3.19794	1.57728	-2.02751	0.04261
	Akr1a1	2383.26	0.643833	0.196839	3.27087	0.00107219			Tor2a	200.422	-0.74299	0.251899	-2.94955	0.00318235			Gm15440	134.256	-0.777659	0.383688	-2.0268	0.0426826
	Sept2	1087.33	-0.547239	0.16734	-3.27023	0.00107459			Atp11c	191.166	0.754318	0.25586	2.94817	0.00319663			Tiparp	591.114	-0.46635	0.230869	-2.01998	0.0433856
	Nipsnap1	546.236	0.830867	0.254315	3.26708	0.00108663			Nfkbia	312.017	-0.726458	0.246541	-2.94661	0.0032128			Tmem150a	62.6901	-0.772036	0.382401	-2.01892	0.043496
	Gmpr	801.451	0.599595	0.183657	3.26476	0.00109559			Lztfl1	649.744	0.61671	0.20932	2.94625	0.0032165			Per1	947.342	-0.501549	0.248448	-2.01873	0.0435156
	Smarca1	1556.88	-0.536693	0.164466	-3.26324	0.00110146			Pafah1b1	10831.5	0.4552	0.154569	2.94496	0.00323001			Tmem163	63.1229	-0.818418	0.405487	-2.01836	0.043554
	Dbn1	2221.47	0.543393	0.16677	3.25834	0.00112064			Gpi1	3636.88	-0.500736	0.170311	-2.94013	0.00328072			Rasd1	917.916	0.362172	0.179556	2.01705	0.0436908
	Nsg2	8164.28	0.569232	0.174744	3.25752	0.0011239			Dnajb1	545.051	-0.577197	0.196491	-2.93753	0.00330842			Zbtb40	146.096	-0.58134	0.288559	-2.01463	0.0439433
	Cck	4258.46	0.596163	0.183105	3.25586	0.00113051			Slc30a1	604.409	0.529951	0.180518	2.93573	0.00332768			Snord32a	3.65322	-3.94672	1.96103	-2.01258	0.0441593
	Chchd10	577.366	0.626449	0.192413	3.25576	0.0011309			Dcakd	401.397	-0.569921	0.194446	-2.931	0.00337868			Gm37983	26.5425	1.16829	0.580878	2.01125	0.0442986
	Cav2	314.151	-0.784794	0.241549	-3.249	0.0011581			Tpr	1786.89	0.477818	0.16303	2.93086	0.0033803			Slc4a7	801.968	0.377865	0.187967	2.01027	0.0444025
	Lypla2	816.831	0.564126	0.17387	3.24454	0.00117642			Unc5c	766.322	0.518152	0.176807	2.9306	0.00338305			Gm36944	14.565	-1.56257	0.777757	-2.00907	0.04453
	Phb2	487.644	0.637516	0.196671	3.24153	0.00118888			Tulp4	2699.14	0.47824	0.163241	2.92965	0.00339339			Resp18	194.536	-0.511282	0.254694	-2.00744	0.044703
	Enpp2	2514.18	-0.532204	0.164208	-3.24103	0.00119099			Atp13a3	1720.65	0.488331	0.166719	2.92906	0.00339984			Rcsd1	42.9153	-0.951559	0.474121	-2.007	0.0447501
	Ap3b2	1870.24	0.507607	0.156663	3.24013	0.00119475			Dad1	624.493	-0.534083	0.182501	-2.92646	0.00342847			Dbi	770.134	-0.347464	0.173255	-2.0055	0.0449093
	Gm26397	133.959	-1.35754	0.419188	-3.23849	0.00120163			Prpf40a	1004.42	0.488302	0.167295	2.91881	0.00351366			Sept2	1087.33	-0.333969	0.166918	-2.00079	0.0454145
	C77370	1529.57	-0.559041	0.172747	-3.23619	0.00121136			Tubb2a	3639.7	-0.559755	0.192043	-2.91474	0.0035598			Rhou	486.801	-0.491607	0.245808	-1.99996	0.0455041
	Cyb5r3	448.164	0.635337	0.196367	3.23545	0.0012145			Tmem179	1208.28	-0.488465	0.167681	-2.91306	0.0035791			Plcb1	3388.97	0.301088	0.150707	1.99784	0.0457344
	Pum2	5908.27	-0.512088	0.15842	-3.23247	0.00122724			Abcg4	514.974	-0.551754	0.189487	-2.91183	0.00359324			Gars	1409.38	0.365607	0.183276	1.99485	0.0460596
	Tlr3	190.414	-0.826467	0.255946	-3.22906	0.00124197			Ppp1cb	7818.48	0.49858	0.17133	2.91005	0.00361369			Carhsp1	447.641	-0.511888	0.256709	-1.99404	0.0461482
	Ggt7	878.816	0.590595	0.183117	3.22524	0.00125866			Usp34	5033.25	0.446686	0.153558	2.9089	0.00362704			Nwd2	214.833	0.486575	0.24426	1.99204	0.0463671
	Zfx	876.371	-0.567565	0.176175	-3.2216	0.00127477			Cops2	2824.87	0.541258	0.186091	2.90856	0.00363093			Ccl28	67.7892	0.772468	0.388224	1.98975	0.0466184
	Pnpo	370.419	0.703732	0.218453	3.22143	0.00127554			Traip	271.49	-0.746971	0.256902	-2.90761	0.00364205			Gm36939	102.946	0.613557	0.308844	1.98663	0.0469639
	Pkm	8987.16	0.471243	0.146447	3.21784	0.00129161			Tlr3	190.414	0.73929	0.254389	2.90613	0.00365925			Cacna2d3	2171.82	0.304181	0.15322	1.98526	0.0471157
	Elmo2	2062.04	0.514576	0.159965	3.21681	0.00129625			Got1	2673.9	-0.564525	0.194399	-2.90395	0.00368485			Clca3a2	2.33873	4.46757	2.25067	1.98499	0.0471451
	Syt3	460.289	0.678996	0.211105	3.21639	0.00129816			Rtn4r	413.491	-0.655623	0.226011	-2.90085	0.00372154			Slc35f4	200.353	0.517183	0.261219	1.97989	0.0477162
	Zfp61	152.012	0.884394	0.275161	3.2141	0.00130853			Ccng1	2287.73	0.543494	0.187423	2.89982	0.00373375			A330015K06Rik	37.4042	-1.005	0.507815	-1.97907	0.0478082
	Magt1	246.38	-0.78311	0.243737	-3.21293	0.00131388			Vps13a	2279.72	0.557764	0.192508	2.89735	0.00376328			Gm37646	2.17392	4.73439	2.39315	1.97831	0.0478942
	6430511E19Rik	215.765	-0.799438	0.248883	-3.2121	0.00131768			Yes1	258.485	0.673998	0.232821	2.89492	0.00379258			Gm43633	8.5329	2.26553	1.14535	1.97803	0.0479255
	Cdc37	1018.14	0.526875	0.164463	3.2036	0.0013572			Slc25a46	1740.39	0.475315	0.164232	2.89417	0.00380161			Gm26397	133.959	-0.820416	0.414776	-1.97797	0.0479316
	Ctsb	5494.98	0.604621	0.188799	3.20246	0.0013626			Msi2	1164.68	0.480923	0.166189	2.89384	0.00380562			Qk	6768.1	-0.291916	0.147601	-1.97774	0.0479584
	Prkd3	363.569	-0.693843	0.21687	-3.19935	0.0013774			Jmjd6	222.84	-0.711482	0.245889	-2.89351	0.00380967			March8	663.902	-0.412159	0.208437	-1.97738	0.0479986
	Fgf5	17.1083	4.04214	1.26365	3.19878	0.00138008			Srf	808.538	-0.555255	0.191916	-2.89321	0.0038132			Gm23442	230.696	-0.539578	0.273638	-1.97187	0.048625
	Lnpep	2263.67	-0.494204	0.154556	-3.19756	0.00138595			Camk1g	424.033	-0.559345	0.193449	-2.89144	0.00383485			Trpc5	882.251	0.346283	0.175742	1.97041	0.0487918
	Bhlhe40	1539.86	0.649263	0.203145	3.19606	0.00139318			Serbp1	4194.33	0.490288	0.169572	2.89133	0.0038361			Nabp1	177.464	0.600439	0.304987	1.96874	0.0489832
	mt-Co1	150122	-0.513695	0.160736	-3.19589	0.00139399			Mlf2	3201.94	-0.439207	0.151954	-2.8904	0.00384753			Gucy1a2	1545.43	0.312522	0.158773	1.96836	0.0490269
	Hltf	718.464	-0.644629	0.201967	-3.19175	0.00141414			Mif	586.411	-0.625752	0.216635	-2.88851	0.00387067			Hist1h2an	3.73341	-3.82336	1.94487	-1.96587	0.0493137
	Prmt2	734.649	0.647085	0.202739	3.19172	0.00141429			Wbscr22	219.638	-0.711375	0.24648	-2.88614	0.00389999			4930477O15Rik	2.15619	4.45991	2.26946	1.96519	0.0493927
	Ntf3	24.8666	2.69903	0.847006	3.18655	0.00143978			Chpt1	1004.68	0.51274	0.177976	2.88095	0.00396484			Dsp	5.15014	-2.71753	1.38297	-1.96499	0.0494154
	Hapln4	556.797	0.721475	0.226591	3.18404	0.00145234			Prkcsh	559.41	-0.570145	0.197906	-2.88089	0.00396554			Gm9754	11.124	-1.89024	0.962254	-1.96439	0.049485
	Tgfbr1	609.186	-0.597597	0.187689	-3.18398	0.00145265			Mrpl38	267.758	-0.640316	0.222358	-2.87967	0.00398093			Fra10ac1	88.029	-0.649894	0.330935	-1.96381	0.0495521
	Bmpr2	6108.31	-0.498913	0.156717	-3.18352	0.00145497			Plcl1	590.893	0.553538	0.192386	2.87722	0.00401192			Prpf8	3436.73	0.29568	0.150595	1.9634	0.0495994
	Ikzf2	86.105	-1.12264	0.353138	-3.17903	0.00147768			Usf1	477.27	-0.542687	0.188779	-2.87472	0.00404381			Snora28	117.072	-0.614484	0.313159	-1.96221	0.0497378
	Sept9	1446.77	0.50609	0.159395	3.17507	0.00149801			Impad1	2345.2	0.514843	0.179108	2.87448	0.00404694			Gm37107	48.5513	0.911916	0.464898	1.96154	0.0498164
	Nell2	10431.9	0.463005	0.146094	3.16922	0.0015285			Ar	1093.3	0.469631	0.163669	2.8694	0.00411255			Zfp105	42.7348	0.901635	0.459659	1.96153	0.0498171
	Dhx33	1359.08	0.544835	0.172053	3.16667	0.00154198			Safb	595.575	-0.542669	0.189427	-2.86479	0.00417291			Serpina3n	813.704	0.44607	0.227471	1.961	0.0498789
	Kctd13	816.694	0.56318	0.178164	3.16102	0.00157219			Mrpl4	310.783	-0.628169	0.219406	-2.86305	0.00419589
	N4bp2l2	1513.79	-0.56643	0.17926	-3.15983	0.00157861			Napa	1850.8	-0.476407	0.16653	-2.8608	0.00422579
	Kat2b	315.204	-0.66363	0.2101	-3.15864	0.00158505			Trpv2	181.57	-0.717508	0.250906	-2.85967	0.00424087
	Atp6v0e2	2504.57	0.584093	0.185172	3.15432	0.00160873			Zdhhc21	1113.01	0.501511	0.17539	2.8594	0.00424438
	Esco1	685.641	-0.575366	0.182585	-3.15122	0.00162588			Dpm2	242.202	-0.767507	0.26894	-2.85382	0.00431969
	Ndufv1	1793.45	0.560432	0.177895	3.15036	0.00163071			Gm15624	60.7344	-1.10147	0.386377	-2.85077	0.00436134
	Actl6b	600.614	0.592285	0.188009	3.1503	0.00163105			Clock	2775.63	0.473906	0.166261	2.85038	0.00436677
	Pcm1	2293.82	-0.475287	0.151045	-3.14665	0.0016515			Letmd1	436.502	-0.5736	0.20124	-2.85033	0.00436735
	Flywch1	2050.23	0.50127	0.159311	3.1465	0.00165239			Reps2	6667.58	0.457177	0.160481	2.84878	0.00438867
	Usp5	1647.36	0.491062	0.15611	3.14562	0.00165734			Cys1	129.431	-0.961676	0.337708	-2.84766	0.00440426
	Cnot6l	1233.92	-0.501745	0.159598	-3.1438	0.00166769			Mob4	1537.49	0.530319	0.186995	2.83601	0.00456812
	Fam199x	426.087	-0.636026	0.202667	-3.13828	0.00169943			Camk4	2403.78	0.507766	0.179067	2.83561	0.00457381
	Rap1gap	1403.93	0.539564	0.171938	3.13813	0.00170029			Sgsm3	579.739	-0.530596	0.187132	-2.8354	0.00457679
	Yes1	258.485	-0.734483	0.234243	-3.13556	0.00171527			Rpl28	690.15	-0.555396	0.195946	-2.83443	0.00459073
	Reep3	466.051	-0.641228	0.205008	-3.12783	0.00176105			Gnb5	1103.19	-0.523308	0.1847	-2.83328	0.00460729
	Xpo1	1701.05	-0.521181	0.16671	-3.12627	0.00177037			Rrp1	2273.3	-0.449243	0.158838	-2.82831	0.0046794
	Ndrg4	9635.04	0.458183	0.146612	3.12513	0.00177724			Ergic3	727.717	-0.505593	0.17877	-2.82817	0.00468154
	Katnb1	373.609	0.638821	0.204464	3.12436	0.0017819			Gm25541	202.046	0.747092	0.264215	2.82759	0.00468999
	Zfp644	3110.56	-0.480768	0.153977	-3.12234	0.00179418			Prmt7	430.52	-0.610222	0.2159	-2.82641	0.0047073
	Snora69	11.297	-3.62573	1.16225	-3.11959	0.00181103			Gm22513	93.9578	1.03192	0.3653	2.82486	0.00473013
	2310033P09Rik	142.098	0.921853	0.295558	3.11903	0.00181449			Adgrl4	269.123	0.627357	0.222349	2.8215	0.00477994
	Krcc1	159.621	-0.837059	0.268442	-3.11821	0.00181954			Caly	1136.66	-0.494516	0.17539	-2.81953	0.00480946
	Otub1	2199.75	0.487118	0.156277	3.11701	0.00182698			Pak3	2685.7	0.566723	0.201034	2.81904	0.0048167
	Nudcd3	1722.5	0.509566	0.163485	3.1169	0.00182765			Mgrn1	1849.43	-0.481067	0.170748	-2.81742	0.00484117
	Cbr1	389.158	0.747246	0.239822	3.11584	0.00183422			Asphd2	1330.55	-0.45151	0.160702	-2.80961	0.0049601
	Lcorl	510.585	-0.620496	0.199261	-3.11398	0.00184581			Arl4d	188.583	-0.834437	0.297001	-2.80955	0.00496112
	Stk25	3283.64	0.534639	0.171852	3.11105	0.00186426			Bbs12	114.865	0.911644	0.324505	2.80934	0.00496437
	Gaa	3065.64	0.53155	0.171061	3.10738	0.00188756			Lgalsl	1627.77	0.461104	0.164288	2.80668	0.00500553
	Thbs4	419.067	-0.838012	0.26969	-3.10732	0.00188794			Zfp638	3806.16	0.469583	0.167562	2.80244	0.00507177
	Snora57	72.5299	-1.45529	0.469527	-3.09947	0.00193864			Csnk2b	460.178	-0.553289	0.197534	-2.80098	0.0050947
	Miip	114.24	0.982495	0.317049	3.09888	0.00194257			Nob1	314.157	-0.593352	0.211843	-2.80091	0.00509585
	Chgb	1679.47	0.535408	0.172783	3.09874	0.00194347			Tecr	1804.29	-0.580432	0.207231	-2.8009	0.00509609
	Gm24523	75.2988	-1.49662	0.483692	-3.09416	0.00197369			Chic1	972.095	0.509151	0.181808	2.80049	0.00510258
	Rtn1	6800.15	0.442278	0.142991	3.09305	0.00198109			Gm37180	108.227	0.86092	0.307434	2.80034	0.00510492
	Ddx3y	1542.49	-0.538794	0.174204	-3.09289	0.00198219			Stk25	3283.64	-0.480363	0.171559	-2.79999	0.00511049
	Pfkm	2674.36	0.507648	0.164497	3.08606	0.00202828			Col4a3bp	1552.1	0.442959	0.158341	2.7975	0.00514995
	Abcg4	514.974	0.589494	0.191094	3.08483	0.00203666			Rasal1	938.448	-0.489265	0.174915	-2.79716	0.00515539
	Alas1	612.321	0.599525	0.194412	3.08378	0.00204391			Uty	841.56	0.552693	0.197648	2.79635	0.0051684
	Dennd6b	341.063	0.697983	0.22645	3.08228	0.0020542			Raph1	539.615	0.545903	0.195359	2.79435	0.00520034
	Gm4944	256.583	-0.729414	0.23668	-3.08186	0.00205713			Ercc2	240.601	-0.683365	0.244636	-2.7934	0.00521572
	Snrpa	297.101	0.733574	0.238094	3.08103	0.00206288			Tbl1xr1	2359.23	0.433822	0.155352	2.79251	0.00523006
	Atp6v0d1	1719.74	0.502494	0.163112	3.08067	0.00206534			Wwp2	385.647	-0.562319	0.20141	-2.79191	0.00523974
	Map3k15	34.1787	2.09288	0.679447	3.08027	0.0020681			Ndufv1	1793.45	-0.494745	0.17736	-2.7895	0.005279
	Rnu11	102.426	-1.02712	0.333635	-3.07856	0.00208002			6430511E19Rik	215.765	0.690446	0.24759	2.78866	0.00529259
	Siah1a	395.818	-0.609826	0.198227	-3.0764	0.00209518			Gm22422	115.299	0.856049	0.307031	2.78815	0.00530105
	Il33	400.942	-0.825168	0.268419	-3.07418	0.00211082			Abcb7	1204.54	0.511598	0.183522	2.78766	0.00530899
	Lrrn2	2014.99	0.579925	0.18867	3.07375	0.00211389			Trim59	199.538	0.777226	0.2792	2.78376	0.00537324
	Mpp3	326.357	0.798995	0.259968	3.07343	0.00211612			Gm23442	230.696	0.779457	0.280101	2.78277	0.00538964
	Zfp729b	445.619	-0.647331	0.211083	-3.06672	0.00216423			Rfx3	1283.31	0.442926	0.159179	2.78257	0.00539299
	Zbtb41	829.359	-0.571795	0.186706	-3.06254	0.00219465			Med24	1075.7	-0.452403	0.162631	-2.78177	0.00540629
	Cx3cl1	5546.94	0.501377	0.164026	3.05669	0.00223794			Smim13	3275.06	0.418323	0.15039	2.7816	0.00540925
	Map2k2	515.861	0.583669	0.190962	3.05647	0.00223958			Snx32	503.351	-0.541291	0.194756	-2.77933	0.00544716
	Fzd3	1372.4	-0.508101	0.16631	-3.05514	0.00224957			Ireb2	1735.6	0.475689	0.171155	2.77929	0.00544786
	Opalin	250.076	-0.93808	0.307297	-3.05269	0.00226804			Sox9	306.049	0.67715	0.243672	2.77894	0.00545362
	Pik3c2a	1371.31	-0.512819	0.168148	-3.04981	0.00228988			Calb1	1123.09	0.590609	0.213044	2.77223	0.00556731
	Prpf40a	1004.42	-0.511473	0.167907	-3.04617	0.00231774			Trip11	955.594	0.482845	0.174181	2.77209	0.00556974
	Ndufa11	541.601	0.658682	0.216293	3.04533	0.00232429			Ankrd13c	1413.24	0.482456	0.174051	2.77192	0.00557266
	Prrt2	1657.06	0.552232	0.181422	3.0439	0.0023353			Slc25a44	1002.16	-0.471651	0.17036	-2.76856	0.00563038
	Matk	1180.59	0.600409	0.19731	3.04297	0.00234254			Hdgfrp3	1798.44	0.439252	0.15867	2.76833	0.00563437
	Slco1a4	721.772	-0.558603	0.18363	-3.042	0.00235015			Gm43882	140.884	0.901245	0.325655	2.76748	0.00564914
	Tm9sf3	3470.39	-0.444332	0.14636	-3.03588	0.00239834			Ormdl3	476.041	-0.566586	0.204932	-2.76474	0.00569676
	Cops7a	943.943	0.578978	0.190791	3.03463	0.00240834			Rnpc3	484.876	0.55196	0.199781	2.76283	0.00573031
	Deaf1	355.69	0.653111	0.215223	3.03458	0.00240867			Ccdc50	1076.96	0.45196	0.163745	2.76014	0.00577763
	Vps11	882.972	0.603342	0.198965	3.0324	0.00242621			Katnb1	373.609	-0.557543	0.202131	-2.75833	0.00580982
	Mob4	1537.49	-0.567874	0.187336	-3.03132	0.00243488			Snord64	132.965	0.800841	0.290377	2.75794	0.00581671
	Slc16a1	1078.03	-0.494655	0.163417	-3.02694	0.00247041			Nab2	495.231	-0.594723	0.215774	-2.75623	0.00584723
	Chst8	160.58	0.822957	0.271948	3.02615	0.00247686			Itgav	870.25	0.484618	0.175841	2.75601	0.00585111
	Rasgrf1	7934.58	0.44634	0.147542	3.02517	0.00248497			Hook3	2203.24	0.494219	0.179356	2.75552	0.00585992
	Bscl2	665.827	0.546468	0.180754	3.02327	0.00250063			Ube2g2	614.008	-0.527682	0.191747	-2.75197	0.00592383
	1700020I14Rik	7949.13	-0.472607	0.156402	-3.02175	0.0025132			Thsd4	915.246	-0.523793	0.190335	-2.75195	0.00592416
	Spata2l	454.836	0.593185	0.196627	3.0168	0.00255457			Akap9	1582.96	0.447061	0.162882	2.74469	0.00605676
	Stag1	1222.03	-0.497026	0.164992	-3.01242	0.00259172			Gm26448	916.856	0.671609	0.244895	2.74243	0.00609857
	Gpr22	4771.79	-0.57733	0.191792	-3.0102	0.00261079			Hnrnpd	1453.26	0.440285	0.160596	2.74157	0.00611464
	Kcnip2	1862.51	0.484487	0.161006	3.00913	0.00262			Galnt1	642.064	0.51236	0.186895	2.74144	0.00611714
	Atp6v0c	246.633	0.686479	0.228235	3.00777	0.00263169			Cdk10	322.192	-0.567845	0.207173	-2.74092	0.0061267
	Zswim4	246.52	0.715203	0.237815	3.0074	0.00263497			Gm38381	45.9164	1.21288	0.442508	2.74092	0.00612671
	Zdhhc2	3448.3	-0.522907	0.173878	-3.00733	0.00263554			Syncrip	1675.62	0.519084	0.189404	2.74061	0.00613245
	Pcdhb10	83.6986	1.08409	0.36061	3.00628	0.00264463			Gm22988	650.716	0.554068	0.202197	2.74024	0.00613948
	Nr4a1	1945.53	0.720953	0.239902	3.0052	0.00265405			A830018L16Rik	771.091	0.516161	0.188396	2.73976	0.00614845
	Crmp1	2094.06	0.501686	0.166979	3.00449	0.0026603			4930447C04Rik	145.863	0.798772	0.291598	2.73929	0.00615713
	Dusp16	188.487	-0.84793	0.282284	-3.00382	0.00266616			Gm42771	263.556	0.7003	0.255689	2.73888	0.00616497
	Myo1d	199.602	-0.906786	0.302043	-3.00217	0.0026806			Otub1	2199.75	-0.42664	0.155798	-2.73842	0.00617348
	Cend1	1392.62	0.476924	0.15907	2.99819	0.00271584			Wdr26	2006.02	0.426201	0.155644	2.7383	0.00617576
	Clic4	829.763	-0.772924	0.257845	-2.99763	0.00272083			Myo6	2010.96	0.428993	0.156685	2.73793	0.0061828
	Ccdc50	1076.96	-0.492317	0.164299	-2.99647	0.00273121			Gm43889	267.117	0.680358	0.248565	2.73715	0.0061975
	Dnajb5	2189.99	0.535506	0.178747	2.99589	0.00273647			Grina	2830.64	-0.409056	0.149506	-2.73604	0.00621833
	Creb5	94.8991	-1.26239	0.421599	-2.99429	0.00275086			Ascc3	1203.71	0.537853	0.196742	2.7338	0.00626081
	Klhl26	619.546	0.552344	0.184549	2.99293	0.00276311			Cd47	2451.81	0.442888	0.162102	2.73216	0.00629215
	Gm22009	836.139	-0.59453	0.198655	-2.99277	0.00276454			Bscl2	665.827	-0.490091	0.179388	-2.73201	0.00629484
	Cnpy3	548.238	0.547259	0.182936	2.99152	0.0027759			Appl1	2255.7	0.474152	0.173741	2.72908	0.00635118
	Snora78	100.169	-1.32686	0.443915	-2.989	0.00279892			Cox8a	3912.83	-0.406344	0.149068	-2.72589	0.00641285
	Apba2	2030.93	0.474774	0.15892	2.9875	0.00281272			Olfm3	983.123	0.516914	0.189946	2.72137	0.00650117
	Slc4a4	2066.44	-0.469511	0.157301	-2.9848	0.00283761			Gm25107	81.0269	0.977765	0.359395	2.72059	0.00651659
	Mgrn1	1849.43	0.511087	0.171233	2.98475	0.00283812			Kif2a	1297.61	0.432112	0.158899	2.71942	0.00653969
	mt-Tv	17.7046	-2.34537	0.786043	-2.98377	0.00284721			Arrdc2	171.393	-0.90698	0.333685	-2.71807	0.0065663
	Gm14326	291.297	-0.656008	0.220079	-2.98078	0.00287516			Mtdh	1266.88	0.442057	0.162776	2.71574	0.00661287
	Itgb1	1002.28	-0.488896	0.16405	-2.98017	0.00288089			2010111I01Rik	714.101	-0.487551	0.179616	-2.71441	0.00663947
	Dpy19l1	543.994	-0.609543	0.204613	-2.979	0.00289191			Actb	21100.9	-0.420276	0.154989	-2.71165	0.00669499
	Cdc73	1265.92	-0.541783	0.182042	-2.97614	0.00291905			Calcrl	124.389	0.77666	0.286711	2.70886	0.00675139
	Banf1	309.055	0.731011	0.245649	2.97584	0.00292189			Dolpp1	145.898	-0.753131	0.278088	-2.70825	0.00676391
	Tubb3	2000.95	0.491742	0.165319	2.97449	0.00293474			B3galt2	1161.33	0.637764	0.235491	2.70823	0.00676437
	Hcfc1r1	207.672	0.737046	0.247821	2.97411	0.00293844			Zbtb44	880.795	0.474986	0.175456	2.70715	0.00678643
	Mrps18a	284.861	0.67857	0.228173	2.97392	0.00294019			Zfp101	454.865	0.539002	0.199166	2.70629	0.00680387
	Ppp1r3c	1039.41	-0.542163	0.182374	-2.97281	0.00295091			Nsg2	8164.28	-0.472146	0.174614	-2.70393	0.00685239
	Bmp2k	348.996	-0.621149	0.208963	-2.97253	0.00295352			Anapc2	821.05	-0.467714	0.173179	-2.70075	0.00691839
	Dync1i1	1303.85	0.514852	0.17338	2.9695	0.00298288			Atp6v1g2	2232.93	-0.440348	0.163302	-2.69653	0.00700651
	Tmem168	429.053	-0.62916	0.211971	-2.96813	0.00299613			Timm13	518.452	-0.525408	0.194959	-2.69496	0.00703966
	Cenpf	29.6456	-1.73421	0.584786	-2.96554	0.00302149			Esco1	685.641	0.490284	0.181936	2.69482	0.00704258
	Bre	256.299	0.74332	0.250894	2.96268	0.00304972			Ercc1	146.171	-0.723745	0.268666	-2.69384	0.00706332
	Elovl7	204.219	-0.797223	0.269411	-2.95913	0.00308507			Deaf1	355.69	-0.57317	0.212888	-2.69236	0.0070949
	1700037H04Rik	251.514	0.695243	0.235142	2.9567	0.00310952			Gm9017	51.8149	1.13193	0.420795	2.68998	0.00714554
	Zfp882	194.74	-0.745271	0.252155	-2.95561	0.0031205			Ptges3	1077.29	0.531562	0.197614	2.6899	0.00714727
	Mpp5	735.442	-0.61383	0.207789	-2.9541	0.00313577			Asb8	406.745	-0.639223	0.237822	-2.68783	0.00719188
	Nus1	1489.95	-0.496932	0.168229	-2.95391	0.00313775			Bmpr1a	1452.35	0.478581	0.178119	2.68686	0.00721275
	Chic1	972.095	-0.538703	0.182377	-2.95379	0.00313894			Pdzd2	114.755	0.872719	0.325048	2.68489	0.00725531
	Atl3	779.22	-0.516266	0.174806	-2.95336	0.00314331			Gm37895	463.601	0.545233	0.203173	2.68359	0.0072837
	Gabra2	1296.67	-0.555098	0.188257	-2.94862	0.00319199			Dmxl2	6396.27	0.391017	0.145715	2.68344	0.00728688
	Pip4k2c	1904.65	0.452549	0.153712	2.94413	0.00323865			Slco5a1	82.2011	0.955205	0.356033	2.68291	0.00729842
	Tcf25	4654.53	0.454037	0.154298	2.94259	0.00325478			Itfg1	4705.14	0.399991	0.149108	2.68256	0.00730608
	Tbc1d12	233.492	-0.671895	0.228674	-2.93823	0.00330094			Gpr151	30.8496	-1.41713	0.528475	-2.68154	0.00732851
	Naa30	917.08	-0.51985	0.177188	-2.93389	0.00334739			B230334C09Rik	4394.33	0.452596	0.168801	2.68124	0.0073349
	Cpeb2	922.851	-0.500821	0.17077	-2.93273	0.00335999			Slc5a5	73.8159	-0.948193	0.353721	-2.68063	0.00734847
	Pepd	332.803	0.674811	0.230167	2.93183	0.00336973			Rnf112	2519.98	-0.398821	0.148867	-2.67904	0.00738329
	Npdc1	2083.33	0.453048	0.154571	2.931	0.00337872			Zfp788	1232.53	0.475192	0.177507	2.67703	0.00742786
	Fhl2	616.818	0.561015	0.19141	2.93096	0.00337921			Sp3	1503.56	0.46965	0.175454	2.67677	0.0074335
	Noc2l	733.505	0.522377	0.178294	2.92987	0.00339106			N4bp3	179.712	-0.809296	0.302517	-2.67521	0.00746826
	Sh3bgrl	3728.88	-0.550174	0.188083	-2.92517	0.0034427			Cfl2	839.601	0.536436	0.200569	2.67457	0.00748244
	Polr2e	405.051	0.635669	0.217384	2.92418	0.00345366			Thoc2	1239.06	0.533597	0.199664	2.67247	0.00752954
	Foxm1	14.5291	-2.35163	0.804646	-2.92256	0.00347164			Lrp1b	2826.5	0.432763	0.161959	2.67205	0.00753896
	Grm3	1022.52	-0.51401	0.175917	-2.92189	0.0034792			2610035D17Rik	146.465	-0.713203	0.266973	-2.67144	0.00755257
	Eno1	1955.03	0.485719	0.166284	2.92102	0.00348889			Gadd45b	124.669	-0.830356	0.310887	-2.67093	0.00756421
	Pcdh11x	157.741	-0.821988	0.281543	-2.91958	0.00350501			Akap11	9953.87	0.434933	0.162868	2.67047	0.00757448
	Adamts3	232.515	0.840326	0.287865	2.91917	0.00350968			Nebl	2490.46	0.420642	0.157567	2.66961	0.00759404
	Ak5	655.263	0.735616	0.252146	2.91742	0.00352942			Hn1	647.346	-0.629302	0.235758	-2.66928	0.00760152
	Hn1	647.346	0.690765	0.236898	2.91587	0.00354697			Sall2	791.898	-0.452997	0.169791	-2.66797	0.00763107
	Aspa	190.042	-0.795857	0.273192	-2.91318	0.00357772			Bmyc	263.232	-0.603344	0.226213	-2.66714	0.00764988
	Rtfdc1	755.853	0.575325	0.197511	2.91287	0.00358124			Fibp	301.007	-0.623009	0.233602	-2.66697	0.00765389
	Top2a	45.169	-1.42172	0.488974	-2.90757	0.00364253			Hif1a	1468.1	0.464966	0.174422	2.66575	0.00768164
	Snora52	28.2304	-1.6328	0.561785	-2.90644	0.00365562			Rnf185	383.978	-0.620354	0.232794	-2.66481	0.00770307
	Pnkd	1506.56	0.5114	0.17618	2.90272	0.00369943			Cacnb4	3183.24	0.465407	0.174661	2.66463	0.00770738
	Ptpn5	406.365	0.693824	0.239152	2.90119	0.00371748			Pgap1	532.218	0.496428	0.186361	2.66379	0.00772661
	Fibp	301.007	0.684428	0.236029	2.89976	0.00373449			Slc25a25	665.111	-0.531624	0.199679	-2.6624	0.00775856
	Rasa1	1082.17	-0.491349	0.169843	-2.89296	0.00381636			Camkv	9061.62	-0.379731	0.142653	-2.66192	0.00776961
	Tor2a	200.422	0.736758	0.254729	2.89232	0.00382406			Tsga10	567.656	0.536103	0.201421	2.66161	0.00777688
	Gm25107	81.0269	-1.04666	0.362067	-2.89078	0.00384288			Casp8ap2	408.663	0.531363	0.19979	2.65961	0.00782322
	Cwf19l2	316.66	-0.62906	0.21768	-2.88984	0.00385442			Cxx1c	340.702	-0.575146	0.216287	-2.65918	0.00783302
	Itgav	870.25	-0.50935	0.176509	-2.88569	0.00390554			2810474O19Rik	318.742	0.614477	0.23129	2.65674	0.00789009
	Ly6e	660.285	0.647806	0.22466	2.8835	0.0039328			Ctsb	5494.98	-0.501026	0.188616	-2.65632	0.00789986
	Mib1	5444.43	-0.415399	0.144169	-2.88133	0.00396001			Limk2	681.69	-0.478873	0.180329	-2.65555	0.00791792
	Slc7a2	429.41	-0.641862	0.222769	-2.88129	0.00396056			Gm21967	171.891	0.761967	0.287133	2.65371	0.00796131
	Myadm	508.901	0.569698	0.19774	2.88105	0.00396359			Spr	252.975	-0.612415	0.230958	-2.65162	0.00801055
	Zfp101	454.865	-0.576785	0.200225	-2.88068	0.00396817			Adck3	466.298	-0.524006	0.197728	-2.65014	0.00804589
	Slc7a4	481.944	0.590992	0.205213	2.87989	0.00397809			Gm19938	119.373	0.781706	0.295191	2.64813	0.00809377
	Abtb1	229.395	0.716562	0.248974	2.87806	0.00400125			Exoc5	1607.08	0.500177	0.18894	2.64728	0.00811412
	Abcf2	926.374	0.562665	0.195544	2.87744	0.00400919			Higd2a	410.458	-0.565621	0.213725	-2.64649	0.00813317
	Cdipt	1031.6	0.572762	0.199244	2.87468	0.00404433			Gm43594	80.1792	1.04868	0.396647	2.64387	0.00819629
	Chpt1	1004.68	-0.51242	0.178596	-2.86916	0.00411564			Fxyd7	147.065	-0.719995	0.272793	-2.63935	0.0083066
	Calcrl	124.389	-0.829425	0.289107	-2.86892	0.00411874			Naa50	1585.1	0.537048	0.203524	2.63875	0.00832127
	Lrrc58	2687.86	-0.434151	0.15139	-2.86778	0.00413367			Chchd6	452.986	-0.550505	0.208935	-2.63482	0.00841825
	Maea	947.136	0.539965	0.188329	2.86714	0.00414204			Map2k2	515.861	-0.498379	0.189158	-2.63473	0.00842051
	Fam63b	1010.25	-0.472211	0.164722	-2.86671	0.0041476			Gdi2	3246.74	0.389598	0.147898	2.63424	0.00843263
	Hbb-bs	426.257	-0.773333	0.269809	-2.86622	0.00415406			Dhx33	1359.08	-0.451042	0.171279	-2.63337	0.00845426
	Atp11c	191.166	-0.739272	0.258089	-2.86441	0.00417781			Dock11	296.349	0.648122	0.246257	2.63189	0.00849102
	Tug1	1315.55	-0.488743	0.170815	-2.86124	0.00421982			Brap	771.096	-0.481021	0.182956	-2.62916	0.00855969
	Pcdh15	175.828	-0.809536	0.283131	-2.85923	0.00424673			Rbms3	340.538	0.586667	0.22324	2.62797	0.00858966
	Abcc8	357.356	0.581513	0.203403	2.85893	0.00425078			Cpt1c	1121.78	-0.460367	0.175278	-2.6265	0.00862675
	Dzip3	2096.29	-0.480003	0.168075	-2.85589	0.0042917			Hmox1	59.7507	-1.04155	0.39666	-2.6258	0.00864466
	Rb1cc1	2283.39	-0.494937	0.17333	-2.85547	0.00429738			Hpca	23314.2	-0.442396	0.168495	-2.62557	0.00865052
	Gm24289	22.8273	-1.97247	0.690776	-2.85544	0.00429772			Zbtb40	146.096	-0.747296	0.284657	-2.62525	0.00865859
	2810474O19Rik	318.742	-0.663531	0.232522	-2.85363	0.00432231			Tbl3	426.295	-0.52157	0.198799	-2.62361	0.00870032
	Disp2	4321.44	0.422605	0.148109	2.85333	0.00432631			Gm23946	266.637	0.884348	0.337119	2.62325	0.00870955
	Gm9017	51.8149	-1.20997	0.424148	-2.8527	0.004335			Tomm34	1068.55	-0.518753	0.197773	-2.62297	0.0087166
	Myl12b	931.122	0.654538	0.229716	2.84933	0.00438113			mt-Nd1	31331	0.406353	0.154961	2.6223	0.00873394
	Men1	489.424	0.553688	0.194367	2.84867	0.00439023			Thbd	100.307	0.834954	0.318456	2.62188	0.00874464
	Snap47	3217.03	0.541613	0.19015	2.84835	0.00439466			Gm38260	224.07	0.67952	0.259402	2.61956	0.0088044
	Mrpl4	310.783	0.630915	0.221505	2.8483	0.00439531			Flywch1	2050.23	-0.415875	0.158773	-2.61931	0.00881072
	Cdh19	116.879	-0.865495	0.304038	-2.84667	0.00441793			Kras	1829.88	0.479616	0.183116	2.61919	0.00881383
	Mfsd4	978.149	0.481979	0.169465	2.84412	0.0044534			Akr1a1	2383.26	-0.513922	0.196408	-2.61661	0.00888076
	Marcks	1472.61	-0.48314	0.170091	-2.84048	0.00450459			Fat3	5463.41	0.389477	0.148881	2.61602	0.00889601
	Wwp2	385.647	0.577185	0.20329	2.83922	0.00452246			Sept9	1446.77	-0.414875	0.158624	-2.61546	0.00891076
	Ubald1	549.942	0.533981	0.188104	2.83875	0.00452899			Puf60	1119.06	-0.433986	0.166036	-2.61381	0.00895379
	Dusp5	604.238	0.771461	0.272219	2.83397	0.00459735			Rnf128	225.062	0.649846	0.248709	2.61287	0.00897842
	Suco	1219.6	-0.485454	0.171493	-2.83075	0.00464388			Ralgds	1107.79	-0.434638	0.166393	-2.61213	0.00899809
	Mrpl28	307.075	0.713807	0.252171	2.83065	0.0046454			Cd2ap	304.031	0.552392	0.211573	2.61088	0.0090309
	Wipf1	158.322	-0.843845	0.298238	-2.82944	0.00466298			Per1	947.342	-0.646665	0.247758	-2.61006	0.0090526
	Eif2b4	277.083	0.633409	0.223885	2.82917	0.00466694			Jakmip1	713.839	-0.457523	0.175353	-2.60915	0.00907661
	Ttll1	266.086	0.659545	0.233153	2.82881	0.00467212			Zfp91	2921.83	0.432312	0.165693	2.60911	0.00907768
	Prkar1b	4263.48	0.413477	0.146202	2.82812	0.0046822			Gpt2	1534.39	-0.538257	0.206373	-2.60817	0.00910268
	Chchd6	452.986	0.595112	0.210628	2.82541	0.004722			Supt5	1155.89	-0.425065	0.162997	-2.6078	0.0091125
	Cacng5	88.5518	1.24948	0.442877	2.82128	0.00478328			Spg7	488.123	-0.49478	0.189776	-2.60717	0.00912936
	Atp5g1	727.964	0.577435	0.204735	2.82041	0.00479628			Prosc	950.861	-0.555743	0.213175	-2.60698	0.00913454
	Gm9938	271.455	-0.650947	0.230863	-2.81962	0.00480802			Atl3	779.22	0.453515	0.174147	2.6042	0.00920885
	Fgd6	240.906	-0.670138	0.237704	-2.81921	0.00481417			Akt3	5497.58	0.37364	0.143687	2.60037	0.00931232
	Prkcsh	559.41	0.561322	0.199144	2.81867	0.00482234			Gm44435	89.1339	0.868291	0.334038	2.59938	0.00933922
	Scarna6	2088.36	-0.503991	0.178827	-2.81831	0.00482767			Acsl4	1838.63	0.474172	0.182587	2.59697	0.009405
	Pick1	276.599	0.625076	0.22208	2.81465	0.00488307			Zfx	876.371	0.456129	0.175703	2.59603	0.00943077
	Pde1b	675.594	0.523542	0.186141	2.81262	0.00491402			Mtif2	589.626	0.477256	0.184034	2.5933	0.00950598
	Asphd2	1330.55	0.45371	0.16135	2.81196	0.00492407			Elavl2	919.608	0.525373	0.202601	2.59314	0.00951031
	Galnt9	1538.89	0.441028	0.157023	2.80869	0.00497439			Nrgn	7579.98	-0.369268	0.142465	-2.592	0.00954202
	Rock2	5417.43	-0.412702	0.146943	-2.80859	0.00497596			Rny3	1334.11	0.602718	0.232538	2.59191	0.00954449
	Rcan2	989.24	-0.478885	0.170566	-2.80763	0.00499082			Slitrk2	727.545	0.499541	0.192794	2.59106	0.00956801
	Ncdn	16606.5	0.498595	0.177743	2.80515	0.00502936			Mpp5	735.442	0.536881	0.207239	2.59063	0.00957999
	Fam126b	3708.22	-0.507104	0.180842	-2.80413	0.00504521			Gm43300	91.0049	0.92461	0.356929	2.59046	0.00958482
	Mtfp1	404.718	0.5845	0.208724	2.80035	0.00510464			Snord15a	67.8714	0.974141	0.376158	2.58971	0.0096056
	Wdr74	266.758	0.67295	0.240434	2.7989	0.00512772			Gm43880	106.586	0.862761	0.333261	2.58884	0.00962988
	Ampd2	746.22	0.513142	0.183379	2.79826	0.00513795			Flad1	257.812	-0.60106	0.232215	-2.58838	0.0096429
	Ywhag	9489.19	0.395465	0.141375	2.79728	0.00515349			Cdip1	1993.53	-0.441189	0.170454	-2.58832	0.00964451
	Mif	586.411	0.60895	0.217708	2.79709	0.00515648			Nfia	1120.1	0.465667	0.179922	2.58816	0.0096489
	Pebp1	1248.6	0.555834	0.198808	2.79583	0.0051766			Fam73a	1771.85	0.399938	0.154561	2.58757	0.00966549
	Smyd5	331.929	0.584201	0.209041	2.79467	0.00519527			Gabrb1	4320	0.43228	0.167095	2.58703	0.00968071
	Snord118	115.944	-1.16168	0.41627	-2.79069	0.00525953			Fam84b	251.052	0.607732	0.234932	2.58684	0.00968609
	Wls	330.916	-0.629013	0.225438	-2.79018	0.0052678			Pclo	4875.15	0.374784	0.144902	2.58646	0.00969687
	Praf2	415.24	0.599129	0.214942	2.7874	0.00531323			Gpat4	962.758	-0.492042	0.190257	-2.5862	0.00970415
	Itga7	393.505	0.68747	0.246642	2.78732	0.00531462			Mkln1	2425.42	0.423865	0.163914	2.5859	0.00971262
	Tlr7	105.909	-0.870251	0.312309	-2.78651	0.00532796			Comt	522.107	-0.540893	0.209182	-2.58575	0.00971664
	Arhgap29	343.285	-0.594818	0.213674	-2.78376	0.00537322			Wdr83os	167.768	-0.659421	0.255066	-2.58529	0.00972965
	Zfpl1	114.665	0.851113	0.30576	2.7836	0.00537596			Clvs2	1116.05	0.427764	0.165501	2.58466	0.00974754
	Mrpl38	267.758	0.625165	0.224618	2.78324	0.00538188			Mrpl2	211.641	-0.64545	0.24982	-2.58366	0.00977577
	Klhdc3	1257.2	0.462356	0.16616	2.7826	0.00539247			Zfp410	289.373	-0.562244	0.217807	-2.58139	0.00984047
	Clstn3	3176.61	0.452542	0.16265	2.7823	0.00539756			Lrch2	736.967	0.5574	0.216283	2.57719	0.00996085
	Cadm2	9687.34	-0.412674	0.148373	-2.78132	0.00541377			Tuba4a	4194.69	-0.512226	0.198804	-2.57653	0.00997961
	Rn7sk	181492	-0.58116	0.208982	-2.78091	0.00542064			Ddx24	1898.25	-0.446453	0.173444	-2.57405	0.0100516
	Tex264	460.998	0.567386	0.204115	2.77973	0.00544043			Myl12b	931.122	-0.588762	0.228897	-2.57217	0.0101064
	Abca8a	128.39	-0.931424	0.335369	-2.77731	0.00548116			Coq5	323.324	-0.579491	0.225403	-2.57091	0.0101431
	Ccng1	2287.73	-0.521159	0.1877	-2.77655	0.00549395			Fgd4	1299.42	0.493711	0.192065	2.57055	0.0101538
	Dnm3	918.41	-0.491545	0.177233	-2.77344	0.00554668			Pbrm1	1312.05	0.422718	0.16475	2.56582	0.0102933
	Mrpl14	101.722	0.914264	0.329926	2.77111	0.00558647			Zfp738	559.415	0.524842	0.204729	2.56359	0.0103596
	Tbl1xr1	2359.23	-0.431341	0.155663	-2.771	0.00558849			Pds5a	1519.98	0.441907	0.172497	2.56182	0.0104125
	Sox9	306.049	-0.679117	0.245091	-2.77088	0.00559052			Alkbh6	149.857	-0.739675	0.288876	-2.56052	0.0104515
	Atrx	4568.69	-0.436217	0.157455	-2.77043	0.00559832			Dnm3	918.41	0.452184	0.176629	2.56007	0.010465
	Zfp160	420.057	-0.600463	0.216866	-2.76882	0.00562592			Map3k6	27.7282	-1.4594	0.57029	-2.55904	0.0104961
	Pde1c	114.453	-0.833144	0.301056	-2.76741	0.00565043			Chchd10	577.366	-0.487521	0.190588	-2.55798	0.0105282
	Ap1m1	485.104	0.529081	0.191337	2.76518	0.00568906			Zfp677	55.3417	1.02992	0.402812	2.55683	0.0105631
	Lct	1179.84	0.536956	0.194256	2.76417	0.00570678			Zbtb37	697.156	0.474207	0.185475	2.55671	0.0105666
	Wdr24	292.748	0.617811	0.223515	2.76407	0.00570859			Tbc1d32	464.127	0.50219	0.196469	2.55608	0.0105859
	Ryr3	4348.17	0.409312	0.148158	2.76267	0.00573311			Katnbl1	158.966	0.728513	0.285034	2.55588	0.0105921
	Hipk3	2241.47	-0.44364	0.160608	-2.76225	0.00574049			Cend1	1392.62	-0.404584	0.158309	-2.55566	0.0105988
	Ergic3	727.717	0.496607	0.179806	2.7619	0.00574655			Lin7a	636.058	0.500065	0.195694	2.55534	0.0106083
	Pros1	153.394	-0.737237	0.267058	-2.76059	0.00576968			Cenpf	29.6456	1.49099	0.583496	2.55527	0.0106105
	Top2b	2181.78	-0.429926	0.155828	-2.75898	0.00579822			Kbtbd7	853.298	0.474092	0.185656	2.55361	0.0106614
	B630005N14Rik	996.894	-0.518544	0.187963	-2.75876	0.00580212			Gm37140	46.0464	1.15367	0.451784	2.5536	0.0106616
	Orai3	451.765	0.557778	0.202212	2.75839	0.00580875			Nap1l3	630.779	0.470409	0.18438	2.5513	0.0107322
	Usp20	936.831	0.507557	0.184124	2.7566	0.0058405			Asb6	266.173	-0.586358	0.229995	-2.54944	0.0107897
	Tsc2	1485.36	0.453693	0.164586	2.75656	0.00584126			Mlx	311.717	-0.617643	0.242307	-2.54901	0.0108028
	Pls1	164.162	-0.869015	0.315324	-2.75594	0.00585233			Zfp729a	354.256	0.560251	0.219814	2.54875	0.0108111
	Lrrtm1	1354.38	0.447409	0.162373	2.75544	0.00586134			Mtcl1	689.712	-0.496897	0.195165	-2.54604	0.0108954
	Ptprn2	3403.61	0.444293	0.161318	2.75415	0.00588454			Gm17066	183.408	0.681237	0.267579	2.54593	0.0108987
	Syt5	1117.21	0.455915	0.165554	2.75386	0.00588962			Smyd5	331.929	-0.526104	0.206657	-2.54578	0.0109033
	Mzt2	188.566	0.682855	0.248083	2.75253	0.00591367			Zxdb	283.009	0.595274	0.233929	2.54468	0.0109378
	Eftud2	1091.57	0.488675	0.177548	2.75236	0.00591678			Rhoq	571.954	0.479191	0.188373	2.54385	0.0109639
	Odf2	668.529	0.503769	0.183109	2.75119	0.00593787			Agps	812.685	0.469982	0.184773	2.54357	0.0109727
	Nicn1	774.178	0.573947	0.20866	2.75064	0.00594797			Gpr22	4771.79	0.487553	0.191703	2.54327	0.0109819
	Zfp638	3806.16	-0.461238	0.167743	-2.74966	0.00596569			Fam135a	827.155	0.450708	0.177241	2.54291	0.0109933
	Rhobtb3	384.636	-0.557573	0.202892	-2.74812	0.00599377			Ttll1	266.086	-0.585489	0.230315	-2.54213	0.011018
	Psap	9369.96	0.395107	0.143815	2.74733	0.00600833			Cbr1	389.158	-0.6037	0.237549	-2.54138	0.0110417
	Epha10	107.414	0.966367	0.351813	2.74682	0.00601769			Yme1l1	2953.24	0.498159	0.196206	2.53896	0.0111183
	Ppp1cb	7818.48	-0.47085	0.171422	-2.74674	0.00601912			Bre	256.299	-0.628928	0.247807	-2.53797	0.0111497
	Pten	3094.85	-0.433149	0.157728	-2.74617	0.0060296			Mios	580.544	0.462527	0.182275	2.53753	0.0111639
	Ppp2r5d	839.262	0.470388	0.171294	2.74608	0.00603121			Dusp1	173.284	-0.663254	0.261593	-2.53545	0.0112304
	A630081D01Rik	20.6166	-2.13737	0.778659	-2.74493	0.00605233			Ikbkb	442.086	-0.531268	0.209543	-2.53537	0.011233
	Strbp	5261.26	-0.417518	0.152116	-2.74473	0.00605612			Tmem115	304.332	-0.567758	0.223971	-2.53496	0.0112459
	Chrnb2	532.205	0.513429	0.187189	2.74284	0.00609104			Ttll7	6061.8	0.416259	0.164235	2.53453	0.0112599
	Slc25a22	1067.31	0.576197	0.210101	2.74247	0.00609787			Krcc1	159.621	0.677223	0.267219	2.53433	0.0112662
	Aars	1729.31	0.439316	0.160275	2.74101	0.00612511			Slc30a4	1336.79	0.459573	0.181373	2.53386	0.0112815
	Klc1	4303.92	0.403338	0.147156	2.74089	0.00612739			Pcdh7	852.178	0.451596	0.17834	2.53222	0.0113343
	Cotl1	762.111	0.539106	0.196803	2.73932	0.00615662			Nicn1	774.178	-0.525673	0.207649	-2.53155	0.0113561
	Dcx	168.862	-0.764303	0.279023	-2.73921	0.00615872			Phb2	487.644	-0.491771	0.194525	-2.52806	0.0114695
	Ypel2	323.157	-0.69967	0.255434	-2.73914	0.00615995			Twf2	541.839	-0.491005	0.194227	-2.528	0.0114714
	Lypd1	1771.09	0.576643	0.210672	2.73715	0.00619733			Atp8a1	4003.19	0.371558	0.147009	2.52744	0.0114896
	Dkk3	6348.01	0.462827	0.169173	2.73582	0.00622249			Sh3bgrl	3728.88	0.474664	0.18796	2.52535	0.0115583
	Ranbp3l	102.467	-0.893398	0.326643	-2.73509	0.00623637			Fam212a	139.796	-0.814107	0.322459	-2.52468	0.0115802
	Spon1	1510.91	0.446362	0.16325	2.73423	0.00625262			Dhx36	1894.69	0.42862	0.169952	2.522	0.011669
	Rtn4r	413.491	0.621188	0.227386	2.73186	0.0062978			Cwf19l2	316.66	0.545984	0.216517	2.52167	0.0116801
	Uba1	4113.88	0.452533	0.165725	2.73063	0.00632138			Flna	1492.92	-0.432916	0.171716	-2.52112	0.0116982
	Cyp2j12	30.1897	-1.54817	0.567328	-2.72889	0.00635486			Pros1	153.394	0.666956	0.265055	2.51629	0.0118598
	Dio2	1009	-0.481017	0.176367	-2.72736	0.00638425			Cnksr2	7158.47	0.363426	0.14444	2.5161	0.0118662
	Cdip1	1993.53	0.466012	0.170893	2.72692	0.00639277			Tex264	460.998	-0.508957	0.202354	-2.51518	0.0118972
	Tmem115	304.332	0.616974	0.226345	2.72581	0.00641437			Ndufa11	541.601	-0.53963	0.214614	-2.51442	0.0119227
	Man2c1	516.366	0.530707	0.194707	2.72568	0.006417			Zfp758	479.147	0.571347	0.227376	2.51279	0.0119782
	Rrp12	538.234	0.53767	0.197299	2.72515	0.00642721			Pcyt2	545.252	-0.470157	0.187247	-2.51089	0.0120428
	Hsp90ab1	14656.5	0.404346	0.148441	2.72394	0.00645078			Crot	589.238	0.470543	0.18745	2.51023	0.0120652
	Foxn3	273.399	-0.67606	0.248222	-2.72361	0.00645729			Gpx1	447.876	-0.548565	0.218743	-2.50781	0.0121483
	Pank3	2030.59	-0.469683	0.172681	-2.71995	0.00652926			Ndufs7	671.804	-0.447796	0.178634	-2.50678	0.0121838
	Gm37310	39.207	-1.35137	0.496867	-2.71979	0.00653234			Psmd9	233.502	-0.628332	0.250801	-2.5053	0.0122348
	Cttnbp2	3004.54	0.40571	0.149182	2.71956	0.00653698			Fam102b	527.856	0.470427	0.187808	2.50483	0.012251
	Exoc5	1607.08	-0.513946	0.189292	-2.7151	0.00662561			Pld3	5382.6	-0.366167	0.146185	-2.50481	0.0122516
	Plk2	7516.85	0.561386	0.206773	2.71499	0.00662784			Prrg1	84.3841	0.899985	0.35933	2.50462	0.0122582
	B4galnt1	831.176	0.497309	0.183299	2.71311	0.00666556			Fmr1	1219.43	0.463872	0.185268	2.50379	0.0122872
	Cpm	131.861	-0.986869	0.36405	-2.71081	0.00671199			Gm37706	81.7833	0.881336	0.352002	2.50378	0.0122873
	Zfp53	97.3955	-0.870304	0.321161	-2.70987	0.00673104			Pip4k2c	1904.65	-0.383362	0.153143	-2.50329	0.0123043
	Oxa1l	344.746	0.626899	0.231368	2.70953	0.00673782			Aip	616.884	-0.50208	0.200581	-2.50313	0.01231
	Tbl3	426.295	0.543068	0.200542	2.708	0.00676897			Rap2c	502.209	0.484845	0.193746	2.50248	0.0123326
	Utrn	931.291	-0.534986	0.197656	-2.70665	0.0067966			Gm25848	20.8571	1.99311	0.796694	2.50173	0.0123589
	Pgap1	532.218	-0.507247	0.187431	-2.70632	0.00680339			Mettl17	222.235	-0.621986	0.248759	-2.50036	0.0124068
	Sstr2	17.9104	2.01506	0.744655	2.70603	0.00680938			Lpcat4	424.782	-0.515024	0.206079	-2.49916	0.0124488
	Cnot10	809.99	0.527756	0.195036	2.70594	0.00681119			Gm43885	155.54	0.881527	0.352774	2.49884	0.0124599
	Gm36989	177.509	-0.717206	0.265266	-2.70373	0.00685667			Gm42583	580.97	0.521345	0.208888	2.49581	0.012567
	Pcsk2	3205.86	0.419144	0.155028	2.70368	0.00685773			Thbs1	50.8519	-1.09859	0.440201	-2.49566	0.0125725
	6330403K07Rik	1839.42	0.430561	0.159253	2.70363	0.00685868			Slc22a17	4557.44	-0.402777	0.161511	-2.49381	0.012638
	Mier1	722.851	-0.494096	0.182799	-2.70295	0.00687281			Zfp871	1733.91	0.443621	0.177916	2.49343	0.0126515
	Dpp6	4116.04	0.400595	0.148293	2.70137	0.00690541			Gm16286	726.538	-0.487063	0.195383	-2.49287	0.0126715
	Atm	770.66	-0.497592	0.184212	-2.7012	0.00690906			Srsf1	2536.04	0.395883	0.158826	2.49256	0.0126828
	Gab1	367.427	-0.692759	0.256488	-2.70094	0.00691432			Dram2	389.367	0.50861	0.204055	2.49251	0.0126842
	Trps1	717.958	-0.502162	0.185936	-2.70073	0.00691868			Rabgap1	2026.28	0.397026	0.159363	2.49133	0.0127267
	Tshz2	50.495	-1.61747	0.598953	-2.7005	0.00692351			Dbpht2	875.908	0.462805	0.185842	2.49032	0.0127629
	Map1lc3b	1448.01	0.585796	0.216972	2.69987	0.00693669			Hipk3	2241.47	0.399234	0.160336	2.48999	0.0127746
	Ppme1	1688.7	0.489683	0.181456	2.69863	0.00696261			Kctd2	603.179	-0.467996	0.187991	-2.48946	0.0127939
	Pdlim7	290.851	0.621352	0.230303	2.69797	0.00697634			Abtb1	229.395	-0.611332	0.245602	-2.48912	0.0128061
	Gm43751	67.7744	-1.00201	0.371985	-2.6937	0.00706648			Pdp1	1177.49	0.443102	0.178316	2.48493	0.0129578
	Gm37436	22.8603	-1.77759	0.660087	-2.69296	0.00708206			Onecut2	389.05	0.504077	0.202924	2.48406	0.0129892
	Sema6a	355.844	-0.79646	0.295766	-2.69287	0.00708392			Ythdc2	819.654	0.424222	0.170817	2.48349	0.0130103
	Ndufa10	1361.48	0.549848	0.204292	2.69149	0.00711342			Tmem106b	4087.53	0.442011	0.178033	2.48275	0.0130372
	Tesc	331.725	0.633421	0.235468	2.69006	0.00714399			Nolc1	610.895	-0.498486	0.200799	-2.48251	0.0130461
	Eno2	7739.65	0.384684	0.143033	2.68949	0.00715619			Pola1	168.904	0.641919	0.258771	2.48064	0.0131146
	Hdgfrp3	1798.44	-0.427805	0.159079	-2.68926	0.00716112			Atad2	97.1436	0.910542	0.367228	2.4795	0.0131567
	Sp3	1503.56	-0.472252	0.175875	-2.68516	0.00724953			Slc4a7	801.968	0.464146	0.187278	2.47838	0.0131981
	Lynx1	2794.44	0.474798	0.176957	2.68313	0.00729361			Gm22973	52.6575	1.03586	0.418134	2.47733	0.0132369
	Safb	595.575	0.511137	0.190542	2.68254	0.00730659			Fem1b	3207.28	0.36389	0.146889	2.47732	0.0132375
	Gbp7	73.2808	-0.968124	0.361077	-2.68121	0.00733557			Zbtb41	829.359	0.461349	0.186233	2.47727	0.0132391
	Tmem130	1123.3	0.453395	0.169203	2.6796	0.00737111			Pnkd	1506.56	-0.434796	0.17553	-2.47705	0.0132475
	Puf60	1119.06	0.446841	0.166802	2.67886	0.00738724			Timm10b	264.974	-0.564941	0.228082	-2.47692	0.013252
	Rnft2	755.2	0.501801	0.187347	2.67846	0.00739613			Oraov1	194.545	-0.619701	0.250241	-2.47641	0.013271
	Ppp2r3a	402.67	-0.568106	0.212208	-2.67712	0.00742578			Cnpy3	548.238	-0.448377	0.181128	-2.47547	0.0133059
	Chpf	949.611	0.550324	0.205725	2.67504	0.00747196			Arc	4991.43	-1.51888	0.613707	-2.47492	0.0133265
	Robo3	185.752	0.739214	0.276352	2.67489	0.00747529			Smarca5	1078.43	0.48277	0.195072	2.47483	0.0133299
	Sall2	791.898	0.456844	0.17082	2.67443	0.00748573			Vamp7	1050.46	0.503425	0.203542	2.47332	0.0133863
	Arl6ip5	1298.14	0.574105	0.214685	2.67417	0.00749147			Btbd6	488.985	-0.499284	0.201905	-2.47286	0.0134035
	P4htm	483.836	0.53325	0.199498	2.67296	0.00751861			Npdc1	2083.33	-0.380412	0.154049	-2.46942	0.0135332
	Rpn2	1082.04	0.476749	0.178391	2.67249	0.00752905			Tkt	890.302	-0.42924	0.173916	-2.46808	0.013584
	Efcab7	32.3105	-1.53098	0.57317	-2.67107	0.00756106			Suz12	677.811	0.451945	0.183201	2.46693	0.0136276
	Dad1	624.493	0.490155	0.183553	2.67038	0.00757652			Cops7a	943.943	-0.467953	0.189738	-2.4663	0.0136515
	Letmd1	436.502	0.540941	0.20267	2.66908	0.00760601			Gm42644	93.2133	-0.93385	0.378855	-2.46492	0.0137042
	Trpv2	181.57	0.676965	0.253646	2.66894	0.00760913			Klhl15	793.54	0.466829	0.189414	2.46459	0.013717
	Stxbp3	251.357	-0.60944	0.228426	-2.668	0.00763038			Cox6a1	1792.77	-0.395061	0.160315	-2.46429	0.0137285
	2210408I21Rik	420.533	-0.555105	0.208099	-2.6675	0.00764172			Fmnl2	521.423	0.47168	0.191441	2.46384	0.0137459
	Wars	788.472	0.454706	0.170492	2.66703	0.00765258			Gm14326	291.297	0.539541	0.219007	2.46358	0.0137556
	Traip	271.49	0.689335	0.25863	2.66533	0.0076913			Rara	361.48	-0.64482	0.261754	-2.46346	0.0137604
	Timm13	518.452	0.522731	0.196322	2.66262	0.00775356			Ddit4	619.545	-0.601894	0.24444	-2.46234	0.0138035
	Gm26944	47.5311	-1.20825	0.453941	-2.66168	0.00777512			B630005N14Rik	996.894	0.461302	0.187472	2.46065	0.0138685
	Reep2	558.216	0.560728	0.210785	2.66019	0.00780962			Psd3	14512.3	0.436247	0.177311	2.46035	0.01388
	Edc4	929.416	0.452723	0.17022	2.65964	0.00782251			Kansl1l	619.084	0.462438	0.187969	2.46018	0.0138868
	Gal3st3	481.638	0.570707	0.214585	2.65958	0.0078237			Stag1	1222.03	0.404594	0.164593	2.45815	0.0139654
	Mfap3l	1142.61	-0.453322	0.170527	-2.65835	0.00785239			Nelfa	162.08	-0.660237	0.268794	-2.45629	0.0140379
	Col6a4	84.7423	1.18309	0.44525	2.65714	0.00788067			Mut	732.869	0.439028	0.178926	2.45369	0.0141399
	Inpp5j	595.85	0.557727	0.20996	2.65634	0.00789929			Atp8b2	761.333	-0.455508	0.185665	-2.45339	0.0141518
	Ndufs2	1969.46	0.457776	0.172339	2.65626	0.00790125			Gfra4	278.554	-0.546092	0.222655	-2.45264	0.0141811
	Slit1	1985.8	0.453939	0.170947	2.65544	0.00792046			Plxdc2	500.576	0.502603	0.204989	2.45186	0.0142121
	Ppp5c	835.42	0.452635	0.170492	2.65488	0.00793376			Lin7b	660.771	-0.492919	0.201047	-2.45176	0.0142158
	Ctnna1	620.571	-0.476684	0.179651	-2.65338	0.00796897			Eif2b4	277.083	-0.541604	0.220951	-2.45124	0.0142365
	Gm24336	570.63	-0.630109	0.237665	-2.65125	0.00801949			Bex4	76.7345	-0.877935	0.358912	-2.4461	0.0144412
	Lgalsl	1627.77	-0.436365	0.16474	-2.6488	0.0080777			Numbl	1275.42	-0.411336	0.168227	-2.44512	0.0144805
	Arl5a	1266.81	-0.458781	0.173231	-2.64839	0.0080877			Dalrd3	631.982	-0.439844	0.179914	-2.44474	0.0144957
	Pde2a	6027.86	0.385837	0.145714	2.64791	0.00809908			Sugt1	1108.27	0.423418	0.17326	2.44383	0.0145322
	Camkk1	1916.73	0.417975	0.157855	2.64784	0.00810089			Mbd1	376.11	-0.537226	0.220002	-2.44191	0.0146099
	Hsdl2	376.934	-0.573958	0.216895	-2.64625	0.00813907			Phip	2401.47	0.434568	0.178219	2.4384	0.0147526
	Akt3	5497.58	-0.380529	0.14383	-2.6457	0.00815228			Abcf2	926.374	-0.474251	0.194553	-2.43764	0.0147835
	Atf4	1312.25	0.513735	0.194262	2.64455	0.00818			Gm37911	19.911	1.83012	0.75078	2.43763	0.014784
	Sqstm1	3557.24	0.404269	0.152929	2.64351	0.00820507			Rcsd1	42.9153	-1.13595	0.466243	-2.4364	0.0148342
	Fam76b	324.574	-0.575023	0.217567	-2.64297	0.00821816			Taf12	163.817	-0.706031	0.28995	-2.43501	0.0148914
	Hars	841.854	0.527145	0.199503	2.64229	0.00823481			Cep290	400.72	0.498816	0.204933	2.43404	0.0149315
	Camk2d	259.832	-0.600437	0.227249	-2.6422	0.00823703			Vps35	4263.75	0.401432	0.165026	2.43253	0.0149936
	Cd53	144.827	-0.713837	0.270198	-2.6419	0.00824423			Slc2a3	1049.75	-0.460734	0.189513	-2.43115	0.0150509
	D130043K22Rik	408.167	0.522634	0.197914	2.64071	0.0082733			Trps1	717.958	0.450162	0.185234	2.43023	0.0150893
	Mob1a	514.048	-0.536389	0.203139	-2.6405	0.00827835			Myo5a	5537.55	0.34939	0.143815	2.42945	0.0151219
	Bop1	481.645	0.541865	0.205265	2.63983	0.00829473			Atp6v0e2	2504.57	-0.44838	0.184739	-2.4271	0.01522
	Nxpe3	467.48	0.561244	0.212677	2.63895	0.00831642			4632427E13Rik	550.445	0.475627	0.196078	2.42571	0.0152786
	Lin7b	660.771	0.533519	0.202228	2.63821	0.00833458			AU041133	209.622	0.607972	0.25065	2.42558	0.0152839
	Por	777.044	0.479348	0.181763	2.63722	0.00835894			Arhgap39	1897.19	-0.427535	0.176285	-2.42525	0.0152979
	Ankrd13c	1413.24	-0.460287	0.174537	-2.63719	0.00835952			Cck	4258.46	-0.44336	0.182837	-2.42489	0.0153129
	Pknox2	237.418	0.62173	0.235778	2.63693	0.00836607			Gm37298	101.394	0.836286	0.344898	2.42474	0.0153194
	Cd9	432.716	-0.593725	0.225201	-2.63642	0.00837852			Rab11a	1463.01	0.462769	0.191083	2.42182	0.0154429
	Mtdh	1266.88	-0.430086	0.163341	-2.63306	0.00846192			Fbxo21	1569.96	-0.389441	0.160838	-2.42132	0.0154641
	Ciz1	207.684	0.638856	0.242648	2.63285	0.00846711			Clec2d	95.435	0.831624	0.343538	2.42076	0.0154879
	Aar2	423.472	0.517952	0.196752	2.63251	0.00847571			Lrrc58	2687.86	0.365857	0.151168	2.4202	0.0155118
	Stk17b	119.658	-0.785164	0.298311	-2.63203	0.00848765			Anks3	458.196	-0.474196	0.195958	-2.41989	0.0155252
	Prosc	950.861	0.562941	0.213894	2.63187	0.00849164			Pafah1b3	38.8461	-1.16854	0.483032	-2.41918	0.0155557
	Scamp5	3849.37	0.405932	0.154377	2.62949	0.00855129			Fbxl17	1064.28	0.405178	0.167543	2.41835	0.015591
	Olfml2b	441.213	0.580322	0.220772	2.6286	0.00857366			Snora73b	2848.58	0.589674	0.243894	2.41775	0.0156168
	Zfp182	219.068	-0.624082	0.237542	-2.62725	0.00860774			Gm37363	70.0046	0.936672	0.387486	2.4173	0.0156359
	Galnt13	594.326	-0.492016	0.187363	-2.62601	0.0086393			Zbtb33	882.48	0.502297	0.207854	2.41658	0.0156669
	Gm43879	301.456	-0.675189	0.257141	-2.62575	0.00864577			Psmd4	889.047	-0.448357	0.185699	-2.41443	0.0157599
	Rnf167	687.876	0.56478	0.215129	2.6253	0.00865716			Rassf1	124.431	-0.747589	0.309871	-2.41258	0.01584
	Gabarapl1	5938.17	0.439398	0.167373	2.62526	0.00865833			Hspbp1	735.971	-0.443109	0.183695	-2.4122	0.0158566
	Strn4	2129.5	0.397688	0.151498	2.62504	0.00866395			Gm43113	8.9611	2.64449	1.09714	2.41035	0.0159373
	Vps51	610.938	0.505752	0.192713	2.62438	0.00868064			Gprin3	267.644	0.603926	0.250629	2.40964	0.0159685
	Myo9a	4162.69	-0.399717	0.152532	-2.62054	0.00877909			Edc4	929.416	-0.407751	0.169234	-2.4094	0.0159787
	Srp68	689.058	0.500806	0.191117	2.62042	0.00878212			Sox2ot	282.767	0.639937	0.265779	2.40778	0.01605
	Gm26079	79.7525	-1.14909	0.438737	-2.61908	0.00881681			Rnf41	1003.34	-0.438952	0.182409	-2.40642	0.0161099
	Dagla	1953.3	0.493576	0.188585	2.61727	0.00886371			Plek	269.31	0.603144	0.250746	2.4054	0.0161548
	Cpne3	295.47	-0.561019	0.214368	-2.61708	0.00886861			Cnot6	947.457	0.437969	0.182104	2.40505	0.0161705
	Tmed5	486.525	-0.620611	0.237236	-2.61601	0.00889644			Rnf26	202.867	-0.576863	0.23987	-2.4049	0.0161769
	Sstr4	1041.19	0.447276	0.17111	2.61396	0.00894985			Serp1	799.133	0.454337	0.189006	2.40382	0.0162248
	Slc30a4	1336.79	-0.475196	0.181813	-2.61365	0.00895809			Fam171a2	597.203	-0.444432	0.18489	-2.40377	0.0162271
	Cdc25b	234.959	0.640821	0.245216	2.61329	0.00896752			Chrm4	108.292	-0.817984	0.34044	-2.40273	0.0162733
	Fam135a	827.155	-0.464686	0.177968	-2.61106	0.00902618			Gm42843	107.139	0.744943	0.310223	2.40131	0.0163364
	Hk1	2821.16	0.41492	0.159042	2.60887	0.00908406			Cpeb2	922.851	0.408836	0.17026	2.40125	0.0163393
	Wscd2	1059.08	0.479731	0.183891	2.60878	0.00908657			Actl6b	600.614	-0.447083	0.186209	-2.40098	0.0163512
	Nol6	1375.58	0.451846	0.173205	2.60874	0.00908763			Pnpla8	2230.45	0.474457	0.197745	2.39934	0.0164248
	Galnt1	642.064	-0.490118	0.187876	-2.60873	0.00908779			Cdkn2d	467.037	-0.55538	0.231536	-2.39868	0.0164543
	Socs4	369.16	-0.525498	0.201458	-2.60848	0.00909464			Cadm1	1632.31	0.381176	0.158993	2.39744	0.01651
	Arpc3	1611.83	0.535979	0.205504	2.60812	0.00910405			Mt3	2393.37	-0.386808	0.161411	-2.39642	0.0165561
	Fam102b	527.856	-0.492355	0.188844	-2.60721	0.00912837			Arpc3	1611.83	-0.491266	0.205018	-2.39621	0.0165657
	Dalrd3	631.982	0.472494	0.181235	2.60708	0.00913178			Bop1	481.645	-0.487868	0.203617	-2.39601	0.0165747
	Appl1	2255.7	-0.453106	0.174046	-2.60336	0.00923142			Gm37436	22.8603	1.57564	0.657828	2.39521	0.0166108
	Pde4dip	3458.82	0.384107	0.147602	2.60232	0.00925957			Errfi1	656.803	-0.484354	0.202224	-2.39514	0.0166142
	Csde1	6996.32	-0.407829	0.156793	-2.60107	0.00929329			Mcrs1	468.035	-0.488093	0.203787	-2.39511	0.0166154
	Ighmbp2	143.097	0.802905	0.308859	2.59958	0.00933371			Gm37303	41.6979	1.11847	0.467045	2.39478	0.0166303
	Smim15	907.57	-0.539884	0.207768	-2.5985	0.00936324			Zfp229	50.998	1.00872	0.421243	2.39462	0.0166376
	Itfg1	4705.14	-0.387831	0.149277	-2.59807	0.00937504			Sh3glb2	1296.74	-0.392472	0.164016	-2.39289	0.0167163
	Commd7	238.707	0.658521	0.254044	2.59216	0.00953762			Slitrk6	41.0147	1.22555	0.512235	2.39255	0.0167319
	Ppp1r10	515.228	0.496943	0.191724	2.59197	0.00954274			Gm43872	156.691	0.634091	0.265069	2.39218	0.0167488
	Zfp85	163.573	-0.693139	0.267472	-2.59144	0.00955749			Mob1b	607.734	0.445124	0.186078	2.39213	0.0167509
	Gstp1	589.3	0.494958	0.191028	2.59102	0.00956911			Zfp62	931.845	0.465645	0.194666	2.39202	0.016756
	Champ1	425.896	0.571188	0.220492	2.59052	0.00958319			Cep57l1	74.799	0.840966	0.351612	2.39174	0.0167686
	Alcam	1944.52	-0.513664	0.198314	-2.59016	0.00959324			Tubb3	2000.95	-0.394064	0.164775	-2.39153	0.0167783
	Tmem246	610.367	0.502536	0.194051	2.58971	0.00960573			Actg1	1318.63	-0.408804	0.170948	-2.3914	0.0167845
	Rbms3	340.538	-0.581772	0.22468	-2.58933	0.00961615			Kcnj2	243.165	0.641506	0.268299	2.39101	0.0168022
	Nr2f2	63.3966	-0.99545	0.384647	-2.58796	0.00965464			Slc48a1	934.983	-0.448929	0.187797	-2.3905	0.0168253
	Rcbtb1	512.863	-0.551285	0.213055	-2.58752	0.00966693			Sh3gl1	241.491	-0.599723	0.250922	-2.39008	0.0168449
	Gm25394	75.2358	-1.06312	0.410957	-2.58693	0.00968356			Atr	399.367	0.479236	0.200554	2.38956	0.0168687
	Tmem14c	322.133	0.685547	0.265005	2.58692	0.00968386			Zfyve27	694.849	-0.431527	0.180673	-2.38844	0.0169203
	Sept7	5460.86	-0.457724	0.176996	-2.58607	0.00970763			Mrpl28	307.075	-0.595966	0.249606	-2.38762	0.0169577
	Wdr18	485.501	0.517611	0.200187	2.58563	0.00972			Plxna4os1	3.73984	-4.76682	1.99819	-2.38557	0.0170529
	Alox12b	161.353	0.823104	0.318475	2.58452	0.00975159			Cnrip1	545.478	-0.474891	0.199119	-2.38497	0.0170807
	Eif3g	500.162	0.531718	0.205777	2.58395	0.00976765			Tmem59l	2079.9	-0.385128	0.161497	-2.38474	0.0170911
	Mut	732.869	-0.464349	0.179708	-2.58391	0.00976882			Cbwd1	218.553	0.560856	0.235277	2.3838	0.0171347
	Mrpl37	306.83	0.597084	0.231102	2.58364	0.0097765			Gdap1	2198.87	0.388893	0.1634	2.38001	0.017312
	Slco1c1	803.131	-0.476629	0.184515	-2.58315	0.0097904			Cbx5	4695.75	0.382762	0.160915	2.37866	0.0173757
	Zfp563	304.469	-0.609699	0.2361	-2.58237	0.00981236			Copg1	3231.07	-0.409632	0.172311	-2.37729	0.0174405
	Map3k2	1166.57	-0.435646	0.168709	-2.58224	0.00981614			Vcpip1	2233.97	0.380228	0.159947	2.37721	0.017444
	Tfrc	3387.17	-0.409385	0.158736	-2.57904	0.00990763			Gm10754	51.4942	1.06638	0.448603	2.37711	0.017449
	Osbp2	812.176	0.445208	0.172656	2.57859	0.00992055			Ppp1r1a	1075.16	-0.447093	0.188125	-2.37657	0.0174745
	Hist1h3i	85.7045	-0.887746	0.344525	-2.57672	0.00997424			Pcmtd1	2655.89	0.458972	0.193309	2.37429	0.0175827
	Zfp933	471.579	-0.505045	0.196244	-2.57355	0.0100661			Kitl	188.156	0.62548	0.263466	2.37404	0.0175946
	Gm38162	10.9523	-2.83908	1.10339	-2.57306	0.0100805			Chmp2a	501.921	-0.491356	0.207012	-2.37356	0.0176174
	Tmed4	715.051	0.517994	0.201315	2.57305	0.0100805			Xpr1	1188.49	0.389202	0.163986	2.37338	0.0176262
	Snora23	1637.27	-1.34929	0.524422	-2.5729	0.010085			Tubb4a	3500.31	-0.470411	0.198219	-2.37319	0.017635
	G2e3	500.604	-0.53167	0.206764	-2.57138	0.0101294			Cp	135.772	0.684959	0.288702	2.37255	0.0176659
	Bmpr1a	1452.35	-0.459049	0.178578	-2.57058	0.0101529			Fau	963.956	-0.395623	0.166814	-2.37164	0.0177095
	Ap3d1	1670.71	0.413784	0.161102	2.56847	0.0102149			Ascc2	307.042	-0.499604	0.210807	-2.36996	0.0177901
	Zfp606	280.683	-0.554116	0.216009	-2.56524	0.0103105			Rrp8	122.97	-0.740032	0.312327	-2.36942	0.0178162
	Rnu1a1	11.6301	-2.46126	0.959987	-2.56384	0.010352			Gm37176	30.289	1.28425	0.542044	2.36928	0.017823
	Rpl28	690.15	0.50433	0.19682	2.5624	0.0103952			Cpsf2	978.908	0.412644	0.174285	2.36764	0.0179018
	Trappc11	1093.43	0.56055	0.218861	2.56121	0.0104307			Vps11	882.972	-0.46832	0.197822	-2.36738	0.0179145
	Map6	583.666	0.486266	0.1899	2.56064	0.010448			Asphd1	229.746	-0.565676	0.239009	-2.36675	0.0179449
	Ptprd	3254.03	-0.420669	0.16429	-2.56053	0.0104514			2310033P09Rik	142.098	-0.684047	0.289279	-2.36466	0.0180465
	Serbp1	4194.33	-0.434637	0.169757	-2.56034	0.0104568			Rb1	1200.8	0.403115	0.170484	2.36454	0.0180527
	Ormdl3	476.041	0.527752	0.206194	2.5595	0.0104824			Hmg20a	929.169	-0.439684	0.185955	-2.36446	0.0180562
	Flna	1492.92	0.440124	0.172265	2.55493	0.010621			Zranb1	1131.75	0.408043	0.172631	2.36367	0.0180948
	Zfp654	605.864	-0.547974	0.214499	-2.55467	0.0106289			Tmf1	1283	0.377669	0.159799	2.3634	0.0181079
	Fbll1	333.108	0.539651	0.211257	2.55448	0.0106347			Lefty1	529.869	-0.475976	0.201401	-2.36333	0.0181115
	Mir99ahg	561.737	-0.482915	0.189104	-2.5537	0.0106584			2210408I21Rik	420.533	0.489416	0.207099	2.3632	0.0181177
	Smarca5	1078.43	-0.499421	0.195575	-2.5536	0.0106614			Gm37077	180.852	0.604773	0.256037	2.36206	0.0181739
	Gale	108.205	0.813572	0.318748	2.5524	0.0106984			Thnsl1	650.898	0.455294	0.192761	2.36196	0.0181786
	Prox1	218.579	-0.783394	0.307017	-2.55163	0.0107219			Gm9938	271.455	0.542168	0.229724	2.36008	0.018271
	Gm42664	246.834	-0.710367	0.278429	-2.55134	0.0107311			Abca9	222.35	0.572021	0.242651	2.35738	0.0184045
	Ccdc88c	905.063	0.487645	0.191211	2.5503	0.0107631			Htra2	219.09	-0.553198	0.23486	-2.35543	0.018501
	U2af2	846.173	0.430092	0.168798	2.54797	0.0108352			Arhgap29	343.285	0.500794	0.212621	2.35533	0.0185061
	Sh3gl3	208.357	-0.699771	0.274812	-2.54637	0.0108851			Psmc4	712.873	-0.504808	0.214348	-2.35509	0.0185182
	Pou3f2	246.019	-0.592314	0.232692	-2.54549	0.0109125			Psmd7	757.372	-0.550941	0.233987	-2.35458	0.0185436
	Gucy1a2	1545.43	-0.406644	0.159779	-2.54504	0.0109264			Lin37	126.151	-0.681561	0.289599	-2.35346	0.0185995
	Pank4	337.431	0.531438	0.208844	2.54467	0.0109381			Sh3bp5	1342.46	-0.414091	0.175978	-2.35308	0.0186186
	Gbp4	14.8019	-2.22769	0.875501	-2.54447	0.0109443			Cfh	227.107	0.546596	0.23229	2.35308	0.0186188
	Erbb4	1420.47	-0.41837	0.164449	-2.54407	0.0109569			Zfp711	370.263	0.483291	0.205671	2.34982	0.0187823
	Sprn	2373.37	0.432777	0.170305	2.54119	0.0110475			Dync2h1	1746.13	0.398306	0.169636	2.348	0.0188746
	Rfng	354.074	0.53661	0.211353	2.53893	0.0111191			Txn2	917.893	-0.429109	0.182776	-2.34773	0.0188882
	Dram2	389.367	-0.521318	0.205374	-2.53838	0.0111366			Gm36952	285.162	0.503011	0.214254	2.34773	0.0188884
	Nolc1	610.895	0.51265	0.201981	2.53811	0.0111452			Csmd3	1515.74	0.45081	0.192047	2.3474	0.0189052
	Arfgap1	938.871	0.42336	0.166953	2.5358	0.011219			Zfc3h1	1178.16	0.379322	0.161602	2.34726	0.0189122
	Lztfl1	649.744	-0.533304	0.210329	-2.53556	0.0112267			Chrm1	2859.08	-0.361639	0.154095	-2.34685	0.0189326
	Dph1	160.115	0.694083	0.273893	2.53414	0.0112725			Gm43317	237.231	0.583501	0.248669	2.3465	0.0189509
	Arf1	5862.64	0.467911	0.184665	2.53383	0.0112823			Rab27b	1341.6	0.479591	0.204399	2.34634	0.0189587
	Gm37534	107.309	-0.850166	0.335617	-2.53314	0.0113045			Wdr45	334.477	-0.532704	0.227203	-2.34462	0.0190464
	1700047M11Rik	129.397	-0.919409	0.363053	-2.53244	0.0113273			Gm14325	181.859	0.591867	0.252605	2.34305	0.0191266
	Aco2	5202.12	0.409208	0.161589	2.5324	0.0113285			Snora28	117.072	0.761077	0.32483	2.343	0.0191294
	Thsd4	915.246	0.483391	0.191038	2.53034	0.011395			Fbxw5	693.164	-0.413106	0.17654	-2.34001	0.0192832
	Spopl	722.353	-0.486708	0.192385	-2.52986	0.0114108			Fuca1	348.799	-0.485385	0.207445	-2.33983	0.0192925
	Mcrs1	468.035	0.519541	0.205375	2.52972	0.0114155			Kcnt2	1155.15	0.417096	0.178337	2.33881	0.0193454
	Anapc5	1640.12	0.453987	0.179554	2.52841	0.011458			Ccno	19.3432	-1.5327	0.655453	-2.33839	0.019367
	Stub1	659.219	0.487853	0.192969	2.52815	0.0114666			Matr3	9853.51	0.427024	0.182636	2.33811	0.0193813
	Ccdc130	111.949	0.770918	0.305175	2.52615	0.011532			Kcna4	1047.39	0.447836	0.191587	2.33751	0.0194127
	Ak3	662.005	-0.453976	0.17987	-2.52392	0.0116055			Rnd3	275.381	0.544482	0.233129	2.33554	0.0195152
	Porcn	475.933	0.483088	0.191427	2.52362	0.0116154			Lrpap1	1318.18	-0.390899	0.16737	-2.33554	0.0195153
	Gm22442	1903.5	-0.460171	0.182435	-2.52239	0.0116561			Trafd1	502.526	-0.429383	0.183854	-2.33546	0.0195194
	Evi5	1031.1	-0.416642	0.165288	-2.52071	0.0117118			Slc25a19	268.207	-0.52729	0.225814	-2.33506	0.0195402
	Dhx30	1148.81	0.408876	0.162221	2.52049	0.011719			Vbp1	824.379	0.535304	0.229248	2.33505	0.0195408
	Pcyt2	545.252	0.475228	0.188608	2.51966	0.0117469			Trove2	1573.41	0.468291	0.200561	2.33491	0.0195482
	Vrk3	224.408	0.625854	0.248404	2.5195	0.0117522			Ptdss2	404.006	-0.465873	0.199526	-2.3349	0.0195486
	Supt6	2528.55	0.409416	0.162589	2.51811	0.0117987			Oxr1	3391.04	0.354465	0.15184	2.33446	0.0195719
	Arhgap39	1897.19	0.444746	0.17672	2.51667	0.0118468			Trpm7	1142.77	0.382909	0.164135	2.33288	0.0196542
	Med10	485.912	0.627365	0.249314	2.51637	0.0118571			Gm16485	184.274	0.58362	0.25028	2.33186	0.0197078
	Pgam1	317.863	0.544113	0.216233	2.51633	0.0118585			Slc6a7	188.264	-0.570691	0.244738	-2.33185	0.0197087
	Thoc2	1239.06	-0.503494	0.200155	-2.51552	0.0118856			Ckmt1	1652.39	-0.491691	0.211008	-2.3302	0.0197954
	Zfyve27	694.849	0.457384	0.181846	2.51523	0.0118954			Ccnd3	212.313	-0.568977	0.244272	-2.32928	0.0198443
	Cbx3	372.994	-0.518773	0.206316	-2.51447	0.0119213			Rab3c	8452.21	0.369169	0.158525	2.32877	0.0198712
	Ndufb10	596.716	0.47554	0.189171	2.51381	0.0119435			Ccdc134	79.2559	-0.814766	0.350009	-2.32785	0.0199203
	Hid1	874.239	0.434065	0.172675	2.51376	0.011945			Tmem109	312.991	-0.488981	0.210095	-2.32743	0.0199426
	Tomm40	552.076	0.484236	0.192665	2.51336	0.0119586			BB187690	5.67907	3.40489	1.46359	2.3264	0.0199972
	Max	487.709	0.513785	0.204448	2.51304	0.0119697			Phactr2	194.179	0.685135	0.294791	2.32414	0.020118
	Zfp599	111.301	0.833111	0.331589	2.51248	0.0119885			Tm9sf2	1878.59	0.389822	0.167755	2.32375	0.0201388
	4732440D04Rik	100.862	-0.790822	0.314901	-2.51133	0.0120277			Pdrg1	163.582	-0.653848	0.28143	-2.32331	0.0201626
	Tut1	187.585	0.644212	0.256606	2.51051	0.0120558			Iws1	703.207	0.400101	0.172237	2.32297	0.020181
	Aprt	149.178	0.706412	0.281731	2.5074	0.0121623			Pgam2	29.1105	-1.31347	0.565537	-2.32252	0.0202049
	Ubxn6	713.076	0.453274	0.180792	2.50716	0.0121706			Sirt7	228.402	-0.539087	0.232153	-2.32212	0.0202265
	Gls2	246.542	0.635983	0.25378	2.50604	0.012209			Esf1	488.312	0.482224	0.207667	2.3221	0.0202275
	Ablim2	907.279	0.443212	0.176863	2.50596	0.0122119			Stmn4	1413.1	-0.368755	0.15885	-2.32141	0.0202649
	Casp8ap2	408.663	-0.50428	0.201236	-2.50591	0.0122137			Htr2c	189.428	0.60167	0.259267	2.32066	0.0203055
	Gm10311	32.2401	-1.3526	0.540045	-2.50461	0.0122585			Rfng	354.074	-0.485142	0.209204	-2.31898	0.020396
	Syncrip	1675.62	-0.475355	0.189803	-2.50446	0.0122639			Lmbrd1	2568.04	0.349926	0.150952	2.31813	0.020442
	Nipbl	1333.32	-0.394853	0.157706	-2.50373	0.0122892			Epha5	3278.76	0.363738	0.156913	2.31808	0.0204447
	Cnrip1	545.478	0.501967	0.200493	2.50366	0.0122917			Il1rapl1	612.011	0.478318	0.206355	2.31794	0.0204528
	Slc22a17	4557.44	0.40455	0.161699	2.50188	0.0123537			Men1	489.424	-0.445983	0.192419	-2.31777	0.0204616
	Gm25117	41.7266	-1.28127	0.512283	-2.5011	0.0123808			Ajap1	438.957	-0.454309	0.19603	-2.31755	0.0204738
	Nudt16l1	470.979	0.48546	0.19413	2.50069	0.0123951			Zfp40	427.984	0.475107	0.205019	2.31738	0.0204829
	4632427E13Rik	550.445	-0.49234	0.197048	-2.49858	0.0124694			Ldb1	898.798	-0.404121	0.174393	-2.3173	0.0204874
	Abcb7	1204.54	-0.459941	0.184107	-2.49823	0.0124816			Nkain3	352.333	0.475056	0.20507	2.31656	0.0205278
	Lbr	217.968	-0.600221	0.2403	-2.4978	0.0124967			Ift20	480.015	-0.500847	0.216274	-2.3158	0.0205689
	Lefty1	529.869	0.506448	0.202814	2.4971	0.0125213			Tmem245	824.626	0.4194	0.181174	2.31491	0.0206181
	AI504432	188.139	-0.626753	0.251031	-2.49671	0.012535			Kdm5a	1395.32	0.366482	0.158359	2.31425	0.0206539
	Lingo1	1950.56	0.428213	0.171524	2.49651	0.0125421			Zfp458	363.888	0.614296	0.265535	2.31343	0.020699
	Kitl	188.156	-0.6624	0.265355	-2.49628	0.0125505			Tmem30a	6413.56	0.419816	0.181548	2.31243	0.0207542
	Cep19	536.796	0.64874	0.259926	2.49586	0.0125651			Gm25788	96.8261	0.914856	0.39565	2.31229	0.0207618
	Sgta	834.54	0.45566	0.182593	2.49549	0.0125784			Rae1	447.551	-0.444091	0.192102	-2.31175	0.0207917
	Col4a3bp	1552.1	-0.39636	0.158866	-2.49494	0.012598			Xab2	411.069	-0.452627	0.195847	-2.31113	0.0208258
	Babam1	545.177	0.564029	0.226158	2.49396	0.0126327			Nipbl	1333.32	0.363156	0.157217	2.3099	0.0208935
	Ube2v2	805.691	-0.502397	0.201476	-2.49358	0.012646			Tmed5	486.525	0.545983	0.236505	2.30855	0.0209687
	Asb8	406.745	0.595706	0.239104	2.49141	0.0127238			Snord22	428.044	0.486739	0.210861	2.30835	0.0209799
	Rusc1	395.696	0.490055	0.196718	2.49115	0.0127331			Etaa1	202.957	0.572397	0.248038	2.3077	0.0210157
	Sidt1	612.861	0.462227	0.185575	2.49079	0.0127459			Mfsd4	978.149	-0.388133	0.168396	-2.30489	0.021173
	Sgsm1	427.89	0.493191	0.198019	2.49062	0.012752			Gm38083	14.2204	1.95315	0.84774	2.30395	0.0212252
	Strip1	799.903	0.431697	0.173443	2.48898	0.0128109			Osbpl8	1818.29	0.409054	0.177617	2.30301	0.0212781
	Klhl22	1026.13	0.446628	0.179546	2.48754	0.012863			Snx13	2357.83	0.40349	0.17521	2.30289	0.021285
	Maf1	615.475	0.445965	0.179369	2.4863	0.0129078			Zbtb6	590.043	0.458279	0.199068	2.30212	0.0213282
	Chrm3	1912.89	0.443201	0.178727	2.47977	0.0131467			Junb	972.376	-1.10458	0.479828	-2.30203	0.0213336
	Pex2	363.241	-0.52732	0.212733	-2.47878	0.0131832			Dpagt1	117.299	-0.679042	0.295246	-2.29992	0.0214528
	Kcnk13	75.574	-0.990942	0.399875	-2.47813	0.0132072			Rnf217	192.227	0.557137	0.242326	2.29912	0.0214981
	Tuba1b	461.196	0.516426	0.208501	2.47684	0.013255			Arl6ip5	1298.14	-0.491874	0.214046	-2.29798	0.0215627
	Mas1	114.307	0.851947	0.34401	2.47652	0.013267			2610044O15Rik8	580.763	0.424325	0.184946	2.29431	0.0217725
	Atp5g3	1851.78	0.428087	0.172879	2.47622	0.0132782			Zfp407	805.018	0.396684	0.172913	2.29412	0.0217834
	Slc25a44	1002.16	0.423507	0.171044	2.47601	0.0132861			Ankrd12	2259.86	0.358492	0.156352	2.29285	0.0218565
	Arhgef2	2252.82	0.386291	0.156168	2.47357	0.0133771			Edf1	434.033	-0.452161	0.197223	-2.29264	0.0218685
	Brpf1	445.682	0.513248	0.207592	2.47239	0.0134212			Serinc2	146.741	-0.640149	0.279223	-2.2926	0.0218708
	Sars	1558.92	0.445587	0.180259	2.47192	0.0134388			Oxa1l	344.746	-0.524963	0.229026	-2.29216	0.0218965
	Stk31	2.96865	-5.29332	2.14197	-2.47124	0.0134646			Cpsf6	2377.13	0.399307	0.174262	2.29142	0.0219391
	Zfp280c	416.46	-0.479822	0.194208	-2.47066	0.0134864			Naa15	1448.71	0.416303	0.18168	2.29141	0.0219398
	Prnp	8278.95	0.45897	0.185854	2.46952	0.0135294			Ubxn7	1494.29	0.396205	0.172925	2.2912	0.0219518
	Ipo4	693.422	0.459492	0.186163	2.46822	0.0135786			4932438A13Rik	4332.86	0.349515	0.152588	2.29058	0.0219876
	Sox4	363.244	-0.522371	0.211648	-2.46811	0.0135828			Arf1	5862.64	-0.422566	0.184519	-2.2901	0.0220156
	Ptms	3045.93	0.48508	0.196553	2.46793	0.0135896			Kansl3	617.979	-0.457802	0.19998	-2.28924	0.0220654
	D10Jhu81e	574.434	0.488022	0.197814	2.46708	0.0136221			Rgs17	764.452	0.504283	0.220292	2.28916	0.0220702
	Adck3	466.298	0.491093	0.199071	2.46692	0.013628			Scamp3	305.73	-0.492869	0.215375	-2.28842	0.0221132
	Klf6	471.304	-0.471416	0.191269	-2.46467	0.0137138			Gas1	101.289	0.758651	0.331573	2.28804	0.0221353
	Smarcal1	737.16	0.445469	0.180748	2.46459	0.0137172			Nr1h4	2.52928	-5.0028	2.1868	-2.28773	0.0221534
	Gria1	20187.8	0.36282	0.147231	2.46428	0.0137287			Gmps	1782.41	0.423841	0.185279	2.28758	0.0221617
	Gm25129	213.994	-0.78331	0.318091	-2.46253	0.013796			Pi4kb	694.485	-0.451546	0.197439	-2.28701	0.022195
	Tada3	315.431	0.52403	0.212812	2.46241	0.0138008			Cenpe	31.3962	1.20983	0.529174	2.28625	0.0222395
	Prkab2	679.926	0.455766	0.185157	2.46152	0.0138351			Synpo2	62.3683	0.911644	0.398817	2.28587	0.0222617
	Tubb5	2899.42	0.393219	0.159939	2.45855	0.0139499			Fam53c	859.009	-0.402134	0.175957	-2.28541	0.0222888
	Chga	631.607	0.483313	0.196623	2.45807	0.0139685			Fgf12	1616.82	0.428254	0.187542	2.28352	0.0224
	Coro1a	1058.48	0.402508	0.163848	2.45659	0.0140261			Fpgt	556.386	0.47854	0.209575	2.28339	0.0224075
	Pdcl	482.668	-0.510799	0.207974	-2.45607	0.0140465			Msrb2	300.861	-0.559008	0.244952	-2.28212	0.0224825
	Ap3m2	1265.43	0.470258	0.191668	2.4535	0.0141474			Tmem160	193.479	-0.593272	0.260058	-2.28131	0.0225304
	Zfand2b	221.827	0.588573	0.240084	2.45153	0.0142251			Zfyve28	328.928	-0.486621	0.21346	-2.27968	0.0226266
	Snora30	41.982	-1.12768	0.459998	-2.45148	0.0142269			Slc5a3	951.249	0.406538	0.17834	2.27956	0.0226338
	Snd1	2137.38	0.378982	0.154642	2.4507	0.0142579			Zfp763	613.05	0.525977	0.23075	2.27942	0.0226419
	Lifr	1030.06	-0.426649	0.174108	-2.45049	0.0142661			Grin2b	21456.9	0.3358	0.147332	2.27921	0.0226547
	Hmg20a	929.169	0.457677	0.186795	2.45016	0.0142792			Tfrc	3387.17	0.361203	0.158554	2.27811	0.0227202
	Atp13a1	540.642	0.454147	0.185405	2.44949	0.014306			Qser1	368.603	0.456989	0.200611	2.27799	0.0227271
	Wnk1	3412.48	-0.398154	0.16255	-2.44942	0.0143086			Ccdc92	470.16	-0.476329	0.209217	-2.27672	0.0228032
	Acp6	132.417	0.725771	0.296467	2.44806	0.0143626			Qars	535.305	-0.497353	0.218936	-2.27168	0.0231057
	Sf3b2	1775.26	0.39391	0.160925	2.44778	0.0143739			Snrpa	297.101	-0.53326	0.234773	-2.27138	0.0231238
	Ddx41	461.02	0.520669	0.212714	2.44775	0.0143753			Gm43320	139.553	0.684402	0.301634	2.26898	0.0232694
	BC030336	1543.49	-0.411757	0.168281	-2.44684	0.0144116			Rbfa	192.31	-0.56194	0.247873	-2.26704	0.0233875
	Htra2	219.09	0.581754	0.237783	2.44657	0.0144222			Sned1	125.579	0.729209	0.322185	2.26332	0.0236157
	Dcp2	1381.68	-0.391403	0.160039	-2.44568	0.0144579			Nudcd3	1722.5	-0.368348	0.16278	-2.26285	0.0236447
	Dpysl4	271.142	0.575358	0.23532	2.445	0.014485			Commd4	361.828	-0.499403	0.220732	-2.26248	0.0236678
	Bmpr1b	344.321	-0.527778	0.215879	-2.44479	0.0144938			Parp14	54.5433	0.99723	0.440897	2.26182	0.0237086
	Tenm3	2860.18	0.550532	0.225237	2.44424	0.0145159			Pomgnt2	264.358	-0.535761	0.236924	-2.26132	0.0237393
	Gm37911	19.911	-1.84892	0.756488	-2.44409	0.014522			Gtf2a1	1136.88	0.383943	0.169816	2.26093	0.0237637
	Il1rapl1	612.011	-0.506197	0.207157	-2.44355	0.0145437			Mtfp1	404.718	-0.466691	0.206463	-2.26041	0.023796
	Dock1	508.977	-0.48633	0.199042	-2.44335	0.0145515			Gtpbp3	247.911	-0.501567	0.22196	-2.25971	0.0238391
	Sptbn4	1367.36	0.459559	0.188104	2.44312	0.0145611			Fam50a	139.978	-0.633832	0.280558	-2.25918	0.023872
	Higd2a	410.458	0.525547	0.215118	2.44306	0.0145633			Actr1a	2125.19	-0.415259	0.18381	-2.25918	0.0238724
	Tns3	1046.45	-0.479297	0.196201	-2.44289	0.0145702			Zdhhc20	1149.65	0.370369	0.163963	2.25886	0.0238921
	Nob1	314.157	0.521373	0.21346	2.44249	0.0145863			Zfp251	855.341	-0.400644	0.177371	-2.25879	0.0238962
	Slc35a3	300.99	-0.593366	0.243004	-2.44179	0.0146145			Strn3	2068.48	0.378422	0.167565	2.25835	0.0239237
	Lyrm5	275.145	-0.545914	0.223596	-2.44152	0.0146257			Slit2	114.864	0.661256	0.292848	2.25801	0.0239448
	Uty	841.56	-0.484469	0.198452	-2.44124	0.0146369			Kcnh7	5504.86	0.383556	0.169867	2.25797	0.0239473
	Nfia	1120.1	-0.440303	0.180521	-2.43907	0.0147252			Orc4	941.794	0.43319	0.19188	2.25761	0.0239702
	Ube2g2	614.008	0.469893	0.192713	2.4383	0.0147564			Eea1	863.034	0.404814	0.179336	2.2573	0.0239894
	Fibcd1	3801.81	0.420015	0.172293	2.4378	0.014777			Stac	200.248	-0.574143	0.254456	-2.25636	0.0240483
	Exosc10	489.021	0.523853	0.214909	2.43756	0.0147868			Ccnl2	720.926	-0.38872	0.172331	-2.25566	0.0240917
	Mfn2	2430.09	0.36652	0.150365	2.43754	0.0147876			Mir1188	34.1277	-1.11629	0.495176	-2.25434	0.0241749
	Itih5	337.049	-0.547108	0.224577	-2.43616	0.0148439			Gbp4	14.8019	1.9703	0.874131	2.25401	0.0241953
	Lgr4	721.308	-0.428992	0.17612	-2.43579	0.0148591			Thoc5	333.285	-0.493799	0.219251	-2.25221	0.024309
	Rbfa	192.31	0.611461	0.251236	2.43381	0.0149407			Ablim2	907.279	-0.396122	0.175887	-2.25214	0.0243136
	Spsb3	372.716	0.499649	0.205302	2.43373	0.0149443			Ip6k1	2556.86	-0.342339	0.152044	-2.25158	0.0243488
	Slc24a4	329.83	0.516456	0.212213	2.43367	0.0149465			Rap2b	1517.23	0.350401	0.155635	2.25142	0.024359
	Cd2ap	304.031	-0.519377	0.213425	-2.43353	0.0149523			Sept7	5460.86	0.398256	0.176899	2.25131	0.0243657
	Carhsp1	447.641	-0.625162	0.257061	-2.43196	0.0150176			Praf2	415.24	-0.478601	0.212778	-2.2493	0.0244936
	Plxna4	3505.25	0.365137	0.150157	2.4317	0.0150281			mt-Nd2	9147.91	0.433104	0.192555	2.24925	0.0244968
	Top3b	379.162	0.508207	0.208997	2.43164	0.0150304			Rem2	168.904	-0.627789	0.279118	-2.24919	0.0245007
	Usp9x	6625.45	-0.373323	0.153565	-2.43104	0.0150557			Gm37120	2.7239	4.77656	2.12406	2.24879	0.0245257
	Terf2ip	556.453	0.45654	0.187802	2.43096	0.0150588			Gm43829	95.5543	0.762501	0.339131	2.2484	0.0245507
	Ints3	727.711	0.448658	0.184574	2.43078	0.0150662			Slc25a20	129.507	-0.626901	0.278947	-2.24738	0.0246157
	Acsl3	3070.13	-0.383814	0.157914	-2.43052	0.0150772			Alg6	159.94	0.617153	0.274663	2.24695	0.0246435
	Adk	590.183	-0.46759	0.19239	-2.43042	0.0150812			Fkbpl	76.5213	-0.81274	0.3621	-2.24452	0.0247991
	Zfp788	1232.53	-0.432775	0.178086	-2.43014	0.015093			Phc1	516.813	-0.419215	0.18686	-2.24346	0.0248669
	Qser1	368.603	-0.490601	0.201938	-2.42946	0.0151213			Ndufa10	1361.48	-0.456852	0.20364	-2.24344	0.0248688
	Usf1	477.27	0.46126	0.189919	2.42871	0.0151525			Casc4	2267.95	0.380504	0.169761	2.2414	0.025
	Igfbp5	606.854	-0.641123	0.264049	-2.42805	0.0151803			Chst8	160.58	-0.596658	0.266208	-2.24133	0.0250049
	Ddx47	479.346	0.526327	0.21678	2.42793	0.0151851			Commd7	238.707	-0.562449	0.250986	-2.24096	0.0250286
	Kcna6	555.129	-0.615333	0.253474	-2.42759	0.0151994			Dhx9	2414.55	0.384992	0.171834	2.24049	0.025059
	Slit3	826.078	0.463975	0.191134	2.42749	0.0152036			Dnajc11	596.302	-0.434096	0.193795	-2.23998	0.0250923
	Large	3258.12	0.361264	0.148847	2.42708	0.0152207			Aagab	816.685	-0.390961	0.174574	-2.23951	0.0251227
	Arrb2	322.259	0.518315	0.213629	2.42623	0.0152564			Ubald1	549.942	-0.417005	0.186284	-2.23855	0.0251854
	Nudt4	1040.75	-0.39423	0.162542	-2.42541	0.0152911			Kctd12	2748.42	0.347697	0.155415	2.23721	0.0252724
	Zfp36l1	190.032	-0.643599	0.265405	-2.42497	0.0153098			Cpeb1	627.255	-0.494396	0.221088	-2.2362	0.0253389
	Snord15a	67.8714	-0.922956	0.380691	-2.42442	0.0153329			Snrnp40	242.52	-0.533185	0.238481	-2.23576	0.0253678
	Nf1	4193.66	-0.359247	0.148183	-2.42435	0.0153359			Cxxc4	297.571	0.523937	0.234366	2.23555	0.0253811
	Anln	836.612	-0.460593	0.190017	-2.42396	0.0153525			Fam198b	103.997	0.719217	0.321748	2.23534	0.0253949
	Cactin	209.835	0.59854	0.24694	2.42383	0.015358			Map1lc3b	1448.01	-0.483628	0.216376	-2.23513	0.0254091
	Anxa3	141.23	-0.700949	0.289236	-2.42345	0.0153739			Stard3	326.712	-0.482222	0.215906	-2.23348	0.0255173
	Tubb4b	1040.8	0.435509	0.179748	2.42289	0.0153977			Vps16	640.332	-0.416298	0.186397	-2.23339	0.0255233
	Pgbd5	1739.8	0.41333	0.170597	2.42285	0.0153995			Rab21	667.675	0.392342	0.175707	2.23293	0.0255535
	Cdkn2d	467.037	0.563656	0.232874	2.42043	0.015502			Acta2	73.2013	-0.911032	0.408057	-2.23261	0.0255746
	Pvrl3	632.972	-0.454652	0.187863	-2.42012	0.0155152			Efcab7	32.3105	1.27724	0.572098	2.23256	0.0255779
	Bcl6	710.138	0.492606	0.203569	2.41985	0.015527			Midn	624.815	-0.443959	0.198903	-2.23204	0.0256124
	Slc8a2	3273.51	0.468367	0.193574	2.41958	0.0155384			Maea	947.136	-0.417898	0.187253	-2.23173	0.0256328
	Gm42732	359.273	-0.549608	0.227178	-2.41928	0.0155513			U2af1	252.974	-0.601731	0.269751	-2.23069	0.0257016
	Usp21	403.721	0.499952	0.206658	2.41923	0.0155534			Phpt1	207.791	-0.536824	0.240662	-2.23061	0.0257069
	Sult4a1	3096.88	0.376855	0.155921	2.41696	0.0156505			Fam195b	387.313	-0.497761	0.223172	-2.23039	0.0257215
	Adck5	114.563	0.743352	0.307702	2.41582	0.0156999			Smim15	907.57	0.462372	0.207316	2.23027	0.0257294
	Scd2	12673.4	-0.392426	0.162523	-2.41459	0.0157529			Tex15	13.3133	1.76103	0.789618	2.23023	0.0257324
	Cobll1	105.813	-0.768526	0.318467	-2.4132	0.0158129			4933406I18Rik	193.417	0.564489	0.25311	2.23021	0.0257334
	Pde4a	835.494	0.476841	0.197628	2.41282	0.0158297			Sp4	664.637	0.453012	0.203134	2.23012	0.0257397
	Slc7a11	466.785	-0.54821	0.227261	-2.41225	0.0158544			Ipo7	3049.51	0.421533	0.189078	2.22941	0.0257866
	Mvb12a	135.619	0.710356	0.294505	2.41203	0.0158638			Ncaph2	1040.44	-0.374445	0.16797	-2.22924	0.025798
	Ctsa	786.858	0.433196	0.179603	2.41196	0.0158668			Yy1	454.202	0.428899	0.192406	2.22913	0.0258052
	Pcdh7	852.178	-0.431966	0.17912	-2.4116	0.0158827			Maf1	615.475	-0.396524	0.177949	-2.22831	0.0258601
	H2-DMa	93.6168	0.782722	0.324682	2.41073	0.0159205			Tcf25	4654.53	-0.343235	0.154042	-2.22819	0.0258678
	Atp11b	999.75	-0.404129	0.167679	-2.41014	0.0159463			Tmub2	578.017	-0.419862	0.188435	-2.22816	0.0258699
	Psmd4	889.047	0.449496	0.186534	2.40973	0.0159643			Zfp563	304.469	0.523559	0.23499	2.22801	0.0258798
	Thoc5	333.285	0.533417	0.221365	2.40967	0.0159669			Camkk1	1916.73	-0.350455	0.157311	-2.22778	0.0258953
	Tenm1	849.604	-0.407325	0.169049	-2.40951	0.015974			Celf3	921.903	-0.457217	0.20526	-2.2275	0.025914
	Ormdl2	51.2915	-1.00756	0.418295	-2.40872	0.0160084			Arl14ep	699.124	0.413953	0.185955	2.2261	0.0260076
	Strn3	2068.48	-0.404301	0.167868	-2.40845	0.0160206			Sgip1	1903.06	0.344379	0.154889	2.22339	0.0261895
	Tmem240	157.041	0.64626	0.268354	2.40823	0.0160299			Pcdh15	175.828	0.627222	0.282208	2.22255	0.0262462
	Icam5	3129.01	0.434381	0.180515	2.40634	0.0161135			Zfp945	375.917	0.538835	0.242506	2.22194	0.0262873
	Dmd	4012	-0.391634	0.162805	-2.40555	0.0161483			Matk	1180.59	-0.436308	0.196395	-2.22158	0.0263114
	Zfp800	306.62	-0.518115	0.215442	-2.4049	0.0161771			Hnrnpu	2424.9	0.445669	0.200612	2.22155	0.0263137
	Hook2	77.9331	0.871824	0.36273	2.40351	0.0162387			Rlim	2430.47	0.422016	0.190078	2.22023	0.0264032
	Entpd6	558.707	0.446195	0.185688	2.40293	0.0162643			Stx1a	564.178	-0.416786	0.18775	-2.2199	0.0264256
	Pld3	5382.6	0.351619	0.14635	2.40258	0.0162797			Usp21	403.721	-0.454214	0.204775	-2.21811	0.0265474
	Fhod3	155.614	0.731515	0.304603	2.40153	0.0163265			Dmtn	2763.66	-0.334209	0.150703	-2.21767	0.0265771
	Mta2	510.215	0.447294	0.186385	2.39984	0.0164022			Cyp2r1	18.4293	1.68658	0.760603	2.21743	0.0265939
	Cops2	2824.87	-0.447081	0.186366	-2.39894	0.0164425			Bag5	961.093	-0.437257	0.197265	-2.21659	0.0266511
	Slc44a1	1492.89	-0.456933	0.190678	-2.39636	0.016559			Tubb5	2899.42	-0.353748	0.15961	-2.21633	0.0266692
	Clock	2775.63	-0.399076	0.166562	-2.39596	0.016577			Socs4	369.16	0.443806	0.200352	2.21513	0.0267512
	Hook3	2203.24	-0.430485	0.179696	-2.39562	0.0165921			Get4	319.509	-0.460392	0.207847	-2.21505	0.0267567
	Snora74a	174.369	-0.682092	0.284762	-2.39531	0.0166065			Prpf19	1583.74	-0.365433	0.165069	-2.21382	0.0268412
	Smc4	95.5851	-0.802192	0.335122	-2.39373	0.0166779			Pcdhb4	127.767	0.629662	0.284425	2.2138	0.0268422
	St18	234.324	-0.667901	0.279145	-2.39267	0.0167263			Tmem167	1564.52	0.42193	0.190636	2.21328	0.0268784
	Mpi	411.849	0.499663	0.208859	2.39235	0.0167408			Cdc37	1018.14	-0.361116	0.163218	-2.21247	0.0269342
	Zfp62	931.845	-0.46714	0.195279	-2.39216	0.0167493			Pfn1	1341.35	-0.397392	0.179726	-2.21109	0.0270293
	Slc25a25	665.111	0.479458	0.200558	2.39062	0.01682			Fgd6	240.906	0.523323	0.236681	2.21109	0.0270297
	Cacnb1	1367.42	0.438874	0.183618	2.39015	0.0168416			Atg16l1	823.256	-0.409901	0.185388	-2.21104	0.0270331
	Nsg1	3185.8	0.416401	0.174289	2.38914	0.0168879			Spopl	722.353	0.423865	0.191736	2.21068	0.0270583
	Agmo	113.915	-0.735743	0.308051	-2.38838	0.0169227			Dennd5b	1855.87	0.347787	0.157329	2.21057	0.0270656
	Ict1	382.904	0.566295	0.237146	2.38796	0.0169423			Nipsnap1	546.236	-0.557689	0.252335	-2.21012	0.0270969
	Gne	497.72	0.490442	0.205535	2.38617	0.0170248			Gm29488	51.6847	0.946117	0.428097	2.21005	0.0271016
	2610035D17Rik	146.465	0.643492	0.269801	2.38506	0.0170763			Brcc3	774.348	0.414461	0.187544	2.20994	0.0271091
	Mpeg1	392.872	-0.497445	0.20861	-2.38457	0.0170992			Baiap2	3009.18	-0.358468	0.162247	-2.2094	0.0271468
	Zmym3	1223.44	0.379643	0.159229	2.38426	0.0171136			Pex2	363.241	0.467317	0.211573	2.20877	0.0271903
	Gm24119	1523.29	-1.22445	0.513777	-2.38323	0.0171615			Apeh	214.563	-0.51525	0.233292	-2.2086	0.0272021
	Dnajc16	699.062	0.430944	0.180882	2.38246	0.0171974			Pepd	332.803	-0.501947	0.227304	-2.20826	0.0272259
	Tfr2	40.3423	1.12131	0.47066	2.38241	0.0171996			Akr7a5	138.118	-0.612128	0.277278	-2.20763	0.02727
	Hhip	82.4143	-0.917195	0.385147	-2.38141	0.0172463			Gpr84	3.97462	4.25665	1.92919	2.20644	0.0273529
	Alyref	501.96	-0.472233	0.198346	-2.38085	0.0172727			Vps13b	2785.87	0.367238	0.166456	2.20622	0.0273684
	Zdhhc21	1113.01	-0.419092	0.176108	-2.37975	0.0173245			Nsg1	3185.8	-0.383589	0.174017	-2.20432	0.0275017
	Gja1	3096.53	-0.374658	0.15745	-2.37954	0.0173343			Aprt	149.178	-0.611149	0.277293	-2.20398	0.0275256
	Tmem169	165.521	0.650854	0.273552	2.37927	0.017347			Zfp654	605.864	0.470893	0.213848	2.202	0.027665
	Prdm8	187.72	0.885073	0.37206	2.37885	0.0173669			Gpr45	122.455	-0.639031	0.29046	-2.20007	0.0278021
	Itm2c	10219	0.351196	0.147666	2.37831	0.0173921			Cstb	117.157	-0.705336	0.320614	-2.19996	0.0278099
	Psd3	14512.3	-0.421752	0.177357	-2.37799	0.0174075			Nt5c	230.748	-0.52144	0.237065	-2.19957	0.0278374
	Pot1b	135.178	-0.664229	0.279328	-2.37795	0.0174091			Brinp2	1026.62	-0.37699	0.171436	-2.19902	0.0278768
	Emd	306.282	0.54688	0.230135	2.37635	0.0174851			ENSMUST00000186671.1	293.139	0.486362	0.221254	2.19821	0.0279343
	Slc35c2	866.75	0.415699	0.174945	2.37617	0.0174935			Ppp2r5d	839.262	-0.373743	0.17006	-2.19771	0.02797
	Epb41l2	771.967	-0.428636	0.180391	-2.37616	0.017494			Gm43305	19.2528	-1.67998	0.764507	-2.19747	0.0279872
	R3hcc1l	465.107	-0.450354	0.189559	-2.3758	0.0175109			Gm25395	8289.13	0.362074	0.164797	2.1971	0.0280136
	Smco3	88.9454	-0.948506	0.399301	-2.37542	0.0175292			Eif3d	661.258	-0.421867	0.192087	-2.19623	0.0280758
	Pfdn4	157.306	-0.632728	0.266385	-2.37524	0.0175378			Zfp583	116.452	0.713632	0.324964	2.19603	0.0280897
	ENSMUST00000186671.1	293.139	-0.528877	0.22271	-2.37474	0.0175614			Snap47	3217.03	-0.416865	0.189832	-2.19597	0.0280942
	Atp6ap1	3023.16	0.374577	0.15801	2.37059	0.0177596			Rnf5	397.668	-0.470278	0.214335	-2.19413	0.0282259
	Dusp19	341.008	-0.521436	0.219988	-2.37029	0.0177741			L3mbtl2	390.455	-0.43203	0.196909	-2.19406	0.0282309
	Btbd6	488.985	0.481514	0.203223	2.36939	0.0178172			Gm37266	25.8909	1.26995	0.579022	2.19326	0.0282885
	Mdp1	324.318	0.542163	0.228844	2.36914	0.0178294			Prnp	8278.95	-0.407321	0.185749	-2.19285	0.0283178
	Gpr12	215.788	0.580875	0.245303	2.36799	0.0178852			Zfp65	287.514	0.543994	0.24812	2.19246	0.0283463
	Zic1	59.0934	-1.04009	0.439244	-2.36791	0.0178888			Evi5	1031.1	0.361032	0.164736	2.19158	0.0284101
	Hagh	924.778	0.481776	0.203518	2.36724	0.0179211			P2ry12	560.964	0.463646	0.211602	2.19112	0.0284428
	Clk3	478.259	0.466938	0.197266	2.36705	0.0179307			Pwp2	324.708	-0.45795	0.209025	-2.19089	0.0284598
	Grhpr	172.177	0.628553	0.265585	2.36667	0.0179487			Atp6v0c	246.633	-0.490964	0.224177	-2.19007	0.0285188
	Gfap	2892.35	-0.35173	0.148645	-2.36625	0.0179694			Zfp442	128.598	0.693686	0.316808	2.18961	0.0285524
	Sh3glb1	1192.53	-0.382826	0.161842	-2.36543	0.0180089			Npy	306.436	-0.548998	0.250835	-2.18869	0.0286195
	Coasy	201.996	0.584021	0.247019	2.36427	0.0180655			Zfyve9	2353.98	0.373923	0.170847	2.18865	0.0286225
	Gm44080	2.73075	-5.30335	2.24329	-2.36409	0.0180743			Colec12	53.2259	0.933591	0.426647	2.1882	0.0286547
	Gm22786	29.8673	-1.45035	0.613598	-2.36367	0.0180947			Haghl	514.746	-0.432447	0.197652	-2.18792	0.0286755
	H2afx	173.271	0.621026	0.262792	2.36318	0.0181189			Gspt1	1458.01	0.368148	0.168302	2.18743	0.0287114
	Snora70	249.604	-1.92343	0.81405	-2.36279	0.0181379			Alkbh8	638.701	0.417305	0.190811	2.187	0.0287425
	Wdr1	2338.66	0.398519	0.168681	2.36256	0.018149			Gm9754	11.124	-2.07329	0.948607	-2.18562	0.0288436
	Gm16287	7.52004	2.95816	1.25265	2.36152	0.0182001			Cask	1206.65	0.354379	0.162141	2.18562	0.0288436
	Med27	228.806	0.611036	0.258775	2.36126	0.0182129			Agfg2	801.3	-0.380164	0.173996	-2.1849	0.0288965
	Slc50a1	208.712	0.611359	0.258942	2.36099	0.0182264			Car4	318.91	-0.583011	0.266959	-2.18389	0.02897
	Zfp40	427.984	-0.486771	0.206228	-2.36036	0.0182574			Gm37534	107.309	0.728929	0.33382	2.1836	0.0289919
	Tifa	79.2854	-0.808854	0.3427	-2.36024	0.018263			Cntnap5c	1170.1	0.446363	0.204422	2.18354	0.0289962
	Ccdc85a	827.61	-0.40353	0.171053	-2.3591	0.0183194			Phf21b	71.539	-0.80763	0.369931	-2.18319	0.0290216
	Serinc2	146.741	0.66751	0.282956	2.35906	0.0183215			Exosc10	489.021	-0.465628	0.213347	-2.18249	0.0290731
	Pi4kb	694.485	0.468205	0.198493	2.3588	0.0183339			9530052C20Rik	8.95791	2.338	1.0715	2.182	0.0291099
	Gldc	542.878	-0.448283	0.190061	-2.35863	0.0183425			9430053O09Rik	225.808	0.581089	0.266326	2.18187	0.029119
	Vps35	4263.75	-0.389608	0.165195	-2.35848	0.0183501			Itga2	2.20868	-4.99714	2.29067	-2.18151	0.0291454
	Ptges3	1077.29	-0.467458	0.198239	-2.35805	0.0183712			Fn3k	188.115	-0.567169	0.260054	-2.18096	0.0291861
	Plekhg5	1391.73	0.524796	0.222643	2.35712	0.0184172			Zyg11b	5281.47	0.3457	0.158537	2.18057	0.029215
	Sh3bp5	1342.46	0.415918	0.17656	2.35567	0.0184891			Tfpt	144.663	-0.60591	0.27792	-2.18016	0.0292457
	Tmtc2	299.641	-0.521332	0.221339	-2.35536	0.0185048			Diaph2	688.703	0.423105	0.194087	2.17998	0.0292589
	Galnt18	623.8	0.452448	0.192144	2.35473	0.0185359			Inpp4b	134.418	0.637503	0.292488	2.17958	0.0292883
	Psmd2	2538.07	0.401697	0.1707	2.35324	0.0186108			Fbxo48	8.60246	2.28547	1.04878	2.17917	0.0293192
	Swt1	219.219	-0.566464	0.240752	-2.35289	0.018628			Cdk20	49.9324	-0.923041	0.423612	-2.17898	0.0293335
	Rnf13	1797.51	-0.407479	0.173185	-2.35285	0.0186301			Setx	1703.76	0.335931	0.154176	2.17888	0.0293406
	Nanos1	383.933	-0.525866	0.223644	-2.35135	0.0187055			Pdcl	482.668	0.451095	0.207072	2.17844	0.0293731
	Arhgef25	2522.38	0.404949	0.172267	2.35071	0.0187376			A330009N23Rik	112.411	-0.659868	0.302959	-2.17808	0.0294002
	Rab21	667.675	-0.414993	0.176595	-2.34997	0.0187751			Map9	2201	0.372545	0.171089	2.17749	0.0294437
	Zfp677	55.3417	-0.959251	0.408235	-2.34975	0.0187859			Prkca	6386.59	0.319685	0.14686	2.1768	0.0294955
	N4bp3	179.712	0.715346	0.304448	2.34965	0.0187911			Grhpr	172.177	-0.569774	0.261925	-2.17533	0.0296053
	Gpat4	962.758	0.448572	0.190912	2.34962	0.0187924			D430036J16Rik	128.316	0.625436	0.287522	2.17526	0.0296106
	Wnk3	1271.12	-0.403766	0.171862	-2.34936	0.0188059			Gpbp1	2480.99	0.443624	0.204006	2.17456	0.029663
	Tusc2	570.24	0.491713	0.209381	2.34841	0.0188536			Chml	113.251	0.65845	0.302806	2.1745	0.0296678
	Ctdspl2	761.81	-0.46587	0.198437	-2.3477	0.0188896			Pfdn6	334.055	-0.444452	0.204454	-2.17385	0.0297167
	Prdm10	212.08	0.583581	0.248591	2.34756	0.018897			Skiv2l2	1380.08	0.359113	0.165197	2.17384	0.0297171
	9830147E19Rik	61.0723	-0.908453	0.387109	-2.34677	0.0189371			Gm38031	38.4926	1.05165	0.483797	2.17375	0.029724
	Abcg2	318.633	-0.525379	0.223996	-2.34548	0.0190026			Fzd6	149.471	0.58196	0.267763	2.17342	0.0297489
	Arid4b	1215.84	-0.393778	0.167942	-2.34473	0.0190408			Mdp1	324.318	-0.492651	0.22668	-2.17333	0.0297552
	Ptk2b	9047.27	0.43484	0.185477	2.34444	0.0190558			Fem1c	583.715	0.396749	0.182587	2.17293	0.0297853
	Ankrd12	2259.86	-0.367294	0.156667	-2.34442	0.0190566			Gm9833	43.9385	1.01938	0.469247	2.17237	0.029828
	Slc30a1	604.409	-0.425974	0.181854	-2.34239	0.0191607			Gls	4626.72	0.36579	0.168398	2.17217	0.0298427
	Bche	63.1607	-0.945974	0.403881	-2.34221	0.0191698			Pgr	429.603	0.504342	0.232232	2.17171	0.0298772
	Cacna1d	679.236	0.466859	0.199386	2.34148	0.0192075			Cpd	2018.18	0.330453	0.152189	2.17133	0.0299065
	Ajap1	438.957	0.462455	0.197646	2.33981	0.0192935			Znrf2	383.984	0.429083	0.197627	2.17118	0.0299179
	Zdhhc20	1149.65	-0.384927	0.164538	-2.33945	0.0193121			Sfxn3	886.974	-0.358362	0.165055	-2.17118	0.0299179
	Gars	1409.38	0.428511	0.18319	2.33916	0.0193271			Ccdc28b	210.382	-0.513172	0.236392	-2.17085	0.0299424
	Mtch1	4474.56	0.358087	0.153235	2.33684	0.0194474			Pip5k1a	1146.02	-0.397553	0.183172	-2.17038	0.0299782
	Rasal1	938.448	0.41015	0.175548	2.3364	0.0194704			Gm3294	144.396	-0.614302	0.283164	-2.16942	0.0300507
	Atp13a3	1720.65	-0.390561	0.16723	-2.33548	0.0195185			Chm	1832	0.445446	0.205333	2.16938	0.0300536
	Ift20	480.015	0.508271	0.217639	2.33538	0.0195233			Slk	2033.96	0.347648	0.160321	2.16845	0.0301241
	Slc39a12	568.105	-0.444321	0.190275	-2.33515	0.0195355			Zfp882	194.74	0.544733	0.251338	2.16733	0.0302096
	Poldip3	920.389	0.39934	0.171035	2.33485	0.0195514			Slc8a1	6324.05	0.313288	0.144587	2.16679	0.0302512
	Dapk3	266.189	0.519423	0.222506	2.33442	0.0195737			Sos1	1042.66	0.359552	0.165967	2.16641	0.0302801
	Cdc42bpa	5204.83	-0.33575	0.14383	-2.33435	0.0195776			Fez1	2475.55	-0.372044	0.171857	-2.16485	0.0303994
	Coq5	323.324	0.529751	0.227019	2.33351	0.0196215			Zfp935	128.287	0.63964	0.295474	2.16479	0.0304038
	Dus3l	478.234	0.449572	0.192709	2.33291	0.019653			Agl	713.507	0.383204	0.177048	2.16441	0.0304331
	Whsc1	3319.05	-0.349013	0.149627	-2.33255	0.0196716			Pcbp3	242.687	-0.500129	0.231205	-2.16314	0.0305307
	Cog1	456.297	0.461336	0.197991	2.33008	0.0198018			Hsp90aa1	9266.96	0.370708	0.171412	2.16268	0.0305661
	Parp1	1831.79	0.406634	0.174526	2.32993	0.0198096			Ppp2r1a	4804.42	-0.318806	0.147461	-2.16197	0.0306206
	Surf4	822.229	0.417754	0.179418	2.32838	0.0198921			Nadk2	728.311	0.408063	0.188794	2.16142	0.0306627
	Uqcrc1	1622.43	0.388001	0.166647	2.32827	0.0198977			Osbpl11	525.031	-0.414643	0.19188	-2.16095	0.0306993
	Mtmr12	577.818	0.421995	0.181273	2.32796	0.0199144			Nyap2	811.419	0.387028	0.179123	2.16069	0.0307197
	Agfg2	801.3	0.407428	0.175043	2.32758	0.0199342			Gad2	1991.27	0.330807	0.153108	2.16061	0.0307251
	Kctd12	2748.42	-0.362245	0.155672	-2.32697	0.0199667			Twistnb	181.189	0.573214	0.265365	2.1601	0.030765
	Wwtr1	279.454	-0.508197	0.218548	-2.32533	0.0200543			Slc35c2	866.75	-0.375675	0.17394	-2.1598	0.0307882
	BC037034	416.26	0.464301	0.19976	2.32429	0.0201099			Pbx1	2654.89	0.326111	0.151011	2.15952	0.03081
	Otub2	687.769	0.601427	0.258912	2.3229	0.0201844			Hectd3	531.877	-0.409196	0.18957	-2.15855	0.0308854
	Spr	252.975	0.540784	0.232809	2.32287	0.0201863			Dab2	71.0711	0.797314	0.369415	2.15832	0.0309032
	Vcan	599.058	-0.465512	0.200501	-2.32175	0.0202466			Manbal	344.383	-0.440272	0.204029	-2.15789	0.0309364
	Impad1	2345.2	-0.416651	0.179457	-2.32174	0.0202471			Ermn	677.812	0.489842	0.22717	2.15628	0.0310615
	Kctd4	104.82	-0.872011	0.375648	-2.32135	0.0202677			Elmo2	2062.04	-0.34354	0.159325	-2.15622	0.0310668
	Ska2	274.269	-0.516258	0.222402	-2.32128	0.0202718			Ndufb7	367.787	-0.459549	0.213174	-2.15575	0.0311031
	Gnal	535.392	-0.443524	0.19113	-2.32053	0.020312			Ampd2	746.22	-0.392264	0.181994	-2.15536	0.0311336
	Cuedc2	769.411	0.427344	0.184158	2.32053	0.0203123			Ciz1	207.684	-0.514366	0.238771	-2.15422	0.0312229
	Creld1	562.997	0.437696	0.188666	2.31995	0.0203435			Tmpo	391.56	0.433355	0.20118	2.15407	0.0312347
	Neu1	330.623	0.513499	0.221382	2.31952	0.020367			Gpr34	263.649	0.495803	0.230179	2.15399	0.0312411
	Kcnj9	553.153	0.512621	0.221044	2.31909	0.0203903			Fosb	63.4693	-0.852864	0.396104	-2.15313	0.0313083
	Prcc	358.531	0.479218	0.206665	2.31881	0.0204052			Entpd6	558.707	-0.396457	0.184176	-2.1526	0.0313499
	Asb3	491.612	-0.482558	0.208152	-2.3183	0.0204332			Tial1	1273.72	0.342114	0.158977	2.15197	0.0313996
	Zkscan6	234.841	0.56754	0.244862	2.31779	0.0204605			Porcn	475.933	-0.407417	0.189575	-2.1491	0.0316263
	Mad2l1bp	59.7469	1.05668	0.455974	2.31741	0.0204816			Fos	208.586	-1.50103	0.698569	-2.14872	0.0316564
	Klc2	1927.16	0.417203	0.180069	2.3169	0.0205091			Ndufs2	1969.46	-0.369135	0.171823	-2.14835	0.0316863
	Dlg1	1201.42	-0.409096	0.176673	-2.31556	0.0205823			Tmed4	715.051	-0.429804	0.200087	-2.14808	0.0317071
	Trpt1	68.1446	0.87643	0.37852	2.31541	0.0205904			Rrm2b	643.806	0.424456	0.1976	2.14806	0.0317092
	Cuta	215.477	0.661503	0.28584	2.31424	0.0206543			Mettl7a1	281.297	-0.524992	0.244413	-2.14797	0.031716
	Igfbp4	1893.49	0.400584	0.173118	2.31393	0.0206715			Tesc	331.725	-0.500203	0.232904	-2.14768	0.0317392
	1810043G02Rik	169.95	0.587145	0.253762	2.31376	0.0206809			P4ha1	965.752	-0.480458	0.223755	-2.14725	0.0317731
	Polr2f	270.889	0.625251	0.270249	2.31361	0.0206889			Camk2b	13195.4	-0.309769	0.144283	-2.14696	0.0317965
	Nrp1	1463.52	0.445382	0.192509	2.31356	0.020692			Zfp709	309.114	0.499353	0.232735	2.14559	0.031906
	Anxa4	29.5026	-1.26805	0.54823	-2.31298	0.0207235			Herpud1	446.091	-0.405353	0.18899	-2.14484	0.0319657
	Ehd3	828.782	0.419788	0.18157	2.31199	0.0207781			Dtd1	456.857	-0.487153	0.227137	-2.14475	0.0319728
	Atr	399.367	-0.466861	0.201979	-2.31144	0.0208086			Prkcg	6667.45	-0.331018	0.154343	-2.14469	0.0319776
	Alg6	159.94	-0.639971	0.276903	-2.31117	0.0208234			Gm42893	11.8251	1.90122	0.886752	2.14403	0.0320304
	Nphp4	289.955	0.589281	0.254972	2.31116	0.0208242			Gba2	939.4	-0.363724	0.169648	-2.14399	0.032034
	Sos1	1042.66	-0.384782	0.166572	-2.31001	0.0208877			Zbtb17	306.796	-0.469688	0.219101	-2.14371	0.0320565
	Mtmr10	281.353	-0.520537	0.225494	-2.30843	0.0209755			Nr3c1	2818.29	0.376132	0.175474	2.14352	0.0320717
	Psmd7	757.372	0.541921	0.234765	2.30835	0.0209795			Smpd3	1269.68	-0.358933	0.167502	-2.14285	0.0321249
	Col11a1	445.458	0.489065	0.212006	2.30685	0.0210634			Trmt1	495.675	-0.44443	0.207416	-2.1427	0.0321369
	2410002F23Rik	413.326	0.460184	0.199584	2.30571	0.0211267			Gstp1	589.3	-0.405934	0.189471	-2.14246	0.0321562
	Cxx1c	340.702	0.502042	0.217739	2.3057	0.0211274			Gm43046	213.878	0.583531	0.272509	2.14132	0.0322479
	Fbxo21	1569.96	0.371971	0.161346	2.30543	0.0211424			Gm25776	411.537	1.1732	0.547961	2.14102	0.0322722
	Hpgds	93.2992	-0.776825	0.336978	-2.30527	0.0211515			Kcnma1	2594.17	0.324507	0.15158	2.14084	0.0322871
	Tmem63c	375.436	0.462053	0.200455	2.30503	0.0211652			Uhrf1bp1l	2349.85	0.328744	0.153574	2.14062	0.0323051
	Tmem63a	302.952	-0.728946	0.316283	-2.30473	0.0211818			Nudt21	411.698	0.457108	0.213594	2.14008	0.0323484
	Cables2	256.892	0.522582	0.227018	2.30194	0.0213384			Rrnad1	250.98	-0.503381	0.235304	-2.13928	0.0324128
	Gm10118	11.6697	-2.01227	0.874895	-2.30001	0.0214475			Gm13157	38.3032	1.07004	0.500279	2.13889	0.032445
	Gtf2a1	1136.88	-0.391878	0.170389	-2.2999	0.0214537			0610010F05Rik	825.427	0.433331	0.202633	2.13851	0.0324757
	Usp6nl	251.974	-0.575386	0.250257	-2.29917	0.021495			Ddx39	137.15	-0.610247	0.285393	-2.13827	0.0324951
	Aip	616.884	0.463335	0.201564	2.29871	0.0215216			Usb1	83.1524	-0.760596	0.355762	-2.13794	0.0325218
	Supt5	1155.89	0.375993	0.163608	2.29813	0.0215546			Ubxn2a	650.588	0.41607	0.194629	2.13776	0.0325365
	Nudt21	411.698	-0.49339	0.214708	-2.29796	0.0215639			Odf2	668.529	-0.388144	0.181586	-2.13753	0.0325552
	Egr4	365.753	0.576056	0.250681	2.29796	0.0215639			Fgf14	791.838	0.459446	0.214962	2.13734	0.0325705
	Dgkg	2392.29	0.347365	0.151166	2.2979	0.0215674			Mst1r	26.479	-1.24936	0.585048	-2.13549	0.0327209
	Stk3	408.667	-0.460033	0.200218	-2.29766	0.021581			Tnpo1	1661.88	0.35143	0.164613	2.13489	0.0327698
	Rap2c	502.209	-0.448038	0.19501	-2.29752	0.0215892			Ctgf	37.2993	-1.03821	0.486536	-2.13388	0.0328527
	Slc6a7	188.264	0.568954	0.247712	2.29684	0.0216279			Ccdc88c	905.063	-0.405842	0.190212	-2.13363	0.0328729
	Lima1	145.078	-0.63788	0.277801	-2.29618	0.0216657			Ptp4a1	421.517	0.452753	0.212268	2.13293	0.0329305
	B230354K17Rik	317.627	-0.518301	0.225803	-2.29537	0.0217121			Phf23	295.141	-0.533449	0.25011	-2.13286	0.032936
	Phip	2401.47	-0.409594	0.178504	-2.29459	0.0217565			Aars	1729.31	-0.340448	0.159634	-2.13269	0.0329506
	Ankmy2	680.979	0.471624	0.205562	2.29432	0.0217722			Mpi	411.849	-0.441385	0.20697	-2.1326	0.0329572
	Zfp758	479.147	-0.524178	0.228527	-2.29372	0.0218063			Trib1	227.325	-0.633961	0.297301	-2.13238	0.0329753
	Dpm2	242.202	0.61948	0.270149	2.29311	0.0218418			Maged1	5781.85	-0.371557	0.174335	-2.13128	0.0330658
	Gramd1a	780.047	0.432919	0.188807	2.29292	0.0218524			Wapl	1814.93	0.36166	0.169722	2.1309	0.0330977
	Mysm1	893.346	-0.426501	0.186052	-2.29237	0.0218841			Paf1	370.382	-0.428164	0.200973	-2.13045	0.0331345
	Zfp414	89.7718	0.767075	0.334636	2.29226	0.0218904			Smurf1	685.598	-0.393596	0.184876	-2.12898	0.0332563
	Spred1	3017.9	-0.417454	0.182229	-2.29082	0.0219737			Pdzd8	1296.76	0.334444	0.157096	2.12891	0.0332616
	Kctd12b	71.2021	-0.834764	0.364478	-2.2903	0.022004			Megf10	442.576	0.496505	0.233262	2.12853	0.0332929
	Myoc	6.47298	-3.59241	1.56891	-2.28974	0.0220361			Ddx31	117.005	-0.677997	0.318606	-2.12801	0.0333363
	Ndor1	301.506	0.507286	0.221575	2.28945	0.022053			Ablim3	259.605	-0.503241	0.236554	-2.12738	0.0333883
	Jam2	481.616	-0.481999	0.210571	-2.28901	0.0220788			Zfp821	332.906	-0.441806	0.207684	-2.1273	0.0333953
	1810026B05Rik	299.647	-0.526496	0.230025	-2.28886	0.0220872			Aplp1	9542.7	-0.329687	0.154986	-2.12721	0.0334024
	Evi2a	181.357	-0.677871	0.296174	-2.28876	0.0220933			Zdhhc24	215.543	-0.500382	0.235314	-2.12645	0.0334659
	Ranbp3	621.552	0.422226	0.184511	2.28835	0.0221169			Map1b	13364.8	0.309277	0.145466	2.12611	0.033494
	Gm29083	2.6439	-4.91662	2.14884	-2.28803	0.0221355			Hhex	14.4941	1.94554	0.91579	2.12444	0.0336337
	Gm14403	124.222	-0.67159	0.293596	-2.28746	0.0221691			Opcml	4945.24	0.315606	0.148593	2.12396	0.0336736
	Gm25852	21.7392	-1.66685	0.728717	-2.28738	0.0221739			Hmces	120.023	-0.615369	0.289771	-2.12364	0.0337004
	Gm43648	63.0402	-0.946068	0.413687	-2.28692	0.0222006			Ccdc64	444.849	-0.424663	0.199976	-2.12357	0.0337062
	Pnrc2	579.514	-0.433566	0.189638	-2.28628	0.0222379			Pfkp	1700.94	-0.368183	0.173444	-2.12278	0.0337727
	Sirt7	228.402	0.536575	0.23472	2.28602	0.0222529			Haus3	101.758	0.676859	0.318922	2.12233	0.0338098
	Cdk13	1152.7	-0.386554	0.169116	-2.28573	0.0222702			Gm43789	90.6917	0.738327	0.348075	2.12117	0.0339075
	Fgfr2	552.066	-0.607653	0.265891	-2.28535	0.0222923			Rps6ka3	504.303	0.46748	0.220416	2.1209	0.0339305
	Plpp7	191.169	0.61088	0.267311	2.28528	0.0222963			Apc	4792.62	0.311368	0.146811	2.12088	0.0339316
	Mllt11	2657.47	0.574963	0.251597	2.28525	0.022298			Hcn1	1437.53	0.337023	0.158917	2.12074	0.0339434
	Zbtb44	880.795	-0.40293	0.176341	-2.28495	0.0223155			Slc25a11	856.204	-0.414448	0.195441	-2.12058	0.0339574
	Parp4	69.9698	-0.847656	0.370973	-2.28495	0.0223157			Prkar1b	4263.48	-0.309377	0.145914	-2.12027	0.0339833
	Hspbp1	735.971	0.421864	0.184637	2.28484	0.0223225			Nubp2	211.025	-0.535924	0.252788	-2.12005	0.0340016
	Nat14	853.854	0.445925	0.195281	2.28351	0.0224006			Mtch1	4474.56	-0.324379	0.153018	-2.11988	0.0340161
	Brap	771.096	0.419513	0.183743	2.28315	0.0224216			Alas1	612.321	-0.408145	0.192539	-2.1198	0.0340227
	Amph	2846.91	0.40132	0.175778	2.28311	0.0224239			Rce1	149.872	-0.558334	0.263408	-2.11965	0.0340356
	Zbtb33	882.48	-0.475865	0.20851	-2.28221	0.0224769			Kdm6a	539.713	0.418238	0.197395	2.11879	0.0341084
	Fzr1	504.019	0.460192	0.20166	2.28202	0.0224884			Poldip2	776.242	-0.41075	0.193986	-2.11743	0.0342236
	Dgcr14	205.277	0.559095	0.245022	2.28182	0.0225			Asb3	491.612	0.43846	0.207211	2.11601	0.0343438
	Pgm2	779.788	0.456236	0.199978	2.28144	0.0225227			Aacs	389.182	-0.430443	0.203438	-2.11584	0.0343585
	mt-Tq	108.017	-0.746778	0.327414	-2.28084	0.0225581			Chd1l	157.74	-0.573795	0.271237	-2.11548	0.034389
	Atp6v1f	768.332	0.478201	0.209792	2.27941	0.0226427			Zfp335	339.333	-0.494886	0.234008	-2.11482	0.034445
	Lin7c	2620.27	-0.490508	0.215191	-2.27941	0.0226428			Bub3	777.765	-0.465395	0.220085	-2.11461	0.0344633
	Yars	926.849	0.410753	0.180206	2.27935	0.0226462			Cpne3	295.47	0.450819	0.213233	2.11421	0.0344973
	Fn1	412.487	-0.50939	0.223506	-2.27908	0.0226621			Sqstm1	3557.24	-0.322449	0.152616	-2.11281	0.0346171
	Dcakd	401.397	0.445568	0.195524	2.27883	0.0226769			Egr3	463.078	-0.441622	0.209084	-2.11217	0.0346716
	Ptp4a2	2033.64	-0.372151	0.163325	-2.27859	0.0226915			Mtfr1l	592.067	-0.451879	0.214176	-2.10984	0.0348717
	Hint3	199.821	-0.581815	0.255449	-2.27762	0.0227494			Enah	2846.95	0.336377	0.159454	2.10955	0.0348969
	Atg9a	589.163	0.419713	0.184286	2.27751	0.0227561			Tmem130	1123.3	-0.354868	0.168267	-2.10896	0.0349483
	Sypl	623.827	-0.439965	0.193196	-2.2773	0.0227684			Lin7c	2620.27	0.453421	0.215013	2.1088	0.0349615
	Sacs	3713.35	-0.360688	0.158394	-2.27716	0.0227765			Dio2	1009	0.371009	0.175947	2.10864	0.0349753
	Syngr3	1068.24	0.439644	0.19309	2.27688	0.0227934			Wdr18	485.501	-0.418134	0.198332	-2.10826	0.0350087
	Arg2	35.7577	1.46169	0.642225	2.27598	0.0228474			Naa30	917.08	0.372733	0.176808	2.10812	0.035021
	Rab7b	19.2647	-1.5006	0.659527	-2.27527	0.0228897			Smarcal1	737.16	-0.378378	0.179514	-2.10779	0.0350496
	Rps21	1778.57	-0.361116	0.158743	-2.27485	0.0229151			Dedd	285.255	-0.465509	0.221128	-2.10515	0.0352779
	Sned1	125.579	-0.738608	0.324694	-2.27478	0.0229191			Sepw1	5306.67	-0.333668	0.158545	-2.10457	0.035329
	5330434G04Rik	781.501	-0.455008	0.200101	-2.27389	0.0229729			Erap1	156.27	0.568932	0.270413	2.10394	0.035384
	Slc25a13	30.9438	-1.29953	0.57157	-2.27362	0.022989			Ivd	904.733	-0.353584	0.168078	-2.10369	0.0354051
	Cyb561d1	241.361	0.560357	0.246543	2.27286	0.0230347			Gm17249	8.63591	2.23623	1.06306	2.10357	0.0354159
	Pcbp3	242.687	0.53136	0.233876	2.27198	0.0230879			Trappc8	1268.93	0.347233	0.165113	2.103	0.0354654
	Gtpbp3	247.911	0.509946	0.224492	2.27156	0.0231133			Rnf114	587.226	-0.38972	0.185323	-2.10293	0.0354722
	Gm24447	65.2826	-1.00484	0.442413	-2.27127	0.0231304			Has1	2.50404	-4.9131	2.33638	-2.10287	0.0354769
	Cxx1b	219.816	0.540823	0.238117	2.27125	0.023132			Fam208b	880.376	0.395313	0.187991	2.10284	0.0354801
	Pfdn6	334.055	0.469132	0.206578	2.27096	0.0231491			Gm14403	124.222	0.612357	0.291227	2.10268	0.0354939
	Lsm4	217.936	0.547662	0.241165	2.2709	0.0231529			Dok3	51.8856	-0.909519	0.432668	-2.10211	0.0355432
	Rassf2	772.272	-0.536519	0.236262	-2.27086	0.0231554			Plaa	751.356	0.398248	0.189457	2.10205	0.035549
	Slc25a46	1740.39	-0.373818	0.16475	-2.269	0.0232684			Map3k2	1166.57	0.353703	0.168277	2.10192	0.0355606
	Qpct	97.7054	-0.733102	0.323227	-2.26807	0.0233247			Tomm40	552.076	-0.401547	0.191047	-2.10182	0.0355687
	Lrrfip1	701.049	0.394857	0.174128	2.26763	0.023352			D10Jhu81e	574.434	-0.412529	0.196321	-2.10129	0.0356151
	Hspa12a	3257.68	0.366447	0.16165	2.26692	0.0233954			Mysm1	893.346	0.389621	0.185448	2.10097	0.0356436
	Flnb	1486.2	0.417018	0.183971	2.26676	0.0234046			Gnal	535.392	0.399409	0.190184	2.10011	0.0357189
	Scd1	1175.77	-0.514129	0.226835	-2.26654	0.0234184			Mtf1	418.529	-0.427323	0.203625	-2.09858	0.035854
	Gpatch1	317.93	0.504257	0.222557	2.26575	0.0234669			Unc5d	142.202	0.613543	0.292431	2.09808	0.0358981
	Pomgnt2	264.358	0.541801	0.23917	2.26534	0.0234918			BC037034	416.26	-0.415099	0.197874	-2.0978	0.0359229
	Smyd2	326.267	0.51876	0.229285	2.26252	0.0236654			Dnase1l2	37.6409	-1.02029	0.486455	-2.09739	0.0359587
	Cdv3	456.493	-0.443201	0.195927	-2.26207	0.0236928			Mga	1979.33	0.34828	0.166236	2.0951	0.0361625
	Plekha1	1639.13	-0.361295	0.159729	-2.26193	0.023702			Eps15	8868.32	0.386443	0.184551	2.09397	0.036263
	D3Ertd254e	719.857	-0.410512	0.181489	-2.26191	0.023703			Hid1	874.239	-0.35921	0.171568	-2.09369	0.0362877
	Auh	589.374	0.459669	0.203248	2.26162	0.0237211			Selt	3179.13	0.358968	0.171465	2.09354	0.0363012
	Fgf14	791.838	-0.487337	0.215562	-2.26078	0.0237729			Prr3	167.084	-0.550031	0.262731	-2.09351	0.0363036
	Gm14418	45.9202	-0.999516	0.442231	-2.26017	0.0238109			Tuba1a	2483.17	-0.382056	0.182554	-2.09284	0.0363634
	Exoc7	562.13	0.425849	0.188462	2.2596	0.023846			Zkscan16	750.654	0.420502	0.201027	2.09177	0.036459
	Urb2	287.528	0.505868	0.223961	2.25873	0.0238999			Gm42446	71.3516	0.758232	0.362532	2.09149	0.0364843
	Wbscr22	219.638	0.559685	0.247858	2.25809	0.0239402			1810043G02Rik	169.95	-0.522532	0.24989	-2.09105	0.0365236
	Fnip1	1822.16	-0.413263	0.183015	-2.25808	0.0239408			G6pdx	275.861	-0.510704	0.24424	-2.09099	0.036529
	Zfp442	128.598	-0.72001	0.319169	-2.25589	0.0240776			Cyb561	406.417	-0.43695	0.208973	-2.09094	0.0365334
	Sez6	2219.74	0.475885	0.210986	2.25553	0.0241003			E230001N04Rik	19.7209	-1.47219	0.704086	-2.09092	0.036535
	Coro7	592.03	0.477887	0.211876	2.2555	0.0241019			Wdr31	52.3649	-0.866875	0.414613	-2.0908	0.0365457
	Zdhhc14	489.345	0.430278	0.190788	2.25527	0.0241167			Shisa7	6.87655	-2.78222	1.33088	-2.09051	0.0365719
	Aacs	389.182	0.462952	0.205317	2.25482	0.0241447			Nabp1	177.464	0.632422	0.302545	2.09034	0.0365871
	Polr3a	509.51	0.422177	0.18724	2.25473	0.0241502			Abcd2	622.444	0.409994	0.196186	2.08983	0.0366335
	Mettl10	242.062	-0.528406	0.234476	-2.25356	0.0242238			Mir551b	6.67171	2.7597	1.32064	2.08966	0.0366484
	Bub3	777.765	0.497683	0.220978	2.25218	0.0243109			Camk2d	259.832	0.472527	0.22614	2.08953	0.0366597
	Sh3gl2	2488.99	0.406137	0.180343	2.25202	0.0243208			Zkscan8	706.795	0.434815	0.208211	2.08834	0.036767
	Cachd1	680.244	0.408917	0.181596	2.2518	0.0243352			Gpr137	648.779	-0.37722	0.180721	-2.08731	0.03686
	Hemk1	103.109	0.710633	0.315651	2.25132	0.0243652			Kcnip2	1862.51	-0.334671	0.160337	-2.08729	0.0368616
	Mir1188	34.1277	1.13721	0.505339	2.25039	0.0244245			Plcb4	311.381	0.442612	0.212065	2.08716	0.0368739
	Mrps26	365.186	0.460478	0.204649	2.25009	0.0244432			Grin1	6571.66	-0.33776	0.161866	-2.08667	0.0369181
	Eif5a2	1131.34	-0.405352	0.180237	-2.24899	0.0245132			Man1a2	2251	0.340842	0.163442	2.08539	0.0370336
	Nubp2	211.025	0.574425	0.25569	2.24656	0.0246679			Gpr20	1.98273	-5.00226	2.39931	-2.08487	0.0370808
	Svop	1622.3	0.380042	0.169224	2.24579	0.0247177			Gm42972	97.4292	0.747387	0.358603	2.08417	0.037145
	Synj2bp	684.024	-0.42843	0.190835	-2.24503	0.0247664			Wipf1	158.322	0.620141	0.297551	2.08415	0.0371468
	Ifitm10	276.368	0.484636	0.215924	2.24447	0.0248023			Rnf11	2705.3	0.353711	0.169745	2.08378	0.0371805
	Gna13	1238.93	-0.360217	0.160529	-2.24393	0.0248367			Mul1	477.184	-0.399919	0.192034	-2.08254	0.0372929
	Bckdk	359.081	0.47162	0.210191	2.24377	0.0248472			Otub2	687.769	-0.537176	0.257947	-2.0825	0.0372966
	Tsc22d3	1051.28	-0.380658	0.169657	-2.24368	0.0248527			Taf1c	103.978	-0.677395	0.325446	-2.08143	0.0373943
	Manea	685.28	-0.436645	0.194613	-2.24365	0.0248548			Med22	295.39	-0.51634	0.248147	-2.08078	0.0374541
	Kcnt2	1155.15	-0.401346	0.178912	-2.24326	0.0248801			Maml2	127.359	0.6356	0.305654	2.07948	0.0375737
	Fam212b	1532.32	0.352395	0.157103	2.24309	0.024891			Mlh3	609.828	0.420763	0.202364	2.07923	0.037596
	Lin37	126.151	0.657464	0.293173	2.24258	0.024924			Rras2	335.036	0.452062	0.217431	2.07911	0.0376072
	Casp3	75.1586	-0.80765	0.360286	-2.24169	0.0249816			Kdelr2	291.483	-0.475659	0.229003	-2.07709	0.0377937
	Snora16a	62.4659	-1.19918	0.535002	-2.24144	0.0249973			Nemf	927.397	0.362255	0.174507	2.07587	0.0379061
	Smad7	442.555	-0.560488	0.250118	-2.24089	0.025033			Gm37569	25.2218	1.28749	0.620577	2.07466	0.0380178
	Rc3h1	1402.82	-0.365645	0.163171	-2.24087	0.0250345			Nop16	151.229	-0.55364	0.266899	-2.07434	0.0380476
	Tubgcp2	373.5	0.46432	0.207319	2.23964	0.0251145			Gm22543	19.1648	1.4039	0.677118	2.07335	0.0381396
	Hnmt	612.282	-0.455583	0.20344	-2.23939	0.0251303			Gm20692	2.41422	-4.61351	2.22608	-2.07248	0.0382207
	Rnf41	1003.34	0.409996	0.183089	2.23932	0.0251352			B4gat1	1062.94	-0.349711	0.168798	-2.07177	0.0382871
	Cadm1	1632.31	-0.357014	0.159465	-2.23883	0.0251668			Mknk1	260.015	-0.472268	0.227955	-2.07176	0.0382875
	Ndufaf3	367.236	0.525404	0.234704	2.23858	0.0251831			Ndufb10	596.716	-0.388733	0.187636	-2.07174	0.0382898
	Ntng1	72.3601	-0.861259	0.384774	-2.23835	0.0251983			Pign	420.386	0.422275	0.203916	2.07083	0.0383748
	Lrrc14	261.789	0.517837	0.231524	2.23665	0.0253095			Trpc1	948.928	0.359449	0.173609	2.07045	0.0384101
	Rabggta	532.348	0.456387	0.204152	2.23553	0.0253825			Dennd6b	341.063	-0.462165	0.223248	-2.07018	0.0384351
	Cox10	206.215	0.531384	0.237719	2.23534	0.0253951			Apoe	5987.72	-0.321455	0.155282	-2.07014	0.0384395
	Ranbp2	5559.66	-0.412065	0.184383	-2.23483	0.0254285			6330419E04Rik	90.3777	0.683077	0.329997	2.06995	0.0384572
	Slc1a1	2482.97	0.373351	0.167076	2.23463	0.0254419			Gpr63	678.602	0.404963	0.195686	2.06946	0.0385029
	Mxd3	7.07434	3.2351	1.44854	2.23335	0.0255259			Sfr1	590.495	-0.560535	0.270867	-2.06941	0.038508
	Cox6c	2745.11	-0.336903	0.150869	-2.23309	0.0255433			Cyp46a1	1064.43	-0.354209	0.171176	-2.06927	0.038521
	Glrx5	243.721	0.51563	0.231168	2.23054	0.0257118			Atp5g1	727.964	-0.420577	0.203338	-2.06836	0.0386061
	Lman2	1205.3	0.396731	0.177904	2.23002	0.0257458			Pfkm	2674.36	-0.339213	0.16402	-2.06812	0.0386291
	Mapk1ip1	271.815	0.516494	0.231648	2.22965	0.0257707			Zdhhc4	181.219	-0.524603	0.253826	-2.06678	0.0387546
	Xab2	411.069	0.439961	0.197458	2.22813	0.0258718			A830019P07Rik	13.6592	1.66236	0.804565	2.06616	0.0388137
	Gm37964	58.6641	-0.896859	0.402859	-2.22623	0.0259985			Gm42973	77.963	0.76907	0.372254	2.06598	0.0388302
	Cenpq	55.5965	-0.904336	0.406264	-2.22598	0.0260155			Itsn2	1492.16	0.326501	0.158051	2.06579	0.0388479
	Tspan15	179.266	-0.620538	0.27879	-2.22583	0.0260257			Cdk5	934.059	-0.369989	0.179107	-2.06575	0.0388523
	Fbxo44	737.798	0.405996	0.182411	2.22572	0.0260329			D130040H23Rik	139.352	0.607828	0.294247	2.06571	0.0388558
	Tmf1	1283	-0.356715	0.160389	-2.22406	0.0261445			Hnrnpm	1087.47	-0.347598	0.168283	-2.06555	0.038871
	Gm10033	46.2414	-0.990549	0.445497	-2.22347	0.0261841			Cntn3	306.344	0.448372	0.217122	2.06506	0.0389169
	Lysmd3	246.417	-0.55246	0.248494	-2.22323	0.0262002			Eif6	332.131	-0.448762	0.217427	-2.06397	0.0390207
	Snrpa1	192.069	0.642219	0.288942	2.22266	0.0262387			C4a	15.5829	-1.5414	0.746855	-2.06386	0.0390312
	Vamp7	1050.46	-0.453721	0.204144	-2.22255	0.0262459			Ankzf1	281.675	-0.473462	0.229455	-2.06342	0.0390731
	Rassf8	161.793	-0.723604	0.325666	-2.22192	0.0262889			Lime1	339.693	-0.440672	0.213588	-2.06318	0.0390953
	Enpp4	479.78	-0.42531	0.191475	-2.22123	0.0263356			Pcdh9	2866.11	0.335089	0.162504	2.06204	0.0392036
	Zfp26	914.142	-0.463271	0.208654	-2.22029	0.0263993			Rnf208	416.766	-0.510605	0.247685	-2.06151	0.039254
	Sf3b3	1157.59	0.404712	0.182305	2.21997	0.026421			Tut1	187.585	-0.520354	0.252545	-2.06045	0.0393559
	Pcdha2	33.1687	1.20062	0.54092	2.21959	0.0264466			Ctdspl2	761.81	0.407477	0.197826	2.05978	0.03942
	Gm17111	3.81703	-4.30557	1.94026	-2.21907	0.0264819			Prrt2	1657.06	-0.372137	0.180701	-2.05941	0.0394553
	Kansl1l	619.084	-0.419497	0.189052	-2.21895	0.0264901			Dpp10	456.577	0.392789	0.190778	2.05888	0.0395062
	Mtor	1614.9	0.358885	0.161783	2.21831	0.0265337			Nlgn1	2732.26	0.354723	0.172306	2.05868	0.0395248
	Yipf3	453.12	0.464147	0.209264	2.21799	0.0265553			Trim33	1716.8	0.353774	0.171887	2.05818	0.0395725
	Lime1	339.693	0.478358	0.215672	2.21799	0.0265555			Tceb2	787.307	-0.385708	0.187431	-2.05787	0.0396024
	Cald1	213.137	-0.525891	0.237349	-2.21569	0.0267129			Fastkd2	500.841	0.443318	0.21556	2.05659	0.0397256
	Mtmr7	754.686	0.476763	0.215301	2.2144	0.026801			Cdh7	211.893	0.502517	0.24449	2.05537	0.0398433
	Jmjd8	305.039	0.496082	0.224038	2.21428	0.0268098			Svop	1622.3	-0.34668	0.168681	-2.05524	0.0398554
	Mmp9	4.28531	4.10613	1.85525	2.21324	0.026881			Flot1	493.624	-0.41851	0.203811	-2.05342	0.0400318
	Brcc3	774.348	-0.416775	0.188312	-2.21321	0.0268831			Traf2	121.017	-0.596992	0.290895	-2.05226	0.0401446
	Wdr45	334.477	0.506536	0.228874	2.21316	0.0268864			Esyt2	1802.63	0.321285	0.156559	2.05216	0.0401538
	Dnajc11	596.302	0.431356	0.19496	2.21254	0.0269296			Capn3	55.7199	0.832438	0.405734	2.05169	0.0402
	6720427I07Rik	342.938	-0.509529	0.230308	-2.21238	0.0269405			Tmem240	157.041	-0.541447	0.263913	-2.05162	0.0402071
	Zmynd15	2.79182	-4.88994	2.21062	-2.21202	0.0269653			Neat1	639.414	0.556187	0.271114	2.05149	0.0402191
	Arhgef3	1850.59	0.436484	0.197326	2.212	0.0269666			Rab11b	937.042	-0.351702	0.171438	-2.05147	0.0402207
	Thop1	326.96	0.5297	0.239624	2.21055	0.0270671			B4galt2	659.733	-0.371164	0.180951	-2.05119	0.0402483
	Zfp935	128.287	-0.658862	0.298083	-2.21033	0.0270824			Ube2n	1554.41	0.360464	0.175798	2.05045	0.0403209
	Cabp1	381.647	0.553393	0.250385	2.21017	0.0270936			Pds5b	3661.64	0.385501	0.188021	2.05031	0.0403342
	Ogdhl	1188.4	0.369931	0.167383	2.21009	0.027099			Snora69	11.297	2.42202	1.18149	2.04997	0.040367
	Nipal4	38.2071	-1.11886	0.506406	-2.20941	0.027146			Erlec1	491.877	0.384376	0.187508	2.04992	0.0403724
	Kcnj10	1452.04	-0.422082	0.191086	-2.20886	0.0271841			Paip1	1348.19	0.382262	0.186593	2.04864	0.040497
	Zbtb26	190.303	-0.540893	0.244939	-2.20828	0.0272248			Gm7265	76.1023	0.729005	0.355921	2.04822	0.0405383
	Gm16299	20.3874	-1.61678	0.732651	-2.20675	0.0273314			Dus1l	255.556	-0.464356	0.226738	-2.04798	0.0405617
	Tbc1d1	1349.11	0.354986	0.160935	2.20577	0.0273999			Cdipt	1031.6	-0.405534	0.19821	-2.04598	0.0407582
	Rdx	919.63	-0.378383	0.171551	-2.20566	0.0274081			Trpm3	410.701	0.467688	0.228627	2.04563	0.0407925
	Gm37298	101.394	-0.768603	0.348473	-2.20563	0.0274096			Gm14420	140.498	0.578459	0.282814	2.04537	0.040818
	Tjp2	276.299	-0.660081	0.299354	-2.20501	0.0274531			Mrps18a	284.861	-0.459184	0.224508	-2.04529	0.0408259
	Eif2s2	636.965	-0.443368	0.201078	-2.20495	0.0274574			Dazl	129.798	0.601708	0.294208	2.04518	0.0408376
	Ankrd28	1505.55	-0.367231	0.166654	-2.20356	0.0275556			Dnajb9	534.901	0.385203	0.188379	2.04484	0.040871
	Aaas	90.5661	0.760547	0.34515	2.20353	0.0275576			Chid1	701.103	-0.401383	0.196463	-2.04305	0.0410478
	Adi1	149.311	-0.596762	0.270898	-2.2029	0.0276015			Klhl24	1745.86	0.329483	0.161273	2.04301	0.0410517
	L1cam	1036.76	0.372995	0.16942	2.2016	0.0276937			Gm37310	39.207	1.01527	0.497127	2.04227	0.0411247
	Gm6225	5.48841	3.22351	1.46431	2.20139	0.0277085			Oaz1	577.202	-0.366774	0.17965	-2.04161	0.0411903
	Zzz3	1148.48	-0.354509	0.161081	-2.20081	0.0277498			Med10	485.912	-0.505616	0.247692	-2.04131	0.0412203
	Cdh7	211.893	-0.542078	0.246318	-2.20072	0.0277555			Brinp1	3319.71	-0.307701	0.150757	-2.04103	0.0412476
	Amigo2	163.034	2.03656	0.925836	2.1997	0.0278282			Zfp97	51.0609	0.845251	0.414198	2.04069	0.0412815
	Hnrnpd	1453.26	-0.354603	0.161209	-2.19965	0.0278319			Tceal6	315.399	-0.468865	0.229771	-2.04057	0.0412937
	Trappc12	831.37	0.421957	0.191836	2.19957	0.0278377			Abcc9	152.232	0.563969	0.276404	2.04038	0.0413128
	Mtx1	224.75	0.556292	0.252942	2.19929	0.0278572			Rps19bp1	142.042	-0.566399	0.27764	-2.04005	0.0413455
	Kat5	438.014	0.435536	0.198089	2.19869	0.0278998			Slc16a1	1078.03	0.332692	0.163094	2.03988	0.0413628
	Tmem222	752.06	0.424299	0.193077	2.19757	0.02798			Gm42481	13.9525	1.6757	0.821525	2.03974	0.0413759
	Trim35	2463.39	0.331451	0.150866	2.19699	0.0280213			Prpf6	765.295	-0.413904	0.202933	-2.03961	0.0413888
	Pqlc1	258.81	0.528782	0.240765	2.19626	0.0280733			Cdc25b	234.959	-0.492842	0.241638	-2.03959	0.0413914
	Celf3	921.903	0.452284	0.205979	2.19577	0.0281082			E130309D02Rik	168.989	-0.526839	0.258462	-2.03836	0.0415136
	Dtd1	456.857	0.501799	0.228531	2.19576	0.0281091			Bex1	443.874	-0.450819	0.221237	-2.03772	0.0415783
	Bex4	76.7345	0.796697	0.362914	2.19528	0.0281437			Mzt2	188.566	-0.495699	0.243295	-2.03744	0.041606
	Fam120aos	144.418	-0.59555	0.271491	-2.19363	0.0282623			Gm43869	96.0007	0.704266	0.345664	2.03743	0.0416069
	Fam131a	6018.57	0.336859	0.153581	2.19336	0.0282811			Ndor1	301.506	-0.446385	0.219132	-2.03706	0.0416438
	Pxmp4	104.923	0.689478	0.314439	2.19273	0.0283271			Cdk13	1152.7	0.34345	0.168608	2.03697	0.041653
	Haghl	514.746	0.436325	0.199	2.19259	0.0283369			Pink1	3038.46	-0.310716	0.152645	-2.03554	0.0417967
	Car4	318.91	0.589021	0.268657	2.19246	0.0283461			Ric8	499.985	-0.374971	0.184241	-2.03522	0.041829
	Zfp729a	354.256	-0.485321	0.221539	-2.19068	0.0284749			Snn	2706.79	-0.333632	0.163967	-2.03476	0.0418754
	Yipf6	829.143	-0.38786	0.17721	-2.1887	0.0286187			Rnu11	102.426	0.67922	0.333886	2.03429	0.0419226
	2210016L21Rik	675.67	0.39318	0.179655	2.18852	0.0286314			Mov10	56.7517	-0.823545	0.404834	-2.03428	0.0419234
	Rnf25	257.672	0.510428	0.233383	2.18708	0.0287369			Ptp4a2	2033.64	0.331555	0.163022	2.0338	0.0419714
	Sub1	4859.67	-0.419541	0.1919	-2.18624	0.0287978			Zfp281	1210.58	0.387484	0.190563	2.03336	0.0420161
	Wbp2	1520.22	0.349568	0.159931	2.18574	0.0288346			Fam174b	308.767	-0.486396	0.239265	-2.03287	0.0420654
	Tceal6	315.399	0.506824	0.23188	2.18572	0.0288365			Cdc42bpa	5204.83	0.292108	0.143696	2.03282	0.0420702
	Snord16a	25.0655	-1.43235	0.655343	-2.18565	0.028841			Il17ra	130.277	-0.5864	0.288632	-2.03165	0.0421892
	Mical2	6856.62	0.323329	0.147935	2.18561	0.0288439			Clic6	1.93447	4.90798	2.41663	2.03092	0.0422633
	Rsbn1	795.813	-0.432861	0.198099	-2.18507	0.0288838			Yipf3	453.12	-0.421682	0.207632	-2.03092	0.0422635
	Ccndbp1	542.902	0.496383	0.227231	2.18449	0.0289266			Samd5	484.192	0.385595	0.189891	2.03061	0.0422945
	Kras	1829.88	-0.400622	0.183534	-2.18282	0.0290491			Elof1	247.055	-0.479272	0.236038	-2.03049	0.042307
	Phka1	532.111	-0.414639	0.190054	-2.18169	0.0291322			Sys1	163.201	-0.561291	0.276498	-2.03	0.0423565
	Entpd1	212.612	-0.535344	0.245408	-2.18144	0.0291508			Ugp2	1572.11	0.428368	0.211222	2.02804	0.0425557
	Sdccag3	640.483	0.39875	0.182885	2.18033	0.0292331			Far1	2381.83	0.414223	0.20426	2.02792	0.0425684
	Anxa6	686.614	0.393416	0.180453	2.18016	0.0292459			Tsta3	249.13	-0.459406	0.226601	-2.02738	0.0426239
	Ddx39b	882.35	0.370917	0.170172	2.17966	0.0292826			Ndrg3	5661.61	-0.365386	0.180238	-2.02724	0.042638
	Arap2	3458.2	-0.361057	0.165718	-2.17875	0.0293505			Lrrtm1	1354.38	-0.327406	0.161526	-2.02696	0.0426666
	Snn	2706.79	0.35794	0.164293	2.17867	0.0293564			Map2	22478.8	0.376215	0.185622	2.02679	0.0426844
	Hdx	246.604	-0.500081	0.229552	-2.17851	0.029368			Slc25a23	2703.79	-0.314455	0.155175	-2.02645	0.0427188
	Dmwd	905.65	0.403605	0.185307	2.17803	0.0294039			Nucks1	4895.03	0.340305	0.167943	2.02631	0.042733
	Snora17	55.894	-1.06021	0.486956	-2.17722	0.0294644			Hdgfrp2	455.085	-0.42874	0.211658	-2.02563	0.0428029
	Mettl3	282.339	0.522571	0.240036	2.17706	0.0294764			Haus4	29.0489	-1.15509	0.570326	-2.02531	0.042836
	Plppr2	1759.8	0.405454	0.186244	2.17701	0.02948			Tmem86b	28.6031	-1.24118	0.612878	-2.02518	0.0428494
	Mettl11b	41.1239	-1.0192	0.468491	-2.17551	0.0295923			Zmym2	3397.54	0.364352	0.17992	2.02507	0.0428599
	Txn2	917.893	0.399129	0.183512	2.17494	0.0296344			Ap1s2	379.78	0.422669	0.208735	2.02491	0.0428764
	Gripap1	794.812	0.371947	0.171118	2.17363	0.0297332			Banf1	309.055	-0.490664	0.242331	-2.02477	0.0428911
	Dsel	478.67	-0.448082	0.206203	-2.17302	0.0297791			Gm10862	59.4002	0.922662	0.455697	2.02473	0.0428954
	Lig3	431.398	0.440274	0.202639	2.1727	0.0298025			G2e3	500.604	0.417148	0.206069	2.02432	0.0429377
	Daam2	1064.31	-0.529221	0.243671	-2.17187	0.0298654			Dlg1	1201.42	0.356681	0.176222	2.02404	0.0429658
	Ralgds	1107.79	0.362624	0.166965	2.17185	0.0298666			Mplkip	221.792	0.544628	0.269202	2.02312	0.0430603
	Tmem41a	82.2881	0.744594	0.342849	2.17178	0.029872			Scfd1	755.4	0.361114	0.178537	2.02263	0.0431115
	Ptov1	1032.17	0.42351	0.195081	2.17094	0.0299355			Plekhf1	54.5518	-1.01608	0.502363	-2.02261	0.0431138
	Atg13	810.104	0.389766	0.179541	2.1709	0.0299388			5730455P16Rik	1679.78	0.32505	0.160768	2.02186	0.0431912
	Hp1bp3	2630.81	0.384434	0.17711	2.17059	0.0299623			Atf4	1312.25	-0.391105	0.193512	-2.02109	0.0432702
	Herpud1	446.091	0.413741	0.190616	2.17054	0.0299657			Fam35a	148.834	0.548684	0.27155	2.02056	0.0433249
	Lingo3	1083.04	0.483391	0.222766	2.16995	0.030011			Cep95	117.186	-0.59835	0.296256	-2.01971	0.0434136
	A930024E05Rik	65.021	0.931071	0.429155	2.16954	0.0300415			Fam73b	605.252	-0.365478	0.181058	-2.01857	0.0435317
	Cxcl12	496.432	-0.45113	0.207982	-2.16908	0.0300765			Fbxl3	1669.02	0.356741	0.176824	2.0175	0.0436438
	Sec14l1	3869.79	0.339907	0.156728	2.16877	0.0301005			Cenpq	55.5965	0.813063	0.403051	2.01727	0.0436673
	Zfp711	370.263	-0.449479	0.207265	-2.16862	0.0301112			Cse1l	1340.56	0.390606	0.193708	2.01647	0.0437505
	Pcnxl2	1483.1	0.392145	0.180882	2.16796	0.0301614			Srsf4	412.865	-0.420101	0.208435	-2.0155	0.0438524
	Ccnd2	580.145	-0.399405	0.184234	-2.16792	0.0301646			C2cd4a	4.43975	3.82609	1.89848	2.01534	0.0438689
	Prkag2	1281.62	0.361173	0.166637	2.16742	0.030203			Sstr4	1041.19	-0.342768	0.1701	-2.01509	0.0438948
	Trafd1	502.526	0.401319	0.185179	2.1672	0.0302198			Tbc1d17	339.33	-0.470955	0.233747	-2.01481	0.0439248
	Ntmt1	232.87	0.543802	0.251042	2.16618	0.0302973			Gm37725	18.894	1.3814	0.685908	2.01398	0.0440118
	Dab2	71.0711	-0.808304	0.37316	-2.16611	0.0303029			Flcn	539.363	-0.367788	0.18274	-2.01263	0.0441537
	Dsp	5.15014	-3.12083	1.44096	-2.16579	0.0303273			D3Ertd254e	719.857	0.363697	0.180748	2.01218	0.0442013
	Mtus1	324.383	-0.45083	0.208175	-2.16563	0.0303397			Gm43445	31.1723	1.06276	0.528236	2.01191	0.0442296
	Tmem175	385.098	0.491559	0.227008	2.16538	0.0303586			Setd2	1254.79	0.331861	0.164962	2.01175	0.0442467
	Il13ra1	59.5513	-0.843911	0.389768	-2.16516	0.0303751			Lancl3	136.437	0.564402	0.280583	2.01154	0.0442688
	Cul5	1787.09	-0.364599	0.168463	-2.16427	0.030444			Vps51	610.938	-0.38438	0.191107	-2.01134	0.0442898
	P3h3	248.342	0.506245	0.233914	2.16424	0.0304463			Rasa3	642.428	-0.354785	0.176402	-2.01123	0.0443011
	Arel1	3585.58	0.388637	0.179579	2.16415	0.0304526			Sin3b	1390.29	-0.335202	0.166686	-2.01098	0.0443281
	Il18	129.733	-0.625943	0.2893	-2.16364	0.0304916			Sema3c	529.849	0.410648	0.20421	2.01091	0.0443354
	Manbal	344.383	0.44557	0.205973	2.16324	0.0305224			Map3k3	430.673	-0.396829	0.197363	-2.01065	0.0443619
	Sugt1	1108.27	-0.376197	0.173934	-2.16287	0.0305512			Ppp4r1	273.938	-0.459135	0.228426	-2.01	0.0444315
	Actr1b	1849.05	0.352348	0.162937	2.16247	0.0305818			Syt3	460.289	-0.419001	0.208465	-2.00993	0.0444382
	Gmppb	159.848	0.574866	0.265941	2.16163	0.0306466			Kctd4	104.82	0.751582	0.37399	2.00963	0.0444701
	Dennd1b	1031.61	-0.371452	0.171952	-2.1602	0.0307568			Ywhah	2897.02	-0.361248	0.179966	-2.00731	0.0447163
	Gm42692	27.2653	-1.35421	0.626921	-2.16011	0.0307645			Abcc5	1725.34	-0.31724	0.158046	-2.00726	0.0447216
	Idh3b	2871.94	0.427629	0.197974	2.16003	0.0307705			Mapk1ip1	271.815	-0.459708	0.229075	-2.0068	0.0447711
	Fbxo11	1843.25	-0.332992	0.154164	-2.15999	0.0307735			Cd164	695.028	0.363858	0.181396	2.00588	0.0448686
	Zfyve28	328.928	0.46494	0.215263	2.15987	0.030783			Dbn1	2221.47	-0.333186	0.166153	-2.0053	0.0449311
	Lats1	703.942	-0.37471	0.173602	-2.15845	0.0308929			Bclaf1	2446.83	0.34692	0.173082	2.00437	0.0450304
	Ywhah	2897.02	0.389057	0.180249	2.15844	0.0308938			Pcgf1	134.951	-0.617681	0.308217	-2.00405	0.045065
	Ercc2	240.601	0.530599	0.245892	2.15785	0.0309395			Npepps	1754.29	0.304844	0.152117	2.00401	0.0450693
	Gdi1	4186.67	0.327125	0.151622	2.15751	0.0309661			Usp15	1642.36	0.398203	0.198732	2.00372	0.0450997
	Slc40a1	138.814	-0.622372	0.288599	-2.15653	0.0310424			Grin2a	19467.3	0.304385	0.151912	2.00369	0.0451035
	Fbxo33	911.459	-0.366965	0.170204	-2.15603	0.0310817			Ints5	272.12	-0.449644	0.224446	-2.00335	0.0451396
	Slc45a1	320.489	0.559687	0.259627	2.15574	0.0311042			Mier1	722.851	0.365171	0.182286	2.00329	0.0451464
	Gng12	755.952	-0.424041	0.196719	-2.15556	0.0311179			Ythdf3	1462.71	0.376712	0.188075	2.00299	0.0451787
	Asna1	721.139	0.389529	0.180715	2.15549	0.0311239			Mtmr14	194.652	-0.511022	0.255138	-2.00293	0.0451851
	Cdc37l1	866.694	-0.384931	0.178604	-2.15522	0.0311446			Mospd2	326.615	0.416469	0.207997	2.00228	0.0452545
	Fbxl6	222.267	0.502546	0.233179	2.15519	0.0311468			Epn2	1979.68	-0.330575	0.165127	-2.00195	0.0452901
	Zfp72	129.765	-0.668495	0.310204	-2.15501	0.0311607			Hdac3	658.948	-0.385115	0.192401	-2.00163	0.0453244
	Folh1	142.092	-0.652745	0.302935	-2.15474	0.0311823			Asf1a	221.01	0.490601	0.245131	2.00138	0.0453515
	Eps15l1	526.368	0.404902	0.18795	2.15431	0.0312157			D930015E06Rik	355.372	-0.401723	0.200766	-2.00096	0.0453972
	Scnm1	208.59	0.561215	0.26064	2.15322	0.0313014			Cacng3	460.039	-0.379197	0.189675	-1.9992	0.0455868
	Unc45a	266.436	0.51034	0.237066	2.15273	0.03134			Rad21	1037.48	0.326849	0.163502	1.99905	0.045603
	A330015K06Rik	37.4042	-1.09736	0.509798	-2.15254	0.0313545			4732416N19Rik	49.5513	0.864603	0.432616	1.99855	0.0456572
	Ccl4	2.41775	-5.08088	2.36048	-2.15248	0.0313594			Zfp148	3220.9	0.352689	0.176486	1.9984	0.0456731
	Hbb-bt	55.5822	-0.853978	0.39681	-2.15211	0.031389			Fgf2	123.141	0.690479	0.345528	1.99833	0.0456806
	Phactr2	194.179	-0.638954	0.296918	-2.15196	0.0314007			Crip3	7.09476	-2.40884	1.2055	-1.99822	0.0456932
	Copa	2558.24	0.350568	0.162915	2.15185	0.0314091			Mrps21	246.067	-0.503938	0.252636	-1.99472	0.0460732
	Tgfa	198.449	-0.584707	0.271741	-2.15171	0.0314205			Hbb-bs	426.257	0.537661	0.269546	1.99469	0.0460763
	Prpf19	1583.74	0.356159	0.16557	2.15111	0.0314677			Ywhag	9489.19	-0.281598	0.141239	-1.99377	0.0461769
	Zcchc18	3122.09	0.392091	0.182312	2.15067	0.0315025			Rab5a	1183.2	0.397477	0.199387	1.99349	0.0462079
	Sdc4	1106.57	-0.358559	0.166731	-2.15053	0.0315135			Mrgbp	130.227	-0.567535	0.284709	-1.99339	0.0462191
	Nckipsd	491.821	0.458755	0.213381	2.14994	0.0315601			Mir138-1	17.817	-1.36538	0.685105	-1.99295	0.0462671
	0610011F06Rik	160.347	0.604888	0.281381	2.14971	0.0315784			Fam174a	711.077	0.370138	0.185735	1.99282	0.0462807
	Ptpn14	76.4913	-0.841791	0.391634	-2.14943	0.0316001			Rnaseh2a	135.104	-0.559952	0.281033	-1.99248	0.0463184
	Rab11a	1463.01	-0.411595	0.19155	-2.14876	0.0316533			Jrkl	216.468	0.517346	0.259797	1.99135	0.0464429
	Fam195b	387.313	0.482775	0.22469	2.14862	0.0316644			Ypel3	690.892	-0.374758	0.188226	-1.99101	0.0464802
	Casp8	44.5943	-0.952747	0.443484	-2.14833	0.0316879			Adora1	2397.98	-0.32887	0.1653	-1.98953	0.0466427
	Wdr26	2006.02	-0.335342	0.156111	-2.1481	0.031706			Nudt4	1040.75	0.322297	0.162017	1.98929	0.0466697
	Pde7b	105.349	-0.659248	0.306961	-2.14766	0.0317408			Stxbp6	234.663	0.472116	0.237355	1.98907	0.046693
	Rnf11	2705.3	-0.365	0.169987	-2.14723	0.0317753			Plppr2	1759.8	-0.369325	0.185781	-1.98796	0.046816
	Ptrf	150.861	-0.587056	0.273515	-2.14634	0.0318456			Acvr2a	629.202	0.371669	0.186964	1.98791	0.0468213
	Wnt2	301.5	0.536274	0.249891	2.14603	0.0318705			Bbs1	448.767	-0.385163	0.193755	-1.98789	0.0468239
	Ptprb	648.218	-0.511981	0.23872	-2.14469	0.0319775			Ano4	635.617	0.361806	0.182065	1.98723	0.0468967
	Spns1	457.024	0.428241	0.199712	2.14429	0.0320098			Wbp2	1520.22	-0.316521	0.159323	-1.98665	0.0469608
	Aup1	399.837	0.448229	0.20909	2.14372	0.0320556			Gm26316	26.933	1.13242	0.570026	1.9866	0.0469662
	B4galnt4	532.983	0.457196	0.213313	2.14332	0.0320877			Ypel1	322.516	-0.422417	0.212686	-1.98611	0.0470216
	Parp12	128.417	-0.615629	0.287236	-2.14329	0.0320902			C130071C03Rik	1276.79	0.334943	0.168701	1.98542	0.0470975
	Cenpj	39.4143	-1.04101	0.485782	-2.14296	0.0321167			Ankrd27	380.845	-0.396912	0.199966	-1.98489	0.0471562
	Gpr37	939.34	-0.515624	0.240665	-2.1425	0.0321534			Rev3l	1385.29	0.344924	0.173796	1.98465	0.0471833
	Hdgfrp2	455.085	0.456707	0.213191	2.14224	0.0321738			Med13	2517.98	0.302007	0.152181	1.98453	0.047197
	Raph1	539.615	-0.421585	0.196807	-2.14212	0.0321838			Stk3	408.667	0.395177	0.199129	1.98453	0.0471971
	Ypel3	690.892	0.405504	0.189358	2.14147	0.0322362			Tubb4b	1040.8	-0.354906	0.178839	-1.98449	0.0472008
	D2hgdh	93.8908	0.701992	0.328009	2.14016	0.0323417			Tomm70a	3526.35	0.343393	0.173046	1.9844	0.0472115
	Hsp90b1	4723.87	-0.388108	0.181368	-2.13989	0.0323638			Atxn7	518.466	-0.373159	0.188063	-1.98422	0.0472315
	Tmem199	311.023	0.481375	0.225109	2.13841	0.0324835			Sertad1	45.0132	-0.904055	0.455729	-1.98376	0.047283
	Tmem120b	109.544	0.669685	0.313177	2.13836	0.0324877			Fbxl16	7640.52	-0.316094	0.159435	-1.98259	0.047413
	Zfp770	479.924	-0.432173	0.202189	-2.13747	0.0325595			Cdk2ap1	43.5082	-0.89857	0.45349	-1.98146	0.0475402
	Sarm1	431.792	0.433739	0.202926	2.13742	0.0325639			Acd	176.1	-0.518341	0.261689	-1.98075	0.0476193
	Rab27b	1341.6	-0.437859	0.204862	-2.13734	0.0325704			B3gat1	3200.99	-0.334541	0.168905	-1.98065	0.0476307
	Comt	522.107	0.448915	0.21009	2.13678	0.0326162			Plagl2	80.8305	-0.731929	0.36969	-1.97985	0.0477209
	Dlg3	2700.88	0.34483	0.161395	2.13656	0.0326342			Cpne5	188.643	-0.519442	0.262417	-1.97945	0.0477655
	Rnf26	202.867	0.517347	0.242164	2.13634	0.0326513			Mrpl37	306.83	-0.451794	0.228242	-1.97945	0.0477656
	Actr1a	2125.19	0.393234	0.184137	2.13555	0.0327165			H2afj	267.293	-0.467473	0.236222	-1.97896	0.0478209
	Ugp2	1572.11	-0.451709	0.211539	-2.13535	0.0327323			Ppig	1225.95	0.389879	0.197023	1.97885	0.0478327
	Lrpap1	1318.18	0.358545	0.167921	2.13519	0.0327453			Ranbp9	922.563	0.337269	0.170482	1.97833	0.047891
	Lrwd1	88.7917	0.714793	0.334817	2.13488	0.0327712			Tmem33	2207.86	0.419844	0.212289	1.9777	0.0479625
	Nadk2	728.311	-0.404741	0.189619	-2.13449	0.0328028			Dcx	168.862	0.550153	0.278267	1.97707	0.0480337
	Gm25202	13.0386	-1.81192	0.848954	-2.13429	0.0328188			Gm37056	51.5238	0.844009	0.426959	1.97679	0.0480649
	Emc9	132.26	0.6096	0.285624	2.13427	0.0328203			Jmjd8	305.039	-0.438142	0.221675	-1.9765	0.048098
	B230334C09Rik	4394.33	-0.360681	0.168998	-2.13424	0.0328232			Cntnap5b	221.324	0.514655	0.260397	1.97642	0.0481072
	Fgd4	1299.42	-0.411097	0.192629	-2.13414	0.0328316			Kpna3	2265.34	0.43186	0.218627	1.97533	0.0482306
	Kars	768.185	0.447527	0.209732	2.1338	0.0328594			Got2	1285.37	-0.323893	0.164001	-1.97494	0.0482747
	Nrsn2	200.652	0.519266	0.243356	2.13377	0.0328612			Plk3	98.3635	-0.623734	0.315825	-1.97493	0.0482757
	Car7	336.372	0.440294	0.206387	2.13334	0.0328966			Phc2	739.481	-0.422496	0.213953	-1.97471	0.0483008
	Myb	4.35892	-3.33079	1.56155	-2.133	0.0329249			Syt16	1174.91	-0.367171	0.185956	-1.9745	0.0483244
	Nprl3	271.499	0.471259	0.220965	2.13273	0.032947			Papolg	658.246	0.423683	0.214594	1.97434	0.0483431
	1700016K19Rik	2.64113	4.60468	2.1594	2.13239	0.0329747			Ufl1	585.221	0.388528	0.196801	1.97421	0.0483577
	Piga	168.994	-0.57576	0.270034	-2.13217	0.0329926			Gm6277	16.6687	1.55914	0.78976	1.9742	0.0483592
	Btbd2	614.833	0.433225	0.203349	2.13045	0.0331347			2410131K14Rik	309.065	-0.426727	0.216244	-1.97336	0.0484546
	Ap5s1	159.229	0.579682	0.272125	2.1302	0.0331549			Cyth3	504	-0.388097	0.196674	-1.9733	0.048461
	Gm37607	26.6462	-1.23379	0.579208	-2.13013	0.033161			Raly	576.112	-0.37723	0.191168	-1.97329	0.0484621
	Brk1	1515.25	0.394451	0.185186	2.13003	0.0331693			Pknox2	237.418	-0.457721	0.23201	-1.97285	0.0485123
	Lztr1	1815.67	0.341916	0.160528	2.12995	0.0331757			Grn	352.497	-0.414384	0.210056	-1.97273	0.0485261
	Anxa7	666.527	0.485983	0.228212	2.12953	0.0332108			Ncald	1183.4	0.40873	0.207198	1.97265	0.0485356
	Pip5k1a	1146.02	0.391411	0.183807	2.12947	0.0332152			Gm12701	12.1161	1.67545	0.849516	1.97224	0.0485822
	Tns1	345.963	-0.602419	0.282959	-2.129	0.0332545			Grik5	1875.44	-0.383074	0.194286	-1.97171	0.0486432
	Xpr1	1188.49	-0.350482	0.164638	-2.1288	0.0332709			Tlr7	105.909	0.614403	0.311679	1.97127	0.0486936
	Pcgf1	134.951	0.664354	0.312104	2.12863	0.033285			Lct	1179.84	-0.381158	0.193358	-1.97126	0.0486942
	Naa50	1585.1	-0.434021	0.203981	-2.12775	0.0333577			Sgta	834.54	-0.357632	0.181428	-1.97121	0.0487003
	Lypla1	177.985	-0.688068	0.323382	-2.12773	0.0333597			Sfn	7.11656	-2.15965	1.09565	-1.97112	0.0487103
	Abhd16a	521.633	0.395005	0.185651	2.12768	0.0333639			Akr1b3	123.017	-0.60592	0.307458	-1.97074	0.0487532
	Cyb561d2	108.754	0.701981	0.329995	2.12725	0.0333997			Rsrp1	1845.66	-0.319879	0.162375	-1.97	0.0488379
	Foxo1	201.269	-0.522648	0.245726	-2.12695	0.0334243			Zc3h15	1213.38	0.351731	0.178575	1.96966	0.0488776
	Poldip2	776.242	0.41447	0.194898	2.1266	0.0334533			Sema3d	95.0957	0.63418	0.322001	1.9695	0.048896
	Adora1	2397.98	0.352236	0.165664	2.12621	0.033486			Eef2	10587.4	-0.293538	0.149072	-1.9691	0.0489414
	Rffl	163.179	-0.656253	0.308674	-2.12604	0.0335			Fam175a	83.9595	0.697228	0.354125	1.96887	0.0489676
	Keap1	565.19	0.392368	0.18456	2.12596	0.0335065			Gm26109	3.73039	3.82296	1.94193	1.96864	0.0489944
	Snx19	1111.14	0.348076	0.163733	2.12587	0.033514			Gm37138	21.2005	1.28054	0.650778	1.9677	0.0491022
	Mrpl10	421.193	0.455674	0.214366	2.12568	0.0335296			Pisd	236.312	-0.521647	0.265117	-1.96761	0.0491124
	Eif3d	661.258	0.410425	0.193117	2.12527	0.0335643			Rtn4	11196.4	0.294814	0.149853	1.96735	0.0491424
	Cs	2196.2	0.358195	0.168573	2.12486	0.0335981			Zfp938	596.406	0.390298	0.198584	1.96541	0.0493669
	Rad23a	397.61	0.445353	0.2096	2.12478	0.0336051			Mir6336	4.5709	3.1914	1.62402	1.96513	0.0493997
	Ric8	499.985	0.394466	0.185773	2.12338	0.0337221			Terf2ip	556.453	-0.365731	0.186139	-1.96483	0.0494342
	Fkbpl	76.5213	0.778816	0.366807	2.12323	0.0337347			Rnf13	1797.51	0.339689	0.172893	1.96473	0.0494455
	Phc1	516.813	0.399502	0.188166	2.12314	0.0337422			Alg11	878.106	0.384674	0.195805	1.96458	0.0494632
	9030624J02Rik	631.41	0.40342	0.190014	2.12311	0.0337448			Hspa4	3717.14	0.305821	0.155706	1.96409	0.0495198
	Gm37370	5.9928	-2.64212	1.24469	-2.12271	0.0337779			Csnk1g3	1141.58	0.335381	0.170762	1.96403	0.049527
	Gm44040	2.18105	-4.89361	2.30584	-2.12227	0.0338155			Tti1	254.269	-0.486014	0.247474	-1.96389	0.0495423
	Als2	757.059	0.379103	0.17866	2.12192	0.0338443			Mettl13	160.472	-0.507844	0.258599	-1.96383	0.0495498
	Scarb2	2033.57	-0.325359	0.153382	-2.12124	0.033902			Irf8	58.1031	0.780134	0.397347	1.96336	0.0496049
	Zdhhc4	181.219	0.545106	0.256987	2.12114	0.0339097			Cdkl5	5851.93	0.346582	0.176527	1.96333	0.0496077
	Zfp346	358.229	0.432891	0.204095	2.12103	0.0339193			Gramd1a	780.047	-0.368448	0.187699	-1.96297	0.0496492
	Fam73a	1771.85	-0.328811	0.155069	-2.12041	0.0339711			Ogfrl1	1477.74	0.379109	0.193165	1.96262	0.0496909
	Mknk1	260.015	0.48844	0.230356	2.12037	0.0339747			Syp	8545.11	-0.290601	0.148096	-1.96225	0.0497331
	Wdpcp	290.228	-0.462503	0.218126	-2.12035	0.0339765			Arsa	235.197	-0.46209	0.235495	-1.96221	0.0497384
	Sfr1	590.495	0.57631	0.271804	2.12032	0.0339794			Plekha2	89.0735	0.675579	0.34436	1.96184	0.049781
	Mios	580.544	-0.389202	0.183565	-2.12024	0.0339861			D8Ertd738e	352.838	-0.393796	0.200815	-1.96098	0.049881
	Kif17	173.077	0.540936	0.255148	2.12009	0.0339983			Zfp260	1638.63	0.387511	0.19762	1.96089	0.0498921
	Slc37a3	855.878	0.425252	0.200624	2.11965	0.0340356			Top3b	379.162	-0.405242	0.206716	-1.96038	0.0499509
	Cndp2	397.514	0.457288	0.215791	2.11912	0.0340804			Ptchd1	15.3895	1.48116	0.755702	1.95998	0.0499981
	Fabp7	163.213	-0.591618	0.279196	-2.11901	0.0340897			Gadd45g	75.8555	-0.693114	0.353635	-1.95997	0.0499994
	Pxdn	616.43	0.418463	0.197528	2.1185	0.0341325
	Prpf6	765.295	0.43187	0.20386	2.11847	0.0341355
	AI413582	175.634	0.618403	0.291969	2.11804	0.0341715
	Rundc1	517.839	0.418748	0.197734	2.11774	0.0341973
	Map1lc3a	882.878	0.380768	0.1798	2.11773	0.0341978
	Rab7	2310.05	0.39009	0.184211	2.11763	0.0342064
	Ptprg	1580.27	-0.340186	0.160718	-2.11666	0.0342887
	Rock1	657.162	-0.406176	0.191904	-2.11656	0.0342974
	Msrb2	300.861	0.521981	0.246623	2.11651	0.0343011
	Dph2	91.5235	0.702777	0.332061	2.11641	0.0343098
	Ptpru	1166.06	0.411832	0.194599	2.11631	0.0343182
	Hipk2	876.584	-0.518659	0.245081	-2.11627	0.0343214
	Gm23925	84.8229	-0.73815	0.348819	-2.11614	0.0343328
	Zscan18	311.419	0.485942	0.229657	2.11595	0.0343495
	Cbwd1	218.553	-0.503049	0.237748	-2.11589	0.0343544
	Asf1a	221.01	-0.522186	0.246937	-2.11465	0.0344595
	Cntln	303.721	-0.448158	0.212028	-2.11367	0.0345436
	Prdm15	383.626	0.418878	0.198184	2.11359	0.0345506
	Dctn3	655.227	0.41822	0.197907	2.11322	0.0345823
	Atp8b2	761.333	0.393892	0.186445	2.11265	0.0346311
	Slc35b4	831.579	0.406293	0.192338	2.11239	0.0346532
	Gm26230	2.63541	4.59357	2.17607	2.11094	0.0347771
	Neat1	639.414	-0.573386	0.271716	-2.11024	0.0348377
	AW551984	13.5967	-1.7013	0.806515	-2.10944	0.0349063
	Slc25a12	2016.31	0.366984	0.173996	2.10915	0.0349314
	Cacng3	460.039	0.403303	0.191315	2.10806	0.0350262
	Efcab14	897.643	-0.353032	0.167507	-2.10756	0.0350688
	Mpped2	410.431	0.414168	0.196535	2.10735	0.0350869
	Wipf3	5532.68	0.375581	0.178237	2.1072	0.0351001
	Surf2	222.328	0.53125	0.252344	2.10526	0.0352683
	Vps4a	929.751	0.42951	0.204057	2.10485	0.0353042
	Slc16a4	39.8409	-1.01258	0.481078	-2.10482	0.035307
	Dact3	1513.53	-0.369768	0.175794	-2.10342	0.0354291
	Dap3	924.391	0.41592	0.197769	2.10306	0.0354609
	Pik3r4	575.141	0.400584	0.190496	2.10284	0.0354794
	Nfx1	1080.91	0.402667	0.191571	2.10192	0.03556
	Tmem106b	4087.53	-0.374606	0.178222	-2.10191	0.0355614
	Abcb1a	330.293	-0.478496	0.227672	-2.10169	0.0355804
	Tnpo1	1661.88	-0.346793	0.165037	-2.1013	0.0356148
	Tnfrsf25	109.844	0.756609	0.360116	2.10101	0.0356398
	Atcay	1940.08	0.340181	0.161919	2.10093	0.0356467
	Pde8a	193.786	-0.744655	0.354515	-2.10049	0.035686
	Mbd1	376.11	0.464638	0.221294	2.09964	0.0357602
	Aldh18a1	240.861	0.490414	0.233608	2.09931	0.0357899
	Dazl	129.798	-0.623046	0.296797	-2.09923	0.0357965
	Kcnq5	848.642	0.37004	0.176274	2.09923	0.0357968
	Ldoc1l	717.975	0.394931	0.188188	2.0986	0.035852
	Gm14325	181.859	-0.535701	0.255338	-2.09801	0.0359045
	Mfsd10	98.6227	0.69217	0.329997	2.09751	0.0359487
	Asb6	266.173	0.485599	0.23154	2.09726	0.0359708
	Aspn	19.539	-1.44892	0.6912	-2.09623	0.0360616
	Plcl1	590.893	-0.406207	0.193802	-2.09599	0.0360827
	Ankib1	1776.59	-0.338099	0.161311	-2.09595	0.0360868
	Gpr162	1290.09	0.376244	0.179554	2.09543	0.0361325
	Pdgfra	768.749	-0.434138	0.207192	-2.09534	0.0361405
	Gm22513	93.9578	-0.776548	0.370633	-2.09519	0.0361537
	Rest	112.911	-0.686202	0.327534	-2.09506	0.036166
	Pef1	494.408	0.485104	0.231552	2.09501	0.0361699
	1110051M20Rik	800.892	0.396101	0.189075	2.09494	0.0361761
	Cryl1	214.84	0.585636	0.279609	2.09448	0.0362175
	Fn3krp	577.21	0.444637	0.212303	2.09435	0.0362288
	Gjc3	647.039	-1.07672	0.514328	-2.09346	0.0363082
	Pwp2	324.708	0.441316	0.210905	2.09248	0.0363954
	Slitrk6	41.0147	-1.08562	0.518877	-2.09225	0.0364158
	Ccbe1	14.4603	2.33655	1.11696	2.09188	0.0364491
	Rfx5	208.403	0.531599	0.254168	2.09153	0.0364808
	Usp34	5033.25	-0.321598	0.153763	-2.09151	0.0364821
	Prdx2	1754.92	0.450783	0.215582	2.091	0.036528
	Sharpin	298.235	0.450931	0.215708	2.09046	0.0365761
	Ezh1	863.929	0.400373	0.191538	2.0903	0.0365906
	Flot1	493.624	0.428774	0.205197	2.08957	0.0366564
	Sf3b4	119.402	0.614844	0.294267	2.08941	0.036671
	Gm43513	8.17617	-2.29419	1.09821	-2.08902	0.0367057
	Mir551b	6.67171	-2.77724	1.32976	-2.08852	0.0367509
	Sgk1	1421.36	-0.491943	0.235563	-2.08837	0.0367645
	Ipo7	3049.51	-0.395257	0.189292	-2.08808	0.0367904
	Dhx36	1894.69	-0.355679	0.170385	-2.08751	0.0368425
	Vstm5	104.807	0.643183	0.308223	2.08675	0.0369109
	Cpsf3	542.82	0.431685	0.206982	2.08561	0.0370136
	Lamp2	1293.46	-0.371935	0.178375	-2.08513	0.0370577
	Akap9	1582.96	-0.340817	0.163466	-2.08495	0.0370739
	Phb	400.752	0.42185	0.202344	2.08482	0.0370857
	Adck2	140.133	0.610529	0.292859	2.08472	0.0370948
	Bach1	187.401	-0.536529	0.257385	-2.08454	0.0371115
	Padi2	262.55	-0.615242	0.295154	-2.08448	0.0371164
	Limk2	681.69	0.377342	0.181088	2.08375	0.037183
	Nprl2	310.492	0.472824	0.226946	2.08342	0.0372133
	Dpp10	456.577	-0.399809	0.19203	-2.08201	0.0373418
	Cd180	27.76	-1.20237	0.578031	-2.08011	0.0375153
	Ube2s	77.2367	0.748313	0.359896	2.07924	0.0375949
	Pin1	704.553	0.410559	0.197512	2.07865	0.0376493
	Fam195a	67.6769	0.77467	0.372748	2.07827	0.0376846
	Ascc3	1203.71	-0.410192	0.1974	-2.07797	0.0377118
	Olig1	1005.41	-0.455936	0.219434	-2.07778	0.0377294
	Zfp931	355.214	-0.501179	0.241213	-2.07774	0.037733
	Fbxo34	1022.47	0.371638	0.178878	2.07761	0.0377457
	Igf2	164.232	-0.590135	0.284112	-2.07712	0.0377904
	Gm42867	16.9319	-1.5087	0.726344	-2.07712	0.0377907
	AI987944	169.638	-0.568059	0.273495	-2.07703	0.0377985
	6030400A10Rik	32.2253	-1.0873	0.523676	-2.07629	0.0378669
	Clcn7	506.832	0.393314	0.189477	2.07579	0.0379135
	Celf6	204.309	0.50567	0.243642	2.07547	0.0379435
	Ptp4a1	421.517	-0.443161	0.213543	-2.07528	0.0379606
	1110008P14Rik	362.651	0.448264	0.216038	2.07493	0.037993
	Irf2bp2	1023.01	-0.394959	0.19038	-2.07458	0.038025
	Kif2a	1297.61	-0.331066	0.159619	-2.0741	0.0380702
	Sfxn3	886.974	0.344107	0.165924	2.07389	0.0380899
	Ap1s2	379.78	-0.435568	0.210076	-2.07338	0.0381372
	Abcc5	1725.34	0.328708	0.158553	2.07318	0.0381555
	Klf10	556.562	0.547846	0.264304	2.07279	0.0381923
	Ptn	3740.13	-0.442487	0.213536	-2.07219	0.038248
	Slc4a8	1482.44	0.371781	0.179455	2.07172	0.0382915
	Ttll7	6061.8	-0.340541	0.164377	-2.0717	0.0382931
	Met	20.2148	-1.33046	0.642264	-2.07152	0.0383102
	Gm17300	13.9212	-1.71846	0.829696	-2.07119	0.0383411
	Depdc7	110.918	-0.619837	0.299285	-2.07106	0.0383532
	Mpdu1	278.85	0.486547	0.234944	2.07091	0.0383677
	Sft2d2	481.3	-0.403942	0.195119	-2.07024	0.0384302
	Hif1a	1468.1	-0.362226	0.175003	-2.06982	0.0384688
	Ppwd1	174.815	-0.526275	0.25427	-2.06975	0.0384762
	Ctso	405.879	-0.409362	0.197817	-2.06939	0.0385091
	Enpp6	79.4731	-0.809373	0.391124	-2.06935	0.0385133
	Nxph3	19.4584	-1.93322	0.93429	-2.06918	0.0385289
	Tcea2	184.448	0.512689	0.24778	2.06913	0.0385335
	Zfp120	464.165	-0.421121	0.203528	-2.0691	0.0385367
	Gm24455	27.9309	-1.19196	0.576583	-2.06728	0.0387081
	Kat7	926.387	0.389724	0.188528	2.0672	0.0387158
	Gm17207	4.19784	-3.34632	1.61988	-2.06578	0.0388494
	Smek1	707.861	-0.364039	0.176258	-2.06537	0.0388879
	Zfp867	82.7312	-0.74686	0.361721	-2.06474	0.0389474
	Rcl1	205.922	0.52508	0.254318	2.06466	0.0389551
	Naa15	1448.71	-0.3757	0.182165	-2.06241	0.0391683
	Apob	6.47602	3.25062	1.57633	2.06214	0.0391941
	Dock5	150.208	-0.708013	0.343396	-2.0618	0.0392272
	Igfbpl1	10.01	-1.9992	0.969858	-2.06133	0.0392716
	mt-Ti	57.844	-0.826145	0.401167	-2.05935	0.0394606
	Dpp3	298.233	0.457048	0.221949	2.05925	0.0394703
	Gdi2	3246.74	-0.305176	0.148199	-2.05922	0.039473
	Slitrk4	1809.78	-0.349287	0.169636	-2.05904	0.0394906
	2610021A01Rik	677.756	-0.422098	0.205004	-2.05898	0.0394963
	Grhl1	461.785	0.426495	0.20714	2.05898	0.0394966
	Zgpat	461.388	0.404012	0.196234	2.05883	0.039511
	Nde1	272.693	-0.44741	0.217384	-2.05815	0.0395756
	Psmc1	1255.65	0.466998	0.226928	2.05791	0.0395983
	Foxn2	762.542	-0.3523	0.171233	-2.05743	0.0396447
	Tmem198	479.563	0.419998	0.204185	2.05695	0.0396908
	Fam20c	236.869	0.483106	0.234895	2.05669	0.039716
	Slc35d2	7.47866	-2.41875	1.17617	-2.05645	0.039739
	Hist1h3d	148.757	-0.552509	0.268673	-2.05643	0.0397408
	Pde4b	810.231	-0.382763	0.186135	-2.05637	0.0397468
	Ebf1	49.1726	-0.886843	0.431667	-2.05446	0.039931
	Hells	41.1448	-0.950787	0.462796	-2.05444	0.0399331
	Tsga10	567.656	-0.416501	0.202747	-2.05429	0.0399476
	Ccdc187	7.52865	-2.2327	1.08688	-2.05423	0.0399536
	Adprh	588.341	0.377694	0.183946	2.05329	0.0400446
	Bcas3	664.967	0.391472	0.190664	2.05321	0.0400523
	Eepd1	270.605	0.496875	0.242	2.0532	0.0400532
	Ick	300.271	-0.517124	0.252042	-2.05174	0.0401953
	G6pdx	275.861	0.505101	0.246245	2.05121	0.0402464
	Stk19	152.9	0.621483	0.302987	2.05119	0.0402489
	Bag5	961.093	0.405879	0.197918	2.05075	0.0402915
	Fam65a	959.767	0.418208	0.203944	2.0506	0.0403061
	Peli3	206.042	0.5371	0.261929	2.05056	0.0403102
	Il16	165.243	0.76419	0.372717	2.05032	0.0403333
	Hmox1	59.7507	0.816912	0.398514	2.04989	0.0403747
	Zfp704	1668.67	-0.331794	0.161912	-2.04923	0.0404399
	Pigq	970.462	0.343883	0.167914	2.04796	0.0405635
	Akap11	9953.87	-0.333602	0.16296	-2.04714	0.0406447
	Gorasp2	837.541	0.367802	0.1797	2.04676	0.0406821
	Sppl2b	314.553	0.484656	0.2369	2.04583	0.0407734
	E330009J07Rik	888.968	-0.372868	0.182289	-2.04548	0.0408078
	Avpr1b	6.90058	3.15535	1.5427	2.04535	0.0408206
	Clpp	368.172	0.53204	0.260123	2.04534	0.0408216
	St8sia5	615.807	0.375879	0.183799	2.04506	0.0408494
	Tmem245	824.626	-0.37227	0.182037	-2.04502	0.0408525
	Drg2	442.559	0.396134	0.193731	2.04477	0.040878
	Ina	1541.37	0.337799	0.165207	2.04471	0.0408839
	Map2k1	2559.14	0.361462	0.176811	2.04434	0.0409195
	Snord17	2746.06	-1.25231	0.61267	-2.04401	0.0409521
	Rnf122	67.6356	-0.946388	0.463039	-2.04386	0.0409672
	Vps13a	2279.72	-0.394193	0.192893	-2.04359	0.0409944
	Sertm1	1671.93	0.433419	0.212105	2.04341	0.0410114
	Tnfaip6	126.232	-0.709871	0.347438	-2.04316	0.0410365
	Eif3l	789.129	0.395525	0.193585	2.04316	0.0410368
	Arfgef1	2410.11	-0.31207	0.152746	-2.04307	0.0410459
	Yme1l1	2953.24	-0.401251	0.196459	-2.04242	0.0411103
	Ldb1	898.798	0.357673	0.175129	2.04234	0.0411177
	Ap2m1	1613.88	0.339622	0.166294	2.04229	0.0411225
	Gm12942	19.9183	1.3986	0.684877	2.04212	0.0411392
	Rnu5g	9.41338	-1.99351	0.976246	-2.04201	0.0411502
	Arpc1a	2371.82	0.322084	0.157794	2.04117	0.0412341
	Gm9833	43.9385	-0.969121	0.474819	-2.04103	0.0412477
	Gm24448	5.98292	-2.57385	1.26115	-2.04088	0.0412626
	Gng11	83.2366	-0.735138	0.360226	-2.04077	0.0412735
	Wdr83os	167.768	0.524228	0.256931	2.04034	0.0413161
	Gm22973	52.6575	-0.867123	0.425051	-2.04004	0.041346
	Arl13b	150.926	-0.542586	0.265968	-2.04004	0.0413463
	Cp	135.772	-0.595563	0.292146	-2.03858	0.0414916
	Irs1	453.98	-0.452446	0.222063	-2.03747	0.0416027
	B9d2	119.642	0.59778	0.293587	2.03613	0.0417378
	Zfp511	116.75	0.602112	0.295725	2.03606	0.0417447
	Dync1li1	1083.71	0.370325	0.182088	2.03377	0.0419747
	Isyna1	188.411	0.54539	0.268285	2.03288	0.0420648
	Zfp322a	739.038	-0.427965	0.210564	-2.03247	0.0421058
	Btbd1	1395.6	-0.398525	0.19608	-2.03246	0.0421074
	Adamtsl1	69.064	-0.830241	0.408525	-2.03229	0.0421241
	Tuba1a	2483.17	0.371583	0.182845	2.03223	0.04213
	Slc25a20	129.507	0.573298	0.28213	2.03204	0.0421499
	Sin3b	1390.29	0.339886	0.167272	2.03194	0.0421599
	Smad5	671.555	-0.381089	0.187613	-2.03125	0.0422297
	Chid1	701.103	0.400875	0.197443	2.03033	0.0423227
	Mertk	616.673	-0.363001	0.178799	-2.03022	0.0423345
	Maob	242.714	-0.470985	0.232221	-2.02818	0.0425422
	2900037B21Rik	4.85048	3.08184	1.51958	2.02809	0.0425508
	Chst1	2310.88	0.394227	0.194397	2.02794	0.0425663
	Amigo1	909.44	0.351097	0.17314	2.02781	0.0425792
	Fbln7	5.06347	-3.1235	1.54044	-2.02768	0.0425933
	Kbtbd8	316.109	-0.498881	0.246116	-2.02702	0.0426605
	Gsap	101.111	-0.635073	0.313373	-2.02657	0.0427063
	Tceb3	586.843	0.426431	0.210512	2.02568	0.0427974
	Rhoq	571.954	-0.384161	0.189709	-2.025	0.0428676
	Cep97	530.523	-0.401084	0.198077	-2.02489	0.0428784
	Zfp112	143.768	0.560009	0.27662	2.02447	0.042922
	Pex14	270.465	0.480979	0.237609	2.02425	0.0429447
	Gm37303	41.6979	-0.960664	0.474595	-2.02417	0.0429522
	Kdm4b	1270.45	0.388027	0.191706	2.02407	0.0429628
	Ppp6r2	1340.4	0.321229	0.158707	2.02404	0.042966
	Ten1	179.681	0.526067	0.259939	2.02381	0.0429898
	Fastk	643.016	0.37069	0.18317	2.02375	0.0429962
	Tmem123	186.368	-0.505803	0.250011	-2.02313	0.0430602
	Ercc3	386.884	0.402263	0.198861	2.02284	0.0430899
	Ndn	1118.98	0.391292	0.193466	2.02253	0.0431213
	Matr3	9853.51	-0.369532	0.182711	-2.02249	0.0431253
	Arsk	103.289	-0.621808	0.307518	-2.02202	0.0431741
	D930015E06Rik	355.372	0.409594	0.202675	2.02094	0.0432861
	Chst15	531.974	0.380489	0.188284	2.02083	0.0432978
	Cenpw	61.5073	-0.795327	0.393597	-2.02066	0.0433146
	Mpp6	1356.61	-0.33348	0.16504	-2.02059	0.0433217
	PISD	1618.15	0.319621	0.1582	2.02036	0.043346
	Tatdn1	145.951	-0.587419	0.290779	-2.02016	0.0433672
	Kxd1	160.346	0.575664	0.285094	2.01921	0.0434657
	Fbxw5	693.164	0.358306	0.17745	2.01919	0.0434674
	Gm37120	2.7239	-4.35443	2.15656	-2.01916	0.0434705
	Eif2b2	246.224	0.460486	0.228065	2.0191	0.0434769
	Lancl1	1934.54	0.390383	0.193368	2.01886	0.0435018
	Ttbk2	2116.42	-0.310638	0.153957	-2.01769	0.0436235
	Gm38056	60.9055	-1.00641	0.49886	-2.01741	0.0436525
	Bckdha	325.54	0.434217	0.215331	2.01651	0.0437467
	Chpf2	696.231	0.414581	0.205623	2.01622	0.0437769
	Psat1	1241.07	-0.347542	0.172377	-2.01617	0.0437823
	Kalrn	12407.1	0.321457	0.159445	2.0161	0.0437894
	Cd47	2451.81	-0.327597	0.162491	-2.01609	0.0437902
	Vbp1	824.379	-0.4636	0.229966	-2.01595	0.0438053
	Crtac1	366.111	0.459459	0.228063	2.01461	0.043945
	Relb	100.664	0.70639	0.350838	2.01344	0.0440687
	Gm26515	3.57683	-3.94137	1.95785	-2.01311	0.0441028
	Gnpat	625.848	0.397169	0.197315	2.01287	0.0441287
	Ipcef1	42.6908	-0.961059	0.477474	-2.0128	0.0441357
	Pex5	527.934	0.375083	0.186385	2.01242	0.044176
	Sgf29	103.404	0.657923	0.327084	2.01148	0.0442747
	Rltpr	506.557	0.46185	0.229612	2.01143	0.0442799
	Slc5a3	951.249	-0.360205	0.179103	-2.01116	0.0443081
	Cyb561	406.417	0.423243	0.210493	2.01072	0.0443547
	Ankrd40	902.98	-0.386156	0.192083	-2.01036	0.0443934
	Zxdb	283.009	-0.474782	0.23618	-2.01026	0.044404
	Ythdf3	1462.71	-0.378904	0.188487	-2.01024	0.0444057
	Cdk5	934.059	0.36124	0.179887	2.00814	0.0446279
	Irf6	5.42868	-2.83525	1.41202	-2.00795	0.044649
	Vegfa	341.71	-0.445403	0.22186	-2.00758	0.0446877
	Pafah1b1	10831.5	-0.310466	0.154668	-2.0073	0.0447174
	Sptssa	264.875	-0.497557	0.247917	-2.00695	0.0447552
	Otud6b	1287.46	-0.38726	0.193022	-2.0063	0.0448245
	Csgalnact2	288.46	-0.462015	0.230294	-2.0062	0.0448352
	Mettl17	222.235	0.502026	0.250332	2.00544	0.0449161
	Smim12	262.086	0.450942	0.224897	2.0051	0.0449519
	Gm43889	267.117	-0.50317	0.251078	-2.00404	0.0450658
	Copz1	720.355	0.447765	0.223443	2.00393	0.0450774
	Cops8	987.073	0.458337	0.228895	2.00239	0.0452432
	Gm37363	70.0046	-0.786648	0.392984	-2.00173	0.0453135
	Prpf8	3436.73	0.301408	0.150586	2.00156	0.0453321
	Tmem167	1564.52	-0.382358	0.191063	-2.00121	0.0453693
	Dctn2	1524.01	0.364531	0.18216	2.00115	0.0453761
	Chrd	720.064	0.389796	0.194787	2.00114	0.0453773
	Dnah9	1102.42	0.326803	0.163315	2.00106	0.0453865
	Cdr2	67.5794	-0.903374	0.451579	-2.00048	0.0454486
	Zfp300	84.9543	-0.703549	0.351713	-2.00035	0.0454625
	March8	663.902	-0.41682	0.208425	-1.99986	0.0455157
	Ppif	176.487	0.515387	0.257758	1.9995	0.0455545
	Wrn	267.087	-0.441947	0.221044	-1.99937	0.0455688
	Trove2	1573.41	-0.401798	0.200992	-1.99907	0.0456005
	Cyfip2	11624.3	0.308387	0.15436	1.99784	0.0457337
	Qars	535.305	0.43931	0.2199	1.99777	0.0457417
	Sgk3	173.439	-0.532785	0.266709	-1.99762	0.0457574
	Gm20721	71.2331	-1.05213	0.526835	-1.99708	0.0458162
	Samm50	696.662	0.378	0.189291	1.99692	0.0458334
	Arhgap21	2580.04	0.302453	0.151555	1.99566	0.0459712
	Gm37652	4.89804	-2.81183	1.40909	-1.9955	0.0459888
	Cog7	499.986	0.384216	0.192596	1.99494	0.0460496
	Serp1	799.133	-0.378878	0.189923	-1.9949	0.0460534
	Nop58	822.139	-0.340344	0.170681	-1.99404	0.0461478
	mt-Cytb	36025.9	-0.321049	0.161027	-1.99376	0.0461779
	Trip11	955.594	-0.349095	0.175135	-1.9933	0.0462291
	Sh3bp1	1074.85	0.35663	0.178958	1.99281	0.0462824
	Trpc6	324.954	-0.423725	0.212733	-1.99182	0.0463908
	Maneal	517.57	0.388375	0.194997	1.99169	0.0464046
	Egr1	2360.29	0.470658	0.236374	1.99116	0.0464635
	Rasgrp1	15631.1	0.384691	0.193212	1.99103	0.046478
	Gm37077	180.852	-0.515608	0.258989	-1.99085	0.0464973
	Prps1	673.847	0.468321	0.235239	1.99083	0.0464997
	Snora62	8.29887	-2.09581	1.05284	-1.99062	0.0465223
	Ncaph2	1040.44	0.335684	0.168644	1.99048	0.046538
	C2cd4a	4.43975	-3.79963	1.909	-1.99038	0.0465494
	Coro2b	1127.16	0.37988	0.190861	1.99035	0.0465523
	Gm43300	91.0049	-0.72037	0.362096	-1.98945	0.0466521
	Chn2	226.39	-0.51531	0.259048	-1.98924	0.0466742
	Atad3aos	17.9593	-1.36008	0.68389	-1.98875	0.0467293
	Glod4	816.821	-0.366806	0.184552	-1.98755	0.0468619
	Mir22hg	374.959	0.484924	0.243987	1.9875	0.0468673
	2310015A10Rik	82.1461	-0.683379	0.343872	-1.9873	0.0468888
	Birc2	768.186	-0.392503	0.197508	-1.98728	0.046891
	Slc5a5	73.8159	0.705515	0.355023	1.98724	0.0468961
	Vipas39	584.483	0.436071	0.219458	1.98703	0.0469187
	Pibf1	320.034	-0.43589	0.219371	-1.987	0.0469227
	Ptpn3	1341.89	0.313978	0.15806	1.98644	0.0469843
	Gm22270	53.8096	-0.811526	0.408567	-1.98628	0.0470026
	Lrrcc1	315.676	-0.468893	0.236092	-1.98606	0.047027
	Hspa4l	3028.8	-0.32918	0.165806	-1.98534	0.0471071
	Cdkn2aip	310.551	-0.428756	0.216013	-1.98486	0.0471597
	Adcy9	2097.09	0.346793	0.174772	1.98426	0.0472271
	Spast	973.394	-0.359315	0.18109	-1.98418	0.0472362
	Rras2	335.036	-0.434569	0.219028	-1.98408	0.0472465
	Sae1	665.684	0.392087	0.197619	1.98406	0.047249
	Pkia	1452.38	-0.410301	0.206842	-1.98364	0.0472956
	Sdr39u1	277.432	0.45498	0.229399	1.98336	0.0473276
	Ddah1	892.498	-0.333887	0.168364	-1.98313	0.047353
	Zbtb8a	43.7069	0.94635	0.477328	1.9826	0.0474121
	5730455P16Rik	1679.78	-0.319573	0.161202	-1.98245	0.0474293
	Rnf123	583.478	0.385203	0.194344	1.98207	0.0474715
	Bbs1	448.767	0.386653	0.195293	1.97987	0.0477186
	Tmem191c	459.308	0.416916	0.210617	1.9795	0.04776
	Gm17066	183.408	-0.535891	0.270732	-1.97942	0.0477692
	Cbx5	4695.75	-0.318847	0.161097	-1.97922	0.0477918
	Slf1	455.679	-0.424069	0.214323	-1.97864	0.0478562
	Slc35b1	560.843	0.397663	0.200983	1.97859	0.0478617
	Anapc2	821.05	0.343797	0.173768	1.97848	0.0478745
	Emc4	644.022	0.359353	0.181639	1.97839	0.047885
	Apod	607.436	-0.468991	0.237059	-1.97837	0.0478866
	E130308A19Rik	214.469	-0.494159	0.249796	-1.97825	0.047901
	Afap1l2	90.4618	-0.706462	0.357187	-1.97785	0.047946
	Anks3	458.196	0.389541	0.197066	1.9767	0.0480752
	Atxn10	2780.64	0.332835	0.168383	1.97665	0.0480808
	Klhl15	793.54	-0.376211	0.19037	-1.97621	0.0481312
	Mkln1	2425.42	-0.324643	0.164289	-1.97604	0.0481497
	Hexim2	81.6959	0.713693	0.361269	1.97551	0.0482099
	Atg4b	685.164	0.382331	0.193558	1.97527	0.048237
	Gps1	795.957	0.375502	0.190135	1.97492	0.0482771
	Sh3glb2	1296.74	0.324696	0.164517	1.97363	0.0484233
	Rpusd1	382.043	0.416494	0.211033	1.9736	0.0484272
	Akap10	569.196	-0.357348	0.181078	-1.97345	0.0484448
	Epha4	8458.17	0.357222	0.181028	1.9733	0.0484619
	Vwa5a	368.493	-0.412615	0.209135	-1.97296	0.0485
	Ino80c	288.201	0.470862	0.238717	1.97247	0.048556
	Rrm2b	643.806	-0.391654	0.198572	-1.97235	0.0485691
	Shoc2	1174.62	-0.356578	0.18084	-1.97178	0.0486343
	Tbc1d7	121.304	0.620513	0.314831	1.97094	0.048731
	Cd164	695.028	-0.359264	0.182305	-1.97067	0.0487618
	Zfp397	666.808	-0.347015	0.176134	-1.97018	0.0488177
	Elmo1	401.003	-0.43838	0.22261	-1.96928	0.0489211
	Prr5l	147.155	-0.684922	0.347804	-1.96927	0.0489217
	Zadh2	177.971	-0.533995	0.271181	-1.96915	0.048936
	Miat	2841.05	0.457977	0.232608	1.96888	0.0489666
	Asns	1357.64	0.473496	0.240504	1.96876	0.0489806
	Sepw1	5306.67	0.312317	0.158694	1.96804	0.0490632
	Cacnb2	1272.32	0.338328	0.171969	1.96738	0.0491396
	Synpo2	62.3683	-0.795416	0.404378	-1.96701	0.0491822
	Fcho2	692.629	-0.411234	0.209142	-1.96629	0.0492648
	Slc25a3	3454.11	0.292437	0.148735	1.96616	0.0492802
	Gm38235	74.7895	-0.821353	0.417758	-1.9661	0.0492875
	Taf12	163.817	0.573387	0.291702	1.96566	0.0493377
	Mdfic	31.4331	-1.03104	0.524627	-1.96529	0.0493812
	Ndufa7	593.382	0.41811	0.212858	1.96427	0.0494987
	Elmod1	2483.62	0.329678	0.167871	1.96388	0.0495446
	Fam83d	22.0897	-1.44304	0.735311	-1.9625	0.0497047
	Cyp20a1	124.344	-0.626787	0.319446	-1.9621	0.0497505
	Mospd2	326.615	-0.411322	0.209651	-1.96194	0.0497699
	Gm22362	30.3862	-1.11528	0.568537	-1.96166	0.049802
	Ndnf	131.007	-0.628543	0.320441	-1.9615	0.049821
	Zfp760	154.961	-0.567546	0.289355	-1.96142	0.0498305
	Tmem39b	73.3663	0.728255	0.371446	1.96059	0.0499263
	Nrf1	280.074	0.434039	0.221403	1.9604	0.0499488

## Sheet: Supplementary Figure S1H
Figure 1H. Locus Study in vitro
	Sox9 Control	1.00394	1.70817	0.287888
	sox9 KD	1.72361	0.320515	0.536731
	Sstr2 Control	1.19254	1.34281	0.464657
	Sstr2 KD	1.25508	0.474913	1.18415
	Cog1 Control	1.1182	1.55511	0.326689
	Cog1 KD	1.13175	0.400787	1.72933
	H19 Control	0.935569	2.06289	0.00153904
	H19 KD	0.404801	0.00031132	0.00197026
	B19 Control	1.14238	1.85737	0.0002466
	B19 KD	0.453802	0.00520962	0.0227779
	Gm116 Control	0.75332	2.20196	0.0447158
	Gm116 KD	0.512787	0.0714204	0.257226
	Slc39 Control	1.15615	1.48073	0.363118
	Slc39 KD	0.521642	0.408947	0.742684

## Sheet: Supplementary Figure S1I
Figure 1I. Locus Study in vivo
	D17rik - NC	0,989142	1791712	100139	1005682	0,694671	0,857725	0,659678
	D17rik - GapmeR	0,685085	0,618691	0,855115	0,566463	0,350261	0,601012	0,737544
	Sox9 - NC	0,88893	1656192	1294156	11732	0,695301	0,612792	0,679429
	sox9 - GapmeR	0,777832	0,939941	0,721091	0,854195	0,24663	1171461	1311126
	Sstr2 - NC	1369951	11806	0,976426	100835	0,543434	1272137	0,649102
	Sstr2 - GapmeR	0,775198	0,731243	0,756319	0,561199	0,465038	0,885186	0,812722
	Cog1 - NC	104935	195763	1163185	0,805827	0,673225	0,443093	0,907689
	Cog1 - GapmeR	0,949272	0,505533	0,898236	0,604896	0,289351	0,594281	1038373
	H19 - NC	1353471	123215	1223521	0,644277	1253842	1134552	0,158187
	H19 - GapmeR	1644932	1016138	1014709	0,065389	0,579715	0,140901	0,076463
	B19 - NC	0,484932	0,362861	0,548955	0,29537	0,642623	4154862	0,510396
	B19 - GapmeR	0,41909	0,525298	0,361518	0,331064	2255816	0,442228	0,282764
	Gm116 - NC	1160575	1262644	1658892	0,973136	1815491	0,095284	0,033978
	Gm116 - GapmeR	1250554	160166	1353649	0,024679	0,047383	0,033978	0,036635
	Slc39 - NC	0,729068	0,481678	1169999	1446977	2297639	0,49163	0,383008
	Slc39 - GapmeR	0,688459	1715068	2220048	0,579528	0,427071	0,79756	0,373888
	Gapdh - NC	0,963741	1045439	1072061	1087994	1035758	1061082	0,733924
	Gapdh - GapmeR	0,991378	1014425	0,947652	0,802142	0,856068	0,835185	0,889418
	Actin - NC	0,821798	1032394	0,949003	1659047	0,950184	0,271613	1315961
	Actin - GapmeR	0,951114	1306702	1191089	1241408	0,206889	1866057	1524018

## Sheet: Supplementary Figure S1K
Figure 1K. Relative enrichment cytoplasm vs nucleous
	D17rik			Map2			Actin			Xist			Gm9968
	1248694	0,17753	3	0,101849	0,34557	3	1653696	0,349251	3	-108454	0,46757	3	-288662	0,09906	3

## Sheet: Figure 2E
Figure 2E. Percentage of total tracks (%) of MCP alone and MS2-SLAMR:MCP.
	MCP alone							MS2-SLAMR:MCP
	Anterograde	Retrograde	Interupted	Multidirectional	Stationary			Anterograde	Retrograde	Interupted	Multidirectional	Stationary
	0	0	0	0	100			6.45161	6.45161	9.67742	3.22581	74.1936
	0	0	0	0	100			20.9302	25.5814	4.65116	2.32558	46.5116
	0	0	0	0	100			29.3333	22.6667	6.66667	10.6667	30.6667
	0	0	20	0	80			16.9491	18.6441	6.77966	5.08475	52.5424
	11.1111	0	11.1111	0	77.7778			25.5814	20.9302	9.30233	2.32558	41.8605
	0	0	0	0	100			6.66667	23.3333	10	3.33333	56.6667
	0	0	14.2857	0	85.7143			7.69231	11.5385	26.9231	0	53.8462
	0	0	0	0	100			3.57143	3.57143	28.5714	7.14286	57.1429
	0	0	0	0	100			2.7027	5.40541	45.946	5.40541	40.5405

## Sheet: Figure 2F
Figure 2F. Percentage Mobile Puncta (%)
	MCP alone	MS2-SLAMR:MCP
Percentage Mobile Puncta	0	25.8065
	0	53.4884
	0	69.3333
	20	47.4576
	22.2222	58.1395
	0	43.3333
	14.2857	46.1538
	0	42.8571
	0	59.4595
		48
		60

## Sheet: Figure 2G
Figure 2G. Velocity measurements for granules from primary hippocampal neurons transfected with MCP alone or MS2-SLAMR:MCP.
	MCP Alone			MS2-SLAMR:MCP
	Anterograde Velocity (µm/sec)	Retrograde Velocity (µm/sec)		Anterograde Velocity (µm/sec)	Retrograde Velocity (µm/sec)
	0.386904	0.248478		0.030967	0.034438
	0.741619	0.485389		0.031458	0.0386995
				0.037561	0.0411196
				0.037828	0.0459772
				0.04112	0.0497745
				0.041139	0.0520266
				0.044855	0.0548504
				0.045706	0.0565364
				0.046278	0.0575628
				0.047995	0.0632574
				0.048593	0.0642471
				0.052083	0.0671885
				0.053966	0.067721
				0.055801	0.0719866
				0.056536	0.0719866
				0.057589	0.0746939
				0.061676	0.0780141
				0.061705	0.0786956
				0.065819	0.0798526
				0.066451	0.0801043
				0.069282	0.0822714
				0.073425	0.0877535
				0.074791	0.0877535
				0.075116	0.0887639
				0.077094	0.0907399
				0.077703	0.0930497
				0.082233	0.0951262
				0.082233	0.0969157
				0.085209	0.0994081
				0.08684	0.100965
				0.08953	0.100965
				0.091719	0.101625
				0.092511	0.106084
				0.093093	0.110263
				0.093865	0.11702
				0.094926	0.117176
				0.095261	0.117916
				0.095981	0.118773
				0.098044	0.119606
				0.099053	0.121342
				0.099408	0.121613
				0.102789	0.123401
				0.105119	0.123401
				0.105119	0.133617
				0.106261	0.141676
				0.107404	0.141676
				0.108593	0.14238
				0.108712	0.15
				0.109006	0.150812
				0.109691	0.153303
				0.110744	0.153908
				0.112633	0.156298
				0.112671	0.167945
				0.115869	0.173654
				0.123401	0.177554
				0.123401	0.178433
				0.135671	0.185072
				0.13599	0.185956
				0.138754	0.205186
				0.141391	0.214392
				0.150743	0.219835
				0.159381	0.233404
				0.171005	0.239365
				0.171929	0.240849
				0.172661	0.246727
				0.186753	0.268279
				0.189407	0.27353
				0.191791	0.27353
				0.195121	0.28404
				0.205632	0.287193
				0.213851	0.301661
				0.215438	0.343961
				0.217275	0.356689
				0.226078	0.362051
				0.226183	0.375995
				0.23448	0.385187
				0.23608	0.398959
				0.240339	0.400807
				0.242381	0.419587
				0.252504	0.435562
				0.254947	0.439373
				0.256446	0.45162
				0.256446	0.458466
				0.26377	0.468629
				0.26377	0.47192
				0.268279	0.47192
				0.27353	0.474109
				0.275022	0.475349
				0.290608	0.478358
				0.296308	0.478581
				0.305262	0.488981
				0.307693	0.496617
				0.307693	0.496617
				0.31701	0.504242
				0.325596	0.504242
				0.325875	0.525263
				0.331234	0.536115
				0.341841	0.539656
				0.341841	0.553831
				0.351607	0.589206
				0.362855	0.605543
				0.369154	0.611004
				0.377852	0.61665
				0.398754	0.624872
				0.406884	0.643681
				0.410124	0.658179
				0.410124	0.669533
				0.410124	0.673137
				0.424492	0.680257
				0.429855	0.755785
				0.437652	0.763393
				0.451073	0.777213
				0.458466	0.778198
				0.461321	0.801472
				0.482393	0.820472
				0.486888	0.841544
				0.492009	0.84283
				0.507608	0.844572
				0.512487	0.84632
				0.512487	0.857023
				0.515697	0.892804
				0.515771	0.89309
				0.534743	0.893593
				0.538574	0.905171
				0.551835	0.913799
				0.556314	0.915617
				0.558984	0.925575
				0.559174	0.939144
				0.563627	0.959813
				0.569302	1.0438
				0.58919	1.05703
				0.611004	1.10164
				0.630062	1.12233
				0.630484	1.14362
				0.635792	1.14362
				0.645677	1.1497
				0.677504	1.21706
				0.68721	1.22907
				0.69681	1.23652
				0.730061	1.26927
				0.732919	1.27475
				0.737379	1.28424
				0.782554	1.30587
				0.785147	1.31113
				0.785147	1.36116
				0.858562	1.39217
				0.86778	1.39864
				0.872155	1.42886
				0.874127	1.44255
				0.882435	1.49721
				0.886243	1.5839
				0.896564	3.45464
				0.915617
				0.915617
				0.934602
				0.994441
				1.00526
				1.0305
				1.05211
				1.05535
				1.06223
				1.07237
				1.07402
				1.07437
				1.08231
				1.09918
				1.13199
				1.14362
				1.14362
				1.14969
				1.17218
				1.17375
				1.17646
				1.18161
				1.19452
				1.25369
				1.25743
				1.26671
				1.28424
				1.29269
				1.2977
				1.35971
				1.37625
				1.39455
				1.45243
				1.48595
				1.51541
				1.55105
				1.55314
				1.56992
				1.57703
				1.65857
				1.72483
				1.88807
				2.00541
				2.30629
				2.42246
				2.46706
				2.54772
				2.61505

## Sheet: Figure 2H
Figure 2H. Anterograde Displacement of MS2-SLAMR (µm)
	MS2-SLAMR:MCP
	15.0266
	6.2642
	10.4996
	7.161
	21.91
	30.2134
	16.2768
	19.3052
	21.587
	6.712
	9.6176
	6.9972
	14.5908
	32.676
	36.1846
	22.3294
	19.6224
	3.8832
	2.6832
	8.2292
	11.662
	19.2042
	36.5562
	29.487
	8.8566
	12.977
	24.9776
	17.047
	30.147
	33.452
	21.5082
	18.7244
	24.613
	21.7816
	21.3784
	18.05
	21.6518
	5.6886
	24.0974
	11.157
	34.7614
	18.3182
	21.1092
	21.4896
	4.1762
	11.3226
	16.4402
	14.9906
	22.0036
	12.5602
	31.2416
	27.6754
	7.6214
	49.4162
	13.2196
	7.6942
	6.5116
	5.3666
	25.8588
	13.4536
	52.5952
	3.6056
	37.7328
	9.8488
	5
	6.4776
	6.2514
	6.905
	21.5378
	4.4408
	10.7518
	26.0784
	10.3248
	22.5282
	3.7736
	15.8858
	7.0228
	2.4084
	4.827
	27.8338
	11.9604
	27.804
	4.3416
	17.1079

[truncated: 75 more sheets: Figure 2I, Figure 2L, Figure 2M, Figure 3A, Figure 3C, Figure 3D, Figure 3E, Figure 3F, Figure 3G, Figure 3H, Figure 3I, Figure 3M, Figure 3N, Supplementary Figure S3E, Supplementary Figure S3F, Supplementary Figure S3G, Figure 4C, Figure 4E, Figure 4F, Figure 4I …]
